# Supplementary material for: Deregulated expression of the 14q32 miRNA cluster in clear cell renal cancer cells
Source: Front Oncol. 2023 Apr 17;13:1048419. doi: 10.3389/fonc.2023.1048419 (PMC10150008; doi:10.3389/fonc.2023.1048419)
Supplement: Supplementary Table 1 — The 14q32 miRNA utilized in the TCGA heatmaps are listed. [file Table_1.xlsx]

## Sheet: SUPPLEMENTAL TABLE 1
Heat Map 14q32 miRNAs
hsa-mir-342
hsa-mir-345
hsa-mir-770
hsa-mir-493
hsa-mir-337
hsa-mir-665
hsa-mir-431
hsa-mir-433
hsa-mir-127
hsa-mir-432
hsa-mir-136
hsa-mir-370
hsa-mir-379
hsa-mir-411
hsa-mir-299
hsa-mir-380
hsa-mir-1197
hsa-mir-323
hsa-mir-758
hsa-mir-329-1
hsa-mir-329-2
hsa-mir-494
hsa-mir-1193
hsa-mir-543
hsa-mir-495
hsa-mir-376c
hsa-mir-376a-2
hsa-mir-65476b
hsa-mir-376a-1
