# Supplementary material for: Deregulated expression of the 14q32 miRNA cluster in clear cell renal cancer cells
Source: Front Oncol. 2023 Apr 17;13:1048419. doi: 10.3389/fonc.2023.1048419 (PMC10150008; doi:10.3389/fonc.2023.1048419)
Supplement: Supplementary Table 2 — The 19 identified protein targets for the miRNA subcluster A overexpressed cells are summarized. [file Table_2.xlsx]

## Sheet: SUPPLEMENTAL TABLE 2
Protein Target	Protein.Names	Genes	Genes1	Alias	Chromosomal Location	Entrez/UniProtKB/Swiss-Prot Summary	Avg Ratio SAvC	Welch's T-test SAvC	Z-score SAvC		Relative Fold Change
Ataxin-2-like protein	ATX2L_HUMAN;ATX2_HUMAN	ATXN2;ATXN2L	ATXN2	Ataxin-2	12q24.12	Involved in EGFR trafficking, acting as negative regulatory of endocytic EGFR internalization at the plasma membrane	0.117824	0.0491385	11.4657		-8.48723
Isoform 5 of Tumor protein D54	TPD53_HUMAN;TPD54_HUMAN	TPD52L1;TPD52L2	TPD52L1	Tumor Protein D52 Like 1	6q22.31	Involved in cell proliferation and calcium signaling.	0.210553	0.00915852	7.83865		-4.7494
Isoform 3 of GA-binding protein subunit beta-1	GABP1_HUMAN	GABPB1	GABPB1	GA Binding Protein Transcription Factor Subunit Beta 1	15q21.2	Transcription factor capable of interacting with purine rich repeats and acts as a master regulator of nuclear-encoded mitochondrial genes	0.339518	0.0144893	5.4962		-2.94536
Isoform 2 of Heterogeneous nuclear ribonucleoprotein D-like	HNRDL_HUMAN	HNRNPDL	HNRNPDL	Heterogeneous Nuclear Ribonucleoprotein D Like	4q21.22	RNA binding proteins associated with pre-mRNAs in the nucleus and influences pre-mRNA processing and other aspects of mRNA metabolism and transport	0.343199	0.00478789	5.37186		-2.91376
Zinc finger protein basonuclin-1	BNC1_HUMAN	BNC1	BNC1	Zinc finger protein basonuclin-1	15q25.2	It is thought to play a role in keratinocyte proliferation and may also be a regulator of rRNA transcription	0.439964	0.0153907	4.10216		-2.27291
STARD3 N-terminal-like protein	STR3N_HUMAN	STARD3NL	STARD3NL	STARD3 N-Terminal Like	7p14.1	It binds cholesterol molecules and may play a role in endosomal cholesterol transport	0.452159	0.0137864	4.03355		-2.21161
Filamin-A-interacting protein 1	FLIP1_HUMAN	FILIP1	FILIP1	Filamin A Interacting Protein 1	6q14.1	It promotes degradation of filamin A and may regulate cortical neuron migration and dendritic spine morphology	0.456791	0.0301408	4.0417		-2.18919
Zinc finger homeobox protein 4	ZFHX4_HUMAN	ZFHX4	ZFHX4	Zinc Finger Homeobox 4	8q21.13	May play a role in neural and muscle differentiation and may be involved in transcriptional regulation	0.464508	0.0288897	3.78138		-2.15282
Isoform 3 of Nucleosome assembly protein 1-like 1	NP1L1_HUMAN	NAP1L1	NAP1L1	Nucleosome Assembly Protein 1 Like 1	12q21.2	Participates in DNA replication and may play a role in modulating chromatin formation and contribute to regulation of cell proliferation	0.469749	0.0401995	3.87137		-2.12879
Sodium/potassium-transporting ATPase subunit gamma	ATNG_HUMAN	FXYD2	FXYD2	FXYD Domain Containing Ion Transport Regulator 2	11q23.3	Encodes the sodium/potassium transporting ATPase gamma subunit - mutations in this gene are associated with renal hypomagnesemia-2	0.473529	0.00195301	3.73555		-2.1118
Isoform 2 of Myelin expression factor 2	MYEF2_HUMAN	MYEF2	MYEF2	Myelin Expression Factor 2	15q21.1	Enables RNA binding activity and is involved in myotube differentiation and neuron differentiation	0.484943	0.00334602	3.64183		-2.0621
High mobility group protein B1	HMGB1_HUMAN;HMGB2_HUMAN	HMGB1;HMGB2	HMGB1	High Mobility Group Box 1	13q12.3	Member of the High Mobility Group-box superfamily and regulates transcription and is involved in organization of DNA	0.497165	0.00103283	3.51061		-2.0114
Laminin subunit beta-3	LAMB3_HUMAN	LAMB3	LAMB3	Laminin Subunit Beta 3	1q32.2	It is a laminin, a member of a family of basement membrane proteins, which is thought to mediate attachment, migration, and organization of cells into tissues by interacting with other extracellular matrix components	1.95516	0.00379453	3.15777		1.95516
Hexokinase-1	HKDC1_HUMAN;HXK1_HUMAN;HXK2_HUMAN	HK1;HK2;HKDC1	HK1	Hexokinase 1	10q22.1	A glycolytic enzyme that catalyzes the phosphorylation of hexoses (e.g. glucose metabolism)	1.96938	0.0119691	3.17117		1.96938
Uncharacterized protein CCDC198	CC198_HUMAN	CCDC198	CCDC198	Coiled-Coil Domain Containing 198	14q22.3	Uncharacterized Protein	2.01285	0.0328233	3.38352		2.01285
Transgelin	TAGL_HUMAN	TAGLN	TAGLN	Transgelin	11q23.3	involved in calcium-independent smooth muscle contraction and its loss of expression is an early event in cell transformation and development of some tumors, coinciding with cellular plasticity. May contribute to replicative senescence.	2.02266	0.00247066	3.32342		2.02266
Innate immunity activator protein	INAVA_HUMAN	INAVA	INAVA	Innate Immunity Activator	1q32.1	Required for optimal PRR (pattern recognition receptor) induced signaling	2.7338	0.0123127	4.8973		2.7338
Bile acid-CoA:amino acid N-acyltransferase	BAAT_HUMAN	BAAT	BAAT	Bile Acid-CoA:Amino Acid N-Acyltransferase	9q31.1	Catalyzes the transfer of C24 bile acids from acyl-CoA thioester to either glycing or taurine, the second step in the formation of bile acid-amono acid conjugates - enhances lipid and fat-soluble vitamin absorption	3.13995	0.0408079	5.80713		3.13995
Semaphorin-4D	SEM4D_HUMAN	SEMA4D	SEMA4D	Semaphorin 4D	9q22.2	Cell surface receptor for PLXNB1 and PLXNB2 that plays an important role in cell-cell signaling and plays a role in immune system	3.43238	0.0418194	5.57205		3.43238
