# Supplementary material for: Deregulated expression of the 14q32 miRNA cluster in clear cell renal cancer cells
Source: Front Oncol. 2023 Apr 17;13:1048419. doi: 10.3389/fonc.2023.1048419 (PMC10150008; doi:10.3389/fonc.2023.1048419)
Supplement: Supplementary Table 3 — The list of total quantifiable proteins with differential expressed proteins are highlighted. [file Table_3.xlsx]

## Sheet: SUPPLEMENTAL TABLE 3
Protein.Group	Protein.Group1	Protein.Ids	Protein.Ids1	Protein.Names	Genes	Genes1	First.Protein.Description	Avg Ratio SAvC	Welch's T-test SAvC	T-test Diff SAvC	Z-score SAvC	%CV C	%CV SA	C1	C2	C3	SA1	SA2	SA3	Log2 C1	Log2 C2	Log2 C3	Log2 SA1	Log2 SA2	Log2 SA3	Welch's T-test Significant SA_C	Welch's T-test significant	Cluster	GOBP name	GOMF name	GOCC name	GOBP slim name	GOCC slim name	KEGG name	Pfam	GSEA	Keywords	Corum	-Log Welch's T-test p-value SA_C	Welch's T-test Difference SA_C	Welch's T-test Test statistic SA_C	Protein.Group	Protein.Group1	Protein.Ids	Protein.Ids1	Protein.Names	Genes	Genes1	First.Protein.Description
Q13753	Q13753	Q13753;Q13753-2	Q13753	LAMC2_HUMAN	LAMC2	LAMC2	Laminin subunit gamma-2	1.71019	1.12986e-05	0.774081	2.51989	2.12824	2.47282	30918.7	31356.7	32235.3	55007.1	54216.4	52408.1	14.9162	14.9365	14.9764	15.7473	15.7264	15.6775	+	SA_C	Cluster -1380	anatomical structure development;biological adhesion;cell adhesion;cell junction assembly;cell junction organization;cell-substrate junction assembly;cellular component assembly;cellular component assembly at cellular level;cellular component disassembly;cellular component disassembly at cellular level;cellular component organization;cellular component organization at cellular level;cellular comp…	binding;carbohydrate binding;glycosaminoglycan binding;heparin binding;pattern binding;polysaccharide binding	cell cortex;cell part;cytoplasmic part;extracellular matrix part;extracellular region;extracellular region part;extracellular space;intracellular part;laminin complex;laminin-2 complex;laminin-5 complex;macromolecular complex;membrane;membrane part;perinuclear region of cytoplasm;plasma membrane part;protein complex	anatomical structure development;biological adhesion;cell adhesion;cell junction organization;cellular component assembly;cellular component disassembly;cellular component organization;cellular process;developmental process;extracellular matrix organization;extracellular structure organization	cell cortex;cell part;extracellular region;extracellular space;laminin complex;macromolecular complex;membrane;protein complex	Amoebiasis;ECM-receptor interaction;Focal adhesion;Pathways in cancer;Small cell lung cancer;Toxoplasmosis	Laminin_B;Laminin_EGF	AKT_UP_MTOR_DN.V1_UP;ANATOMICAL_STRUCTURE_DEVELOPMENT;BASAKI_YBX1_TARGETS_UP;BERENJENO_TRANSFORMED_BY_RHOA_UP;BILD_MYC_ONCOGENIC_SIGNATURE;BROWNE_HCMV_INFECTION_14HR_DN;BROWNE_HCMV_INFECTION_48HR_DN;BROWNE_HCMV_INFECTION_6HR_DN;CAGGTG_V$E12_Q6;CERVERA_SDHB_TARGETS_1_UP;CHARAFE_BREAST_CANCER_LUMINAL_VS_BASAL_DN;CHIARADONNA_NEOPLASTIC_TRANSFORMATION_CDC25_DN;CHIN_BREAST_CANCER_COPY_NUMBER_UP;chr1q2…	Alternativesplicing;Basementmembrane;Celladhesion;Coiledcoil;Completeproteome;Directproteinsequencing;Disulfidebond;Epidermolysisbullosa;Extracellularmatrix;Glycoprotein;Heparin-binding;LamininEGF-likedomain;Polymorphism;Referenceproteome;Repeat;Secreted;Signal		4.94698	0.774081	28.4472	Q13753	Q13753	Q13753;Q13753-2	Q13753	LAMC2_HUMAN	LAMC2	LAMC2	Laminin subunit gamma-2
P58107	P58107	P58107;A0A075B730	P58107	EPIPL_HUMAN	EPPK1	EPPK1	Epiplakin	1.89825	2.73077e-05	0.924762	3.0293	3.73084	3.46678	19571	20275.6	21085.3	37190.5	38611.8	39861.9	14.2564	14.3075	14.3639	15.1826	15.2368	15.2827	+	SA_C	Cluster -1380			cell part;cytoplasm;cytoskeleton;intracellular non-membrane-bounded organelle;intracellular organelle;intracellular part;non-membrane-bounded organelle;organelle		cell part;cytoplasm;cytoskeleton;intracellular non-membrane-bounded organelle;intracellular organelle;organelle		Plectin	ACEVEDO_FGFR1_TARGETS_IN_PROSTATE_CANCER_MODEL_UP;AIGNER_ZEB1_TARGETS;BARRIER_COLON_CANCER_RECURRENCE_DN;CHARAFE_BREAST_CANCER_LUMINAL_VS_MESENCHYMAL_UP;chr8q24;COLDREN_GEFITINIB_RESISTANCE_DN;CREIGHTON_ENDOCRINE_THERAPY_RESISTANCE_1;DODD_NASOPHARYNGEAL_CARCINOMA_UP;FOSTER_KDM1A_TARGETS_DN;GAUSSMANN_MLL_AF4_FUSION_TARGETS_A_DN;GSE11864_CSF1_IFNG_VS_CSF1_PAM3CYS_IN_MAC_DN;GSE11924_TH2_VS_TH17_CD4_…	Coiledcoil;Completeproteome;Cytoplasm;Cytoskeleton;Directproteinsequencing;Phosphoprotein;Referenceproteome;Repeat		4.56371	0.924762	21.7929	P58107	P58107	P58107;A0A075B730	P58107	EPIPL_HUMAN	EPPK1	EPPK1	Epiplakin
P62736;P68032	P62736	P68032;P68133;P62736;P63267;F8WB63;A6NL76;B8ZZJ2;F6QUT6;C9JFL5;F6UVQ4	P68032	ACTA_HUMAN;ACTC_HUMAN	ACTA2;ACTC1	ACTA2	Actin, aortic smooth muscle	1.43514	3.52901e-05	0.52129	1.66529	2.06099	1.47428	280596	272138	269874	391540	400051	388966	18.0981	18.054	18.0419	18.5788	18.6098	18.5693	+	SA_C	Cluster -1380	actin cytoskeleton organization;actin filament organization;actin filament-based movement;actin filament-based process;actin-mediated cell contraction;actin-myosin filament sliding;actomyosin structure organization;anatomical structure development;anatomical structure formation involved in morphogenesis;anatomical structure morphogenesis;apoptosis;biological regulation;cardiac muscle contraction;…	adenyl nucleotide binding;adenyl ribonucleotide binding;ATP binding;ATPase activity;binding;catalytic activity;cytoskeletal protein binding;enzyme binding;hydrolase activity;hydrolase activity, acting on acid anhydrides;hydrolase activity, acting on acid anhydrides, in phosphorus-containing anhydrides;kinase binding;myosin binding;nucleoside-triphosphatase activity;nucleotide binding;protein bind…	actin cytoskeleton;actin filament;actomyosin, actin part;adherens junction;anchoring junction;blood microparticle;cell junction;cell part;cell-substrate adherens junction;cell-substrate junction;contractile fiber;contractile fiber part;cytoplasm;cytoplasmic part;cytoskeletal part;cytoskeleton;cytosol;extracellular membrane-bounded organelle;extracellular organelle;extracellular region part;extrac…	anatomical structure development;anatomical structure formation involved in morphogenesis;anatomical structure morphogenesis;biological regulation;cell death;cell development;cellular component assembly;cellular component movement;cellular component organization;cellular process;circulatory system process;cytoskeleton organization;death;developmental process;metabolic process;multicellular organi…	cell part;cytoplasm;cytoskeleton;cytosol;extracellular organelle;extracellular space;intracellular non-membrane-bounded organelle;intracellular organelle;macromolecular complex;membrane;organelle;protein complex;vesicle	Cardiac muscle contraction;Dilated cardiomyopathy;Hypertrophic cardiomyopathy (HCM);Vascular smooth muscle contraction	Actin	ABDULRAHMAN_KIDNEY_CANCER_VHL_DN;ACEVEDO_FGFR1_TARGETS_IN_PROSTATE_CANCER_MODEL_DN;ACTIN_CYTOSKELETON;ACTIN_FILAMENT;AFFAR_YY1_TARGETS_UP;AMIT_EGF_RESPONSE_480_HELA;ANASTASSIOU_CANCER_MESENCHYMAL_TRANSITION_SIGNATURE;APRELIKOVA_BRCA1_TARGETS;BANDRES_RESPONSE_TO_CARMUSTIN_WITHOUT_MGMT_48HR_DN;BENPORATH_ES_1;BERENJENO_ROCK_SIGNALING_NOT_VIA_RHOA_DN;BERTUCCI_MEDULLARY_VS_DUCTAL_BREAST_CANCER_DN;BHAT…	Acetylation;Aorticaneurysm;ATP-binding;Atrialseptaldefect;Cardiomyopathy;Completeproteome;Cytoplasm;Cytoskeleton;Diseasemutation;Methylation;Muscleprotein;Nucleotide-binding;Oxidation;Polymorphism;Referenceproteome	Nop56p-associated pre-rRNA complex;WIP-WASp-actin-myosin-IIa complex	4.45235	0.52129	24.803	P62736;P68032	P62736	P68032;P68133;P62736;P63267;F8WB63;A6NL76;B8ZZJ2;F6QUT6;C9JFL5;F6UVQ4	P68032	ACTA_HUMAN;ACTC_HUMAN	ACTA2;ACTC1	ACTA2	Actin, aortic smooth muscle
Q92934	Q92934	Q92934	Q92934	BAD_HUMAN	BAD	BAD	Bcl2-associated agonist of cell death	0.702225	6.02697e-05	-0.51012	1.82159	1.70947	2.34838	6814.83	7001.69	7035.41	4756.49	4904.04	4982.21	12.7345	12.7735	12.7804	12.2157	12.2598	12.2826	+	SA_C	Cluster -1379	activation of caspase activity;ADP metabolic process;alcohol catabolic process;alcohol metabolic process;apoptosis;apoptotic mitochondrial changes;ATP metabolic process;biological regulation;carbohydrate catabolic process;carbohydrate homeostasis;carbohydrate metabolic process;catabolic process;cell death;cell proliferation;cell surface receptor linked signaling pathway;cellular carbohydrate cata…	apoptotic protease activator activity;binding;caspase activator activity;caspase regulator activity;enzyme activator activity;enzyme binding;enzyme regulator activity;kinase binding;lipid binding;peptidase activator activity;peptidase regulator activity;phospholipid binding;protein binding;protein kinase binding	cell part;cytoplasmic part;cytosol;intracellular membrane-bounded organelle;intracellular organelle;intracellular organelle part;intracellular part;membrane;membrane-bounded organelle;mitochondrial membrane;mitochondrial outer membrane;mitochondrial part;mitochondrion;organelle;organelle membrane;organelle outer membrane;organelle part;outer membrane	alcohol metabolic process;biological regulation;carbohydrate metabolic process;catabolic process;cell death;cell proliferation;cellular component assembly;cellular component organization;cellular homeostasis;cellular ion homeostasis;cellular membrane organization;cellular metabolic process;cellular nitrogen compound metabolic process;cellular process;death;heterocycle metabolic process;homeostati…	cell part;cytosol;intracellular membrane-bounded organelle;intracellular organelle;membrane;mitochondrion;organelle	Acute myeloid leukemia;Alzheimer's disease;Amyotrophic lateral sclerosis (ALS);Apoptosis;Chronic myeloid leukemia;Colorectal cancer;Endometrial cancer;ErbB signaling pathway;Focal adhesion;Hepatitis C;Insulin signaling pathway;ko05152;Melanoma;Neurotrophin signaling pathway;Non-small cell lung cancer;Pancreatic cancer;Pathways in cancer;Prostate cancer;Toxoplasmosis;VEGF signaling pathway	Bcl-2_BAD	APOPTOSIS_GO;APOPTOTIC_PROGRAM;BIOCARTA_ACH_PATHWAY;BIOCARTA_AKT_PATHWAY;BIOCARTA_BAD_PATHWAY;BIOCARTA_CERAMIDE_PATHWAY;BIOCARTA_CHEMICAL_PATHWAY;BIOCARTA_GLEEVEC_PATHWAY;BIOCARTA_IGF1R_PATHWAY;BIOCARTA_IL2RB_PATHWAY;BIOCARTA_PTDINS_PATHWAY;BIOCARTA_RAS_PATHWAY;BIOCARTA_TFF_PATHWAY;BLALOCK_ALZHEIMERS_DISEASE_UP;BRACHAT_RESPONSE_TO_CAMPTOTHECIN_DN;CCCNNNNNNAAGWT_UNKNOWN;CELL_DEVELOPMENT;CHIBA_RESP…	3D-structure;Acetylation;Apoptosis;Completeproteome;Cytoplasm;Membrane;Methylation;Mitochondrion;Mitochondrionoutermembrane;Phosphoprotein;Polymorphism;Referenceproteome		4.2199	-0.51012	-21.0013	Q92934	Q92934	Q92934	Q92934	BAD_HUMAN	BAD	BAD	Bcl2-associated agonist of cell death
Q9H814	Q9H814	Q9H814	Q9H814	PHAX_HUMAN	PHAX	PHAX	Phosphorylated adapter RNA export protein	0.7006	0.000126029	-0.513376	1.8326	2.87038	3.00414	28694.8	30205.6	30132.2	21216.3	20074.8	21085.1	14.8085	14.8825	14.879	14.3729	14.2931	14.3639	+	SA_C	Cluster -1379	cellular component assembly;cellular component assembly at cellular level;cellular component organization;cellular component organization at cellular level;cellular component organization or biogenesis;cellular component organization or biogenesis at cellular level;cellular macromolecular complex assembly;cellular macromolecular complex subunit organization;cellular macromolecule metabolic proces…	binding;nucleic acid binding;RNA binding;toxin binding	Cajal body;cell body;cell part;cytoplasmic part;cytosol;intracellular membrane-bounded organelle;intracellular non-membrane-bounded organelle;intracellular organelle;intracellular organelle part;intracellular part;membrane-bounded organelle;neuronal cell body;non-membrane-bounded organelle;nuclear body;nuclear part;nucleolus;nucleoplasm;nucleoplasm part;nucleus;organelle;organelle part	cellular component assembly;cellular component organization;cellular macromolecular complex assembly;cellular metabolic process;cellular nitrogen compound metabolic process;cellular process;establishment of localization;macromolecular complex assembly;macromolecule metabolic process;metabolic process;nitrogen compound metabolic process;nuclear transport;nucleobase-containing compound metabolic pr…	cell body;cell part;cytosol;intracellular membrane-bounded organelle;intracellular non-membrane-bounded organelle;intracellular organelle;neuronal cell body;nucleolus;nucleoplasm;nucleus;organelle	RNA transport	RNA_GG_bind	ACATTCC,MIR-1,MIR-206;ACEVEDO_LIVER_CANCER_UP;BENPORATH_SOX2_TARGETS;chr5q23;GARY_CD5_TARGETS_DN;GCM_BMPR2;GCM_IL6ST;GCM_MAP4K4;GCM_NF2;GCM_RAN;GSE11924_TH2_VS_TH17_CD4_TCELL_DN;GSE17721_CPG_VS_GARDIQUIMOD_1H_BMDM_DN;GSE17721_CTRL_VS_CPG_1H_BMDM_UP;GSE17721_CTRL_VS_LPS_4H_BMDM_UP;GSE17721_CTRL_VS_LPS_6H_BMDM_UP;GSE17721_CTRL_VS_PAM3CSK4_6H_BMDM_UP;GSE17721_LPS_VS_CPG_1H_BMDM_UP;GSE17721_LPS_VS_GA…	3D-structure;Acetylation;Completeproteome;Cytoplasm;Nucleus;Phosphoprotein;Polymorphism;Proteintransport;Referenceproteome;RNA-binding;Transport	CRM1-RAN-PHAX-CBC complex (cap binding complex);PHAX-CBC complex (cap binding complex)	3.89953	-0.513376	-14.7083	Q9H814	Q9H814	Q9H814	Q9H814	PHAX_HUMAN	PHAX	PHAX	Phosphorylated adapter RNA export protein
O75410;O75410-2;O75410-7;O75410-9;O95359-3	O75410	O75410;O75410-2;O75410-3;O75410-4;O75410-5;O75410-6;O75410-7;O75410-9;O75410-10;O95359;O95359-1;O95359-2;O95359-3;O95359-5;O95359-6;Q4VXL8;D6RAA5;E7ET87;H0Y9C3;E7EMZ9;Q4VXL4;E7EVI4;E9PBC6	O75410	TACC1_HUMAN;TACC2_HUMAN	TACC1;TACC2	TACC1	Transforming acidic coiled-coil-containing protein 1	0.807291	0.000127084	-0.308766	1.14088	1.65611	1.10092	21610.5	21540.2	22197.2	17391.5	17778.7	17584.6	14.3994	14.3947	14.4381	14.0861	14.1179	14.102	+	SA_C	Cluster -1379	anatomical structure development;astral microtubule organization;biological regulation;cell cycle;cell differentiation;cell division;cell proliferation;cellular component organization;cellular component organization at cellular level;cellular component organization or biogenesis;cellular component organization or biogenesis at cellular level;cellular developmental process;cellular localization;ce…	binding;hormone receptor binding;nuclear hormone receptor binding;protein binding;receptor binding	cell part;cytoplasm;cytoplasmic part;cytoskeletal part;cytoskeleton;intermediate filament cytoskeleton;intracellular membrane-bounded organelle;intracellular non-membrane-bounded organelle;intracellular organelle;intracellular organelle part;intracellular part;membrane-bounded organelle;microtubule cytoskeleton;microtubule organizing center;non-membrane-bounded organelle;nuclear part;nucleolus;nu…	anatomical structure development;biological regulation;cell cycle;cell differentiation;cell division;cell proliferation;cellular component organization;cellular localization;cellular process;cytoskeleton organization;developmental process;localization;organelle localization;organelle organization	cell part;cytoplasm;cytoskeleton;intracellular membrane-bounded organelle;intracellular non-membrane-bounded organelle;intracellular organelle;microtubule organizing center;nucleolus;nucleoplasm;nucleus;organelle		TACC	AAGCACA,MIR-218;AGGGCAG,MIR-18A;ALFANO_MYC_TARGETS;ATCTTGC,MIR-31;ATGCAGT,MIR-217;ATGTTTC,MIR-494;BASSO_HAIRY_CELL_LEUKEMIA_DN;BLALOCK_ALZHEIMERS_DISEASE_DN;BLALOCK_ALZHEIMERS_DISEASE_INCIPIENT_UP;BLALOCK_ALZHEIMERS_DISEASE_UP;CAGCTG_V$AP4_Q5;CAGGTA_V$AREB6_01;CAGGTG_V$E12_Q6;CAIRO_HEPATOBLASTOMA_UP;CAIRO_LIVER_DEVELOPMENT_DN;chr10q26;chr8p11;CREIGHTON_ENDOCRINE_THERAPY_RESISTANCE_3;CREIGHTON_END…	Acetylation;Alternativesplicing;Cellcycle;Celldivision;Coiledcoil;Completeproteome;Cytoplasm;Cytoskeleton;Nucleus;Phosphoprotein;Polymorphism;Referenceproteome;Repeat	Chromatin remodeling complex (TACC2, TACC3, PCAF);Tacc1-chTOG-AuroraA complex	3.89591	-0.308766	-18.6984	O75410;O75410-2;O75410-7;O75410-9;O95359-3	O75410	O75410;O75410-2;O75410-3;O75410-4;O75410-5;O75410-6;O75410-7;O75410-9;O75410-10;O95359;O95359-1;O95359-2;O95359-3;O95359-5;O95359-6;Q4VXL8;D6RAA5;E7ET87;H0Y9C3;E7EMZ9;Q4VXL4;E7EVI4;E9PBC6	O75410	TACC1_HUMAN;TACC2_HUMAN	TACC1;TACC2	TACC1	Transforming acidic coiled-coil-containing protein 1
Q8IV63;Q8IV63-3	Q8IV63	Q8IV63;Q8IV63-3	Q8IV63	VRK3_HUMAN	VRK3	VRK3	Inactive serine/threonine-protein kinase VRK3	0.817037	0.00012748	-0.291501	1.08251	1.7398	1.57512	4923.54	4957.46	4796.03	4055.3	3930.31	4006.06	12.2655	12.2754	12.2276	11.9856	11.9404	11.968	+	SA_C	Cluster -1379	biological regulation;cell surface receptor linked signaling pathway;cellular component organization;cellular component organization or biogenesis;cellular macromolecule metabolic process;cellular membrane organization;cellular metabolic process;cellular process;cellular protein metabolic process;cellular response to stimulus;endocytosis;establishment of localization;macromolecule metabolic proce…	adenyl nucleotide binding;adenyl ribonucleotide binding;ATP binding;binding;catalytic activity;enzyme binding;kinase activity;nucleotide binding;phosphatase binding;phosphotransferase activity, alcohol group as acceptor;protein binding;protein kinase activity;protein phosphatase binding;protein serine/threonine kinase activity;purine nucleotide binding;purine ribonucleoside triphosphate binding;p…	cell part;cytoplasm;intracellular membrane-bounded organelle;intracellular organelle;intracellular part;membrane-bounded organelle;nucleus;organelle	biological regulation;cellular component organization;cellular membrane organization;cellular metabolic process;cellular process;endocytosis;establishment of localization;macromolecule metabolic process;macromolecule modification;membrane invagination;membrane organization;metabolic process;peptidyl-amino acid modification;phosphorus metabolic process;primary metabolic process;protein metabolic p…	cell part;cytoplasm;intracellular membrane-bounded organelle;intracellular organelle;nucleus;organelle		Pkinase;zinc_ribbon_2	AMUNDSON_POOR_SURVIVAL_AFTER_GAMMA_RADIATION_2G;AMUNDSON_POOR_SURVIVAL_AFTER_GAMMA_RADIATION_8G;BENPORATH_NANOG_TARGETS;BLALOCK_ALZHEIMERS_DISEASE_INCIPIENT_UP;BLALOCK_ALZHEIMERS_DISEASE_UP;BRUINS_UVC_RESPONSE_LATE;BRUINS_UVC_RESPONSE_VIA_TP53_GROUP_A;CHARAFE_BREAST_CANCER_LUMINAL_VS_MESENCHYMAL_UP;chr19q13;FIRESTEIN_PROLIFERATION;GCM_CASP2;GCM_ING1;GCM_NF2;GRAESSMANN_APOPTOSIS_BY_DOXORUBICIN_DN;…	3D-structure;Alternativesplicing;Completeproteome;Nucleotide-binding;Nucleus;Phosphoprotein;Polymorphism;Referenceproteome		3.89456	-0.291501	-14.8657	Q8IV63;Q8IV63-3	Q8IV63	Q8IV63;Q8IV63-3	Q8IV63	VRK3_HUMAN	VRK3	VRK3	Inactive serine/threonine-protein kinase VRK3
Q7LBC6	Q7LBC6	Q7LBC6;Q7LBC6-2	Q7LBC6	KDM3B_HUMAN	KDM3B	KDM3B	Lysine-specific demethylase 3B	0.808874	0.000129789	-0.306085	1.13181	1.01623	1.59643	25666.8	26138.9	26107.3	21394.5	20811.4	20815.9	14.6476	14.6739	14.6722	14.385	14.3451	14.3454	+	SA_C	Cluster -1379	biological regulation;biosynthetic process;cellular biosynthetic process;cellular component organization;cellular component organization at cellular level;cellular component organization or biogenesis;cellular component organization or biogenesis at cellular level;cellular macromolecule biosynthetic process;cellular macromolecule metabolic process;cellular metabolic process;cellular nitrogen comp…	binding;catalytic activity;cation binding;dioxygenase activity;ion binding;metal ion binding;oxidoreductase activity	cell part;intracellular organelle part;intracellular part;nuclear part;nucleoplasm;organelle part	biological regulation;biosynthetic process;cellular component organization;cellular metabolic process;cellular nitrogen compound metabolic process;cellular process;chromatin modification;chromatin organization;chromosome organization;macromolecule metabolic process;metabolic process;nitrogen compound metabolic process;nucleobase-containing compound metabolic process;organelle organization;primary…	cell part;nucleoplasm		JmjC	AACTTT_UNKNOWN;ACEVEDO_LIVER_CANCER_UP;AGCYRWTTC_UNKNOWN;AMUNDSON_GENOTOXIC_SIGNATURE;CAGGTG_V$E12_Q6;CAIRO_HEPATOBLASTOMA_UP;CCCNNGGGAR_V$OLF1_01;CHEOK_RESPONSE_TO_MERCAPTOPURINE_AND_HD_MTX_DN;chr5q31;CTGCAGY_UNKNOWN;CTTTGT_V$LEF1_Q2;DACOSTA_UV_RESPONSE_VIA_ERCC3_DN;DIAZ_CHRONIC_MEYLOGENOUS_LEUKEMIA_UP;GCM_BCL2L1;GCM_CALM1;GCM_CRKL;GCM_DFFA;GCM_GSPT1;GCM_MAP4K4;GCM_MLL;GCM_MYST2;GCM_NF2;GCM_NUMA…	3D-structure;Acetylation;Alternativesplicing;Chromatinregulator;Completeproteome;Dioxygenase;Iron;Metal-binding;Nucleus;Oxidoreductase;Phosphoprotein;Polymorphism;Referenceproteome;Transcription;Transcriptionregulation;Zinc;Zinc-finger		3.88676	-0.306085	-19.4643	Q7LBC6	Q7LBC6	Q7LBC6;Q7LBC6-2	Q7LBC6	KDM3B_HUMAN	KDM3B	KDM3B	Lysine-specific demethylase 3B
Q15853;Q15853-2	Q15853	Q15853;Q15853-2;B4DLJ1;M0QY46	Q15853	USF2_HUMAN	USF2	USF2	Upstream stimulatory factor 2	0.77303	0.000163636	-0.371458	1.35282	2.12962	2.37506	14966.4	15612.7	15226.9	12081	11808	11520.4	13.8694	13.9304	13.8943	13.5605	13.5275	13.4919	+	SA_C	Cluster -1379	biological regulation;biosynthetic process;body fluid secretion;carbon catabolite activation of transcription;carbon catabolite activation of transcription from RNA polymerase II promoter;carbon catabolite regulation of transcription;carbon catabolite regulation of transcription from RNA polymerase II promoter;cell communication;cellular biosynthetic process;cellular macromolecule biosynthetic pr…	bHLH transcription factor binding;binding;core promoter proximal region DNA binding;core promoter proximal region sequence-specific DNA binding;DNA binding;double-stranded DNA binding;identical protein binding;nucleic acid binding;nucleic acid binding transcription factor activity;protein binding;protein dimerization activity;protein heterodimerization activity;protein homodimerization activity;r…	cell part;intracellular membrane-bounded organelle;intracellular organelle;intracellular organelle part;intracellular part;membrane-bounded organelle;nuclear part;nucleoplasm;nucleus;organelle;organelle part	biological regulation;biosynthetic process;cell communication;cellular metabolic process;cellular nitrogen compound metabolic process;cellular process;establishment of localization;homeostatic process;macromolecule metabolic process;metabolic process;multicellular organismal process;nitrogen compound metabolic process;nucleobase-containing compound metabolic process;primary metabolic process;regu…	cell part;intracellular membrane-bounded organelle;intracellular organelle;nucleoplasm;nucleus;organelle		HLH	ACAGGGT,MIR-10A,MIR-10B;AMIT_EGF_RESPONSE_480_HELA;BLALOCK_ALZHEIMERS_DISEASE_UP;BRUINS_UVC_RESPONSE_EARLY_LATE;CHANGOLKAR_H2AFY_TARGETS_DN;chr19q13;DCA_UP.V1_UP;DNA_BINDING;E2F1_UP.V1_UP;FERRANDO_T_ALL_WITH_MLL_ENL_FUSION_UP;FULCHER_INFLAMMATORY_RESPONSE_LECTIN_VS_LPS_DN;GACAGGG,MIR-339;GGCKCATGS_UNKNOWN;GGGTGGRR_V$PAX4_03;GRADE_COLON_CANCER_UP;GSE1432_CTRL_VS_IFNG_1H_MICROGLIA_UP;GSE15930_NAIVE…	Alternativesplicing;Completeproteome;DNA-binding;Nucleus;Referenceproteome;Transcription;Transcriptionregulation		3.78612	-0.371458	-13.9873	Q15853;Q15853-2	Q15853	Q15853;Q15853-2;B4DLJ1;M0QY46	Q15853	USF2_HUMAN	USF2	USF2	Upstream stimulatory factor 2
Q49MG5	Q49MG5	Q49MG5;A2VCS9;E7ETZ8	Q49MG5	MAP9_HUMAN	MAP9	MAP9	Microtubule-associated protein 9	0.746153	0.000179533	-0.422473	1.52528	2.6491	2.6895	5312.86	5234.88	5510	3869.89	4052.01	4059.63	12.3753	12.3539	12.4278	11.9181	11.9844	11.9871	+	SA_C	Cluster -1379	biological regulation;cell cycle process;cellular component assembly;cellular component assembly at cellular level;cellular component organization;cellular component organization at cellular level;cellular component organization or biogenesis;cellular component organization or biogenesis at cellular level;cellular process;cytokinesis;cytoskeleton organization;microtubule cytoskeleton organization…		astral microtubule;cell part;cytoplasmic microtubule;cytoplasmic part;cytoskeletal part;intracellular organelle part;intracellular part;macromolecular complex;microtubule;organelle part;protein complex;spindle microtubule	biological regulation;cellular component assembly;cellular component organization;cellular process;cytokinesis;cytoskeleton organization;organelle assembly;organelle organization;regulation of cell cycle;regulation of mitotic cell cycle;regulation of organelle organization	cell part;macromolecular complex;protein complex			ACEVEDO_METHYLATED_IN_LIVER_CANCER_DN;AGGAAGC,MIR-516-3P;BOYLAN_MULTIPLE_MYELOMA_C_DN;CHANG_IMMORTALIZED_BY_HPV31_UP;chr4q32;DURAND_STROMA_MAX_UP;GGGAGGRR_V$MAZ_Q6;GSE14308_INDUCED_VS_NATURAL_TREG_UP;GSE14308_TH1_VS_NATURAL_TREG_UP;GSE14350_TREG_VS_TEFF_DN;GSE1460_INTRATHYMIC_T_PROGENITOR_VS_DP_THYMOCYTE_UP;GSE15750_WT_VS_TRAF6KO_DAY10_EFF_CD8_TCELL_DN;GSE17974_IL4_AND_ANTI_IL12_VS_UNTREATED_6H_A…	Acetylation;Alternativesplicing;Cellcycle;Celldivision;Coiledcoil;Completeproteome;Cytoplasm;Cytoskeleton;Microtubule;Mitosis;Phosphoprotein;Polymorphism;Referenceproteome		3.74586	-0.422473	-13.4135	Q49MG5	Q49MG5	Q49MG5;A2VCS9;E7ETZ8	Q49MG5	MAP9_HUMAN	MAP9	MAP9	Microtubule-associated protein 9
P55265-3	P55265-3	P55265-2;P55265-3;A0A3B3IRQ9	P55265-2	DSRAD_HUMAN	ADAR	ADAR	Isoform 3 of Double-stranded RNA-specific adenosine deaminase	0.664194	0.000203839	-0.590375	2.09291	3.82451	3.96796	4613.4	4946.39	4655.93	3291.42	3070.22	3080.36	12.1716	12.2722	12.1849	11.6845	11.5841	11.5889	+	SA_C	Cluster -1379	adenosine to inosine editing;anatomical structure development;base conversion or substitution editing;biological regulation;cell differentiation;cell surface receptor linked signaling pathway;cellular component assembly;cellular component assembly at cellular level;cellular component organization;cellular component organization at cellular level;cellular component organization or biogenesis;cellu…	adenosine deaminase activity;binding;catalytic activity;cation binding;deaminase activity;DNA binding;double-stranded RNA adenosine deaminase activity;hydrolase activity;hydrolase activity, acting on carbon-nitrogen (but not peptide) bonds;hydrolase activity, acting on carbon-nitrogen (but not peptide) bonds, in cyclic amidines;ion binding;metal ion binding;nucleic acid binding	cell part;cytoplasm;intracellular membrane-bounded organelle;intracellular non-membrane-bounded organelle;intracellular organelle;intracellular organelle part;intracellular part;membrane;membrane-bounded organelle;non-membrane-bounded organelle;nuclear part;nucleolus;nucleoplasm;nucleus;organelle;organelle part	anatomical structure development;biological regulation;cell differentiation;cellular component assembly;cellular component organization;cellular macromolecular complex assembly;cellular metabolic process;cellular nitrogen compound metabolic process;cellular process;developmental process;embryo development;establishment of localization;immune system process;macromolecular complex assembly;macromol…	cell part;cytoplasm;intracellular membrane-bounded organelle;intracellular non-membrane-bounded organelle;intracellular organelle;membrane;nucleolus;nucleoplasm;nucleus;organelle	Cytosolic DNA-sensing pathway;Measles	A_deamin;dsrm;z-alpha	ACATTCC,MIR-1,MIR-206;BENPORATH_NANOG_TARGETS;BENPORATH_SOX2_TARGETS;BIOPOLYMER_METABOLIC_PROCESS;BIOPOLYMER_MODIFICATION;BOYAULT_LIVER_CANCER_SUBCLASS_G1_UP;BYSTROEM_CORRELATED_WITH_IL5_DN;chr1q21;CYTOPLASM;DER_IFN_ALPHA_RESPONSE_UP;DER_IFN_BETA_RESPONSE_UP;DER_IFN_GAMMA_RESPONSE_UP;DODD_NASOPHARYNGEAL_CARCINOMA_DN;EINAV_INTERFERON_SIGNATURE_IN_CANCER;GEISS_RESPONSE_TO_DSRNA_UP;GRADE_COLON_CANCE…	3D-structure;Aicardi-Goutieressyndrome;Alternativepromoterusage;Alternativesplicing;Antiviraldefense;Completeproteome;Cytoplasm;Directproteinsequencing;Diseasemutation;DNA-binding;Hydrolase;Immunity;Innateimmunity;Isopeptidebond;Metal-binding;mRNAprocessing;Nucleus;Phosphoprotein;Polymorphism;Referenceproteome;Repeat;RNA-binding;RNA-mediatedgenesilencing;Ublconjugation;Zinc	ADAR1-CDK2 complex;DHX9-ADAR-vigilin-DNA-PK-Ku antigen complex	3.69071	-0.590375	-12.9961	P55265-3	P55265-3	P55265-2;P55265-3;A0A3B3IRQ9	P55265-2	DSRAD_HUMAN	ADAR	ADAR	Isoform 3 of Double-stranded RNA-specific adenosine deaminase
Q8NCD3	Q8NCD3	Q8NCD3;Q8NCD3-2;Q8NCD3-3;C9JWC4	Q8NCD3	HJURP_HUMAN	HJURP	HJURP	Holliday junction recognition protein	0.794923	0.000252439	-0.331079	1.21631	2.34558	2.19886	23341.1	23781.7	22696.3	18959	18183.4	18358.4	14.5106	14.5376	14.4702	14.2106	14.1503	14.1642	+	SA_C	Cluster -1379	ATP-dependent chromatin remodeling;biological regulation;cell cycle;cellular component assembly;cellular component assembly at cellular level;cellular component organization;cellular component organization at cellular level;cellular component organization or biogenesis;cellular component organization or biogenesis at cellular level;cellular macromolecular complex assembly;cellular macromolecular …	binding;DNA binding;histone binding;identical protein binding;nucleic acid binding;protein binding	cell part;chromosomal part;chromosome, centromeric region;condensed chromosome kinetochore;cytoplasm;intracellular membrane-bounded organelle;intracellular non-membrane-bounded organelle;intracellular organelle;intracellular organelle part;intracellular part;kinetochore;macromolecular complex;membrane-bounded organelle;non-membrane-bounded organelle;nuclear part;nucleolus;nucleoplasm;nucleus;orga…	biological regulation;cell cycle;cellular component assembly;cellular component organization;cellular macromolecular complex assembly;cellular process;chromatin modification;chromatin organization;chromosome organization;chromosome segregation;macromolecular complex assembly;organelle organization	cell part;cytoplasm;intracellular membrane-bounded organelle;intracellular non-membrane-bounded organelle;intracellular organelle;kinetochore;macromolecular complex;nucleolus;nucleoplasm;nucleus;organelle;protein complex		HJURP_C;HJURP_mid;Scm3	BASAKI_YBX1_TARGETS_UP;BENPORATH_CYCLING_GENES;BOYAULT_LIVER_CANCER_SUBCLASS_G3_UP;BUYTAERT_PHOTODYNAMIC_THERAPY_STRESS_DN;CAIRO_HEPATOBLASTOMA_CLASSES_UP;CHANG_CYCLING_GENES;CHARAFE_BREAST_CANCER_LUMINAL_VS_MESENCHYMAL_DN;CHEMNITZ_RESPONSE_TO_PROSTAGLANDIN_E2_UP;CHIANG_LIVER_CANCER_SUBCLASS_PROLIFERATION_UP;chr2q37;CUI_TCF21_TARGETS_2_UP;CUI_TCF21_TARGETS_UP;DODD_NASOPHARYNGEAL_CARCINOMA_DN;FERR…	3D-structure;Alternativesplicing;Cellcycle;Centromere;Chaperone;Chromosome;Completeproteome;DNA-binding;Nucleus;Phosphoprotein;Polymorphism;Referenceproteome		3.59784	-0.331079	-12.3757	Q8NCD3	Q8NCD3	Q8NCD3;Q8NCD3-2;Q8NCD3-3;C9JWC4	Q8NCD3	HJURP_HUMAN	HJURP	HJURP	Holliday junction recognition protein
Q14493	Q14493	Q14493;H0YAE8;F8W8D3;E7EUV9	Q14493	SLBP_HUMAN	SLBP	SLBP	Histone RNA hairpin-binding protein	0.627148	0.000265803	-0.673581	2.3742	3.69206	4.86128	24044.8	23368.6	22340	14277	15392.2	14076.5	14.5534	14.5123	14.4473	13.8014	13.9099	13.781	+	SA_C	Cluster -1379	biosynthetic process;cellular biosynthetic process;cellular macromolecule biosynthetic process;cellular macromolecule metabolic process;cellular metabolic process;cellular nitrogen compound metabolic process;cellular process;DNA metabolic process;DNA replication;DNA replication involved in S phase;DNA-dependent DNA replication;establishment of localization;establishment of localization in cell;es…	binding;histone pre-mRNA DCP binding;histone pre-mRNA stem-loop binding;mRNA binding;nucleic acid binding;pre-mRNA binding;RNA binding	cell part;cytoplasm;cytoplasmic part;cytosol;histone pre-mRNA 3'end processing complex;intracellular membrane-bounded organelle;intracellular organelle;intracellular organelle part;intracellular part;macromolecular complex;membrane-bounded organelle;nuclear part;nucleoplasm;nucleus;organelle;organelle part;ribonucleoprotein complex	biosynthetic process;cellular metabolic process;cellular nitrogen compound metabolic process;cellular process;DNA metabolic process;DNA replication;establishment of localization;macromolecule metabolic process;metabolic process;mRNA metabolic process;mRNA processing;nitrogen compound metabolic process;nuclear transport;nucleobase-containing compound metabolic process;nucleobase-containing compoun…	cell part;cytoplasm;cytosol;intracellular membrane-bounded organelle;intracellular organelle;macromolecular complex;nucleoplasm;nucleus;organelle;ribonucleoprotein complex		SLBP_RNA_bind	BENPORATH_CYCLING_GENES;BENPORATH_MYC_TARGETS_WITH_EBOX;BERENJENO_TRANSFORMED_BY_RHOA_UP;BIOPOLYMER_METABOLIC_PROCESS;BOYAULT_LIVER_CANCER_SUBCLASS_G23_UP;BURTON_ADIPOGENESIS_3;CATGTAA,MIR-496;CHIARADONNA_NEOPLASTIC_TRANSFORMATION_KRAS_UP;CHICAS_RB1_TARGETS_SENESCENT;CHNG_MULTIPLE_MYELOMA_HYPERPLOID_DN;chr4p16;DANG_BOUND_BY_MYC;DAZARD_RESPONSE_TO_UV_NHEK_DN;DAZARD_UV_RESPONSE_CLUSTER_G6;DIAZ_CHRO…	3D-structure;Alternativesplicing;Completeproteome;Cytoplasm;mRNAprocessing;Nucleus;Phosphoprotein;Referenceproteome;Ribonucleoprotein;RNA-binding		3.57544	-0.673581	-13.328	Q14493	Q14493	Q14493;H0YAE8;F8W8D3;E7EUV9	Q14493	SLBP_HUMAN	SLBP	SLBP	Histone RNA hairpin-binding protein
O75146	O75146	O75146;O75146-2	O75146	HIP1R_HUMAN	HIP1R	HIP1R	Huntingtin-interacting protein 1-related protein	1.10733	0.000270719	0.147086	0.400218	1.04317	1.02515	237680	234611	239509	265580	260226	262391	17.8587	17.8399	17.8697	18.0188	17.9894	18.0014	+	SA_C	Cluster -1380	apoptosis;cell death;cellular component organization;cellular component organization or biogenesis;cellular membrane organization;cellular process;clathrin-mediated endocytosis;death;endocytosis;establishment of localization;membrane invagination;membrane organization;programmed cell death;receptor-mediated endocytosis;transport;vesicle-mediated transport	binding;lipid binding;phosphatidylinositol binding;phospholipid binding	cell part;clathrin coated vesicle membrane;clathrin-coated vesicle;coated pit;coated vesicle;coated vesicle membrane;cytoplasm;cytoplasmic membrane-bounded vesicle;cytoplasmic part;cytoplasmic vesicle;cytoplasmic vesicle membrane;cytoplasmic vesicle part;cytoskeleton;intracellular membrane-bounded organelle;intracellular non-membrane-bounded organelle;intracellular organelle;intracellular organel…	cell death;cellular component organization;cellular membrane organization;cellular process;death;endocytosis;establishment of localization;membrane invagination;membrane organization;transport;vesicle-mediated transport	cell part;cytoplasm;cytoplasmic membrane-bounded vesicle;cytoskeleton;intracellular membrane-bounded organelle;intracellular non-membrane-bounded organelle;intracellular organelle;membrane;organelle;vesicle		ANTH;I_LWEQ	AAAYRNCTG_UNKNOWN;AGCYRWTTC_UNKNOWN;BLALOCK_ALZHEIMERS_DISEASE_UP;BYSTROEM_CORRELATED_WITH_IL5_UP;CAGCTG_V$AP4_Q5;CAHOY_OLIGODENDROCUTIC;CHARAFE_BREAST_CANCER_LUMINAL_VS_BASAL_UP;CHARAFE_BREAST_CANCER_LUMINAL_VS_MESENCHYMAL_UP;chr12q24;CREIGHTON_ENDOCRINE_THERAPY_RESISTANCE_5;CTGAGCC,MIR-24;DEURIG_T_CELL_PROLYMPHOCYTIC_LEUKEMIA_DN;GINESTIER_BREAST_CANCER_ZNF217_AMPLIFIED_DN;GOBERT_OLIGODENDROCYTE…	3D-structure;Acetylation;Actin-binding;Alternativesplicing;Coiledcoil;Completeproteome;Cytoplasm;Cytoplasmicvesicle;Directproteinsequencing;Endocytosis;Membrane;Phosphoprotein;Polymorphism;Referenceproteome	Hip1R-cortactin complex	3.56748	0.147086	12.071	O75146	O75146	O75146;O75146-2	O75146	HIP1R_HUMAN	HIP1R	HIP1R	Huntingtin-interacting protein 1-related protein
Q96BF6	Q96BF6	Q96BF6	Q96BF6	NACC2_HUMAN	NACC2	NACC2	Nucleus accumbens-associated protein 2	0.793606	0.000292841	-0.333388	1.22412	2.41396	1.86226	6824.46	7104.61	7129.69	5487.94	5537.28	5687.14	12.7365	12.7945	12.7996	12.422	12.435	12.4735	+	SA_C	Cluster -1379	biological regulation;biosynthetic process;cellular biosynthetic process;cellular component assembly;cellular component organization;cellular component organization at cellular level;cellular component organization or biogenesis;cellular component organization or biogenesis at cellular level;cellular localization;cellular macromolecule biosynthetic process;cellular macromolecule localization;cell…	binding;catalytic activity;core promoter proximal region DNA binding;core promoter proximal region sequence-specific DNA binding;deacetylase activity;DNA binding;enzyme binding;histone deacetylase activity;histone deacetylase binding;hydrolase activity;hydrolase activity, acting on carbon-nitrogen (but not peptide) bonds;hydrolase activity, acting on carbon-nitrogen (but not peptide) bonds, in li…	cell part;chromatin;chromosomal part;intracellular membrane-bounded organelle;intracellular organelle;intracellular organelle part;intracellular part;membrane-bounded organelle;nuclear body;nuclear chromatin;nuclear chromosome part;nuclear part;nucleoplasm part;nucleus;organelle;organelle part	biological regulation;biosynthetic process;cellular component assembly;cellular component organization;cellular localization;cellular metabolic process;cellular nitrogen compound metabolic process;cellular process;chromatin modification;chromatin organization;chromosome organization;histone modification;localization;macromolecular complex assembly;macromolecule metabolic process;macromolecule mod…	cell part;intracellular membrane-bounded organelle;intracellular organelle;nucleus;organelle		BEN;BTB	AATGTGA,MIR-23A,MIR-23B;ATGAAGG,MIR-205;BERENJENO_TRANSFORMED_BY_RHOA_DN;BHATI_G2M_ARREST_BY_2METHOXYESTRADIOL_UP;BOQUEST_STEM_CELL_CULTURED_VS_FRESH_UP;BYSTRYKH_HEMATOPOIESIS_STEM_CELL_QTL_TRANS;chr9q34;CONCANNON_APOPTOSIS_BY_EPOXOMICIN_UP;CREIGHTON_ENDOCRINE_THERAPY_RESISTANCE_2;CREIGHTON_ENDOCRINE_THERAPY_RESISTANCE_5;DELACROIX_RAR_BOUND_ES;E2F3_UP.V1_DN;GAZDA_DIAMOND_BLACKFAN_ANEMIA_PROGENITO…	Completeproteome;Nucleus;Referenceproteome;Repressor;Transcription;Transcriptionregulation		3.53337	-0.333388	-13.0898	Q96BF6	Q96BF6	Q96BF6	Q96BF6	NACC2_HUMAN	NACC2	NACC2	Nucleus accumbens-associated protein 2
Q8WX93;Q8WX93-3	Q8WX93	Q8WX93;Q8WX93-3;Q8WX93-4;Q8WX93-5;Q8WX93-7;Q8WX93-8	Q8WX93	PALLD_HUMAN	PALLD	PALLD	Palladin	1.37115	0.000329826	0.455435	1.44265	3.44039	3.30295	100010	93386.4	96254.2	128522	137132	131501	16.6098	16.5109	16.5546	16.9717	17.0652	17.0047	+	SA_C	Cluster -1380	cellular component organization;cellular component organization at cellular level;cellular component organization or biogenesis;cellular component organization or biogenesis at cellular level;cellular process;cytoskeleton organization;organelle organization	actinin binding;alpha-actinin binding;binding;cytoskeletal protein binding;muscle alpha-actinin binding;protein binding	actin cytoskeleton;actin filament;adherens junction;anchoring junction;cell junction;cell part;cell projection;cell-substrate adherens junction;cell-substrate junction;contractile fiber part;cytoplasm;cytoplasmic part;cytoskeletal part;cytoskeleton;focal adhesion;intracellular membrane-bounded organelle;intracellular non-membrane-bounded organelle;intracellular organelle;intracellular organelle p…	cellular component organization;cellular process;cytoskeleton organization;organelle organization	cell part;cell projection;cytoplasm;cytoskeleton;intracellular membrane-bounded organelle;intracellular non-membrane-bounded organelle;intracellular organelle;macromolecular complex;membrane;mitochondrion;nucleus;organelle;plasma membrane;protein complex		I-set	AATGTGA,MIR-23A,MIR-23B;ABDULRAHMAN_KIDNEY_CANCER_VHL_DN;ACEVEDO_LIVER_CANCER_UP;ACEVEDO_LIVER_CANCER_WITH_H3K27ME3_UP;ACTIN_CYTOSKELETON;ACTIN_FILAMENT;AZARE_NEOPLASTIC_TRANSFORMATION_BY_STAT3_DN;BAELDE_DIABETIC_NEPHROPATHY_DN;BLALOCK_ALZHEIMERS_DISEASE_UP;BUYTAERT_PHOTODYNAMIC_THERAPY_STRESS_UP;CAGCTTT,MIR-320;CAGGTG_V$E12_Q6;CAIRO_HEPATOBLASTOMA_UP;CAMP_UP.V1_DN;CHEBOTAEV_GR_TARGETS_DN;CHICAS_…	3D-structure;Actin-binding;Alternativesplicing;Celljunction;Cellprojection;Completeproteome;Cytoplasm;Cytoskeleton;Disulfidebond;Immunoglobulindomain;Phosphoprotein;Polymorphism;Referenceproteome;Repeat		3.48171	0.455435	11.5	Q8WX93;Q8WX93-3	Q8WX93	Q8WX93;Q8WX93-3;Q8WX93-4;Q8WX93-5;Q8WX93-7;Q8WX93-8	Q8WX93	PALLD_HUMAN	PALLD	PALLD	Palladin
Q13445	Q13445	Q13445;K7EQ63;K7EIN4	Q13445	TMED1_HUMAN	TMED1	TMED1	Transmembrane emp24 domain-containing protein 1	0.88582	0.000341085	-0.174876	0.688236	1.09614	0.623059	5526.07	5597.37	5476.73	4879.36	4936.41	4888.99	12.432	12.4505	12.4191	12.2525	12.2692	12.2553	+	SA_C	Cluster -1379	biological regulation;cell communication;cell-cell signaling;cellular process;cellular response to stimulus;establishment of localization;establishment of protein localization;protein transport;regulation of biological process;regulation of cellular process;response to stimulus;signal transduction;signaling;transport	binding;protein binding;receptor binding	cell part;cytoplasmic part;endoplasmic reticulum;endoplasmic reticulum membrane;endoplasmic reticulum part;endoplasmic reticulum-Golgi intermediate compartment;endoplasmic reticulum-Golgi intermediate compartment membrane;Golgi apparatus;integral to membrane;intracellular membrane-bounded organelle;intracellular organelle;intracellular organelle part;intracellular part;intrinsic to membrane;membr…	biological regulation;cell communication;cell-cell signaling;cellular process;establishment of localization;protein transport;response to stimulus;signal transduction;signaling;transport	cell part;endoplasmic reticulum;Golgi apparatus;intracellular membrane-bounded organelle;intracellular organelle;membrane;organelle;plasma membrane		EMP24_GP25L	CELL_CELL_SIGNALING;chr19p13;CTTTAAR_UNKNOWN;DACOSTA_UV_RESPONSE_VIA_ERCC3_UP;GGGYGTGNY_UNKNOWN;GRADE_COLON_CANCER_UP;GSE11864_UNTREATED_VS_CSF1_IFNG_PAM3CYS_IN_MAC_DN;GSE15324_ELF4_KO_VS_WT_NAIVE_CD8_TCELL_UP;GSE22886_NAIVE_BCELL_VS_MONOCYTE_DN;GSE22886_NAIVE_BCELL_VS_NEUTROPHIL_DN;GSE22886_NAIVE_CD4_TCELL_VS_MEMORY_TCELL_UP;GSE22886_NAIVE_CD8_TCELL_VS_MEMORY_TCELL_UP;GSE22886_NAIVE_VS_IGM_MEMOR…	Cellmembrane;Coiledcoil;Completeproteome;Directproteinsequencing;Endoplasmicreticulum;Golgiapparatus;Membrane;Polymorphism;Proteintransport;Referenceproteome;Signal;Transmembrane;Transmembranehelix;Transport		3.46714	-0.174876	-16.6699	Q13445	Q13445	Q13445;K7EQ63;K7EIN4	Q13445	TMED1_HUMAN	TMED1	TMED1	Transmembrane emp24 domain-containing protein 1
Q15811-9	Q15811-9	Q15811;Q15811-2;Q15811-3;Q15811-4;Q15811-6;Q15811-7;Q15811-8;Q15811-9;Q15811-10;Q15811-11;Q15811-12;F8W7U0	Q15811	ITSN1_HUMAN	ITSN1	ITSN1	Isoform 9 of Intersectin-1	1.25511	0.000342116	0.327761	1.01102	0.281483	1.06064	22099.6	22196.8	22216	28164.5	27697.1	27618.6	14.4317	14.4381	14.4393	14.7816	14.7574	14.7534	+	SA_C	Cluster -1380	axon guidance;biological regulation;cell surface receptor linked signaling pathway;cellular component organization;cellular component organization or biogenesis;cellular membrane organization;cellular process;cellular response to stimulus;chemotaxis;endocytosis;enzyme linked receptor protein signaling pathway;ephrin receptor signaling pathway;establishment of localization;intracellular signal tra…	binding;calcium ion binding;cation binding;enzyme activator activity;enzyme regulator activity;GTPase regulator activity;guanyl-nucleotide exchange factor activity;ion binding;kinase activator activity;kinase regulator activity;metal ion binding;nucleoside-triphosphatase regulator activity;proline-rich region binding;protein binding;protein complex scaffold;Ras guanyl-nucleotide exchange factor a…	cell junction;cell part;cell projection;coated pit;cytoplasmic membrane-bounded vesicle;cytoplasmic part;cytoplasmic vesicle;cytosol;endocytic vesicle;intracellular membrane-bounded organelle;intracellular organelle;intracellular part;lamellipodium;membrane;membrane part;membrane-bounded organelle;membrane-bounded vesicle;neuron projection;organelle;plasma membrane;synapse;vesicle	biological regulation;cellular component organization;cellular membrane organization;cellular process;endocytosis;establishment of localization;locomotion;membrane invagination;membrane organization;response to chemical stimulus;response to external stimulus;response to stimulus;signal transduction;transport;vesicle-mediated transport	cell part;cell projection;cytoplasmic membrane-bounded vesicle;cytosol;intracellular membrane-bounded organelle;intracellular organelle;membrane;neuron projection;organelle;plasma membrane;synapse;vesicle		C2;RhoGEF;SH3_9	AACTTT_UNKNOWN;ACAACCT,MIR-453;ACAGGGT,MIR-10A,MIR-10B;ACEVEDO_METHYLATED_IN_LIVER_CANCER_DN;ACTAYRNNNCCCR_UNKNOWN;ACTGCAG,MIR-17-3P;ACTGCCT,MIR-34B;AKT_UP_MTOR_DN.V1_DN;AMIT_EGF_RESPONSE_240_MCF10A;AMIT_SERUM_RESPONSE_60_MCF10A;BLALOCK_ALZHEIMERS_DISEASE_UP;BONOME_OVARIAN_CANCER_SURVIVAL_OPTIMAL_DEBULKING;BOYLAN_MULTIPLE_MYELOMA_C_D_UP;BYSTRYKH_HEMATOPOIESIS_STEM_CELL_QTL_TRANS;CACTGCC,MIR-34A,M…	3D-structure;Alternativesplicing;Calcium;Celljunction;Cellprojection;Coatedpit;Coiledcoil;Completeproteome;Endocytosis;Membrane;Metal-binding;Phosphoprotein;Polymorphism;Referenceproteome;Repeat;SH3domain;Synapse;Synaptosome		3.46583	0.327761	35.9505	Q15811-9	Q15811-9	Q15811;Q15811-2;Q15811-3;Q15811-4;Q15811-6;Q15811-7;Q15811-8;Q15811-9;Q15811-10;Q15811-11;Q15811-12;F8W7U0	Q15811	ITSN1_HUMAN	ITSN1	ITSN1	Isoform 9 of Intersectin-1
O14569	O14569	O14569;U3KQU4	O14569	C56D2_HUMAN	CYB561D2	CYB561D2	Transmembrane reductase CYB561D2	1.45272	0.000344265	0.538369	1.72302	2.48075	3.7486	2189.47	2135.55	2083.49	2970.06	3154.83	3184.89	11.0964	11.0604	11.0248	11.5363	11.6233	11.637	+	SA_C	Cluster -1380	metabolic process;oxidation-reduction process	binding;cation binding;ion binding;metal ion binding	cell part;integral to membrane;intrinsic to membrane;membrane part	metabolic process	cell part		Cytochrom_B561	ACEVEDO_LIVER_CANCER_UP;ACTAYRNNNCCCR_UNKNOWN;BENPORATH_MYC_MAX_TARGETS;chr3p21;DANG_BOUND_BY_MYC;DODD_NASOPHARYNGEAL_CARCINOMA_UP;GSE12845_NAIVE_VS_PRE_GC_TONSIL_BCELL_UP;GSE17721_0.5H_VS_12H_PAM3CSK4_BMDM_UP;GSE17721_LPS_VS_POLYIC_24H_BMDM_UP;GSE20715_0H_VS_24H_OZONE_TLR4_KO_LUNG_UP;GSE22886_CD8_TCELL_VS_BCELL_NAIVE_UP;GSE24634_NAIVE_CD4_TCELL_VS_DAY7_IL4_CONV_TREG_DN;GSE29617_CTRL_VS_DAY3_TIV_…	Completeproteome;Directproteinsequencing;Electrontransport;Heme;Iron;Membrane;Metal-binding;Referenceproteome;Transmembrane;Transmembranehelix;Transport		3.46311	0.538369	14.2744	O14569	O14569	O14569;U3KQU4	O14569	C56D2_HUMAN	CYB561D2	CYB561D2	Transmembrane reductase CYB561D2
P46013;P46013-2	P46013	P46013;P46013-2	P46013	KI67_HUMAN	MKI67	MKI67	Proliferation marker protein Ki-67	0.792665	0.000348875	-0.335166	1.23013	2.61295	2.3849	392384	410319	392203	315990	323111	308059	18.5819	18.6464	18.5812	18.2695	18.3017	18.2328	+	SA_C	Cluster -1379	cell cycle phase;cell cycle process;cell proliferation;cellular process;meiosis	adenyl nucleotide binding;adenyl ribonucleotide binding;ATP binding;binding;nucleotide binding;protein binding;protein C-terminus binding;purine nucleotide binding;purine ribonucleoside triphosphate binding;purine ribonucleotide binding;ribonucleotide binding	cell part;chromosomal part;chromosome;chromosome, centromeric region;condensed chromosome;cytoplasm;intracellular membrane-bounded organelle;intracellular non-membrane-bounded organelle;intracellular organelle;intracellular organelle part;intracellular part;membrane;membrane-bounded organelle;non-membrane-bounded organelle;nuclear part;nucleolus;nucleus;organelle;organelle part	cell proliferation;cellular process;meiosis	cell part;chromosome;cytoplasm;intracellular membrane-bounded organelle;intracellular non-membrane-bounded organelle;intracellular organelle;membrane;nucleolus;nucleus;organelle		FHA;K167R;PP1_bind	AFFAR_YY1_TARGETS_DN;ALCALAY_AML_BY_NPM1_LOCALIZATION_DN;BAKKER_FOXO3_TARGETS_DN;BASAKI_YBX1_TARGETS_UP;BENPORATH_CYCLING_GENES;BERENJENO_TRANSFORMED_BY_RHOA_UP;BERTUCCI_MEDULLARY_VS_DUCTAL_BREAST_CANCER_UP;BLUM_RESPONSE_TO_SALIRASIB_DN;BOHN_PRIMARY_IMMUNODEFICIENCY_SYNDROM_UP;BORLAK_LIVER_CANCER_EGF_UP;BOSCO_TH1_CYTOTOXIC_MODULE;BOYAULT_LIVER_CANCER_SUBCLASS_G23_UP;BURTON_ADIPOGENESIS_12;BURTON_…	3D-structure;Acetylation;Alternativesplicing;ATP-binding;Cellcycle;Chromosome;Completeproteome;Nucleotide-binding;Nucleus;Phosphoprotein;Polymorphism;Referenceproteome;Repeat		3.45733	-0.335166	-11.4154	P46013;P46013-2	P46013	P46013;P46013-2	P46013	KI67_HUMAN	MKI67	MKI67	Proliferation marker protein Ki-67
Q9NQ94;Q9NQ94-2	Q9NQ94	Q9NQ94;Q9NQ94-2;Q9NQ94-3;Q9NQ94-4;Q9NQ94-5;Q9NQ94-6;F8W9F8	Q9NQ94	A1CF_HUMAN	A1CF	A1CF	APOBEC1 complementation factor	1.39073	0.000387648	0.475543	1.51063	2.69271	3.70282	9953.98	10082.2	9571.4	13260	14267.7	13648.6	13.2811	13.2995	13.2245	13.6948	13.8005	13.7365	+	SA_C	Cluster -1380	base conversion or substitution editing;biological regulation;cellular macromolecule metabolic process;cellular metabolic process;cellular nitrogen compound metabolic process;cellular process;cytidine to uridine editing;gene expression;macromolecule metabolic process;macromolecule modification;metabolic process;mRNA metabolic process;mRNA modification;mRNA processing;nitrogen compound metabolic p…	binding;nucleic acid binding;nucleotide binding;RNA binding;single-stranded RNA binding	apolipoprotein B mRNA editing enzyme complex;cell part;cytoplasm;cytoplasmic part;endoplasmic reticulum;intracellular membrane-bounded organelle;intracellular organelle;intracellular organelle part;intracellular part;macromolecular complex;membrane-bounded organelle;nuclear part;nucleoplasm;organelle;organelle part;protein complex	biological regulation;cellular metabolic process;cellular nitrogen compound metabolic process;cellular process;macromolecule metabolic process;macromolecule modification;metabolic process;mRNA metabolic process;mRNA processing;nitrogen compound metabolic process;nucleobase-containing compound metabolic process;primary metabolic process;regulation of protein stability;RNA metabolic process;RNA mod…	cell part;cytoplasm;endoplasmic reticulum;intracellular membrane-bounded organelle;intracellular organelle;macromolecular complex;nucleoplasm;organelle;protein complex		RRM_1	CAVARD_LIVER_CANCER_MALIGNANT_VS_BENIGN;CELLULAR_MACROMOLECULE_METABOLIC_PROCESS;CELLULAR_PROTEIN_METABOLIC_PROCESS;CYTOPLASM;DEURIG_T_CELL_PROLYMPHOCYTIC_LEUKEMIA_UP;DOUBLE_STRANDED_RNA_BINDING;GAZDA_DIAMOND_BLACKFAN_ANEMIA_ERYTHROID_DN;GSE10239_MEMORY_VS_KLRG1INT_EFF_CD8_TCELL_UP;GSE14350_TREG_VS_TEFF_IN_IL2RB_KO_DN;GSE27786_NKCELL_VS_NKTCELL_DN;GSE30962_PRIMARY_VS_SECONDARY_CHRONIC_LCMV_INF_CD…	3D-structure;Alternativesplicing;Completeproteome;Cytoplasm;Endoplasmicreticulum;mRNAprocessing;Nucleus;Phosphoprotein;Polymorphism;Referenceproteome;Repeat;RNA-binding		3.41156	0.475543	12.4731	Q9NQ94;Q9NQ94-2	Q9NQ94	Q9NQ94;Q9NQ94-2;Q9NQ94-3;Q9NQ94-4;Q9NQ94-5;Q9NQ94-6;F8W9F8	Q9NQ94	A1CF_HUMAN	A1CF	A1CF	APOBEC1 complementation factor
P25490	P25490	P25490;H0YJU4;H0YJV7	P25490	TYY1_HUMAN	YY1	YY1	Transcriptional repressor protein YY1	0.814225	0.000392326	-0.296587	1.0997	1.96184	2.38244	10939.7	10811.7	10527.3	8971.47	8756.58	8554.09	13.4173	13.4003	13.3618	13.1311	13.0962	13.0624	+	SA_C	Cluster -1379	anatomical structure morphogenesis;anterior/posterior pattern specification;biological regulation;camera-type eye morphogenesis;cell differentiation;cellular component organization;cellular component organization at cellular level;cellular component organization or biogenesis;cellular component organization or biogenesis at cellular level;cellular developmental process;cellular macromolecule meta…	binding;cation binding;DNA binding;DNA secondary structure binding;enhancer binding;enhancer sequence-specific DNA binding;four-way junction DNA binding;ion binding;metal ion binding;nucleic acid binding;nucleic acid binding transcription factor activity;protein binding;protein binding transcription factor activity;regulatory region DNA binding;regulatory region nucleic acid binding;RNA binding;R…	cell part;chromatin remodeling complex;chromosomal part;DNA helicase complex;Ino80 complex;intracellular membrane-bounded organelle;intracellular organelle;intracellular organelle part;intracellular part;macromolecular complex;membrane-bounded organelle;nuclear chromosome part;nuclear matrix;nuclear part;nucleoplasm part;nucleus;organelle;organelle part;PcG protein complex;protein complex;transcr…	anatomical structure morphogenesis;biological regulation;cell differentiation;cellular component organization;cellular metabolic process;cellular nitrogen compound metabolic process;cellular process;chromosome organization;developmental process;DNA metabolic process;DNA recombination;DNA repair;localization;macromolecule metabolic process;metabolic process;multicellular organismal process;nitroge…	cell part;chromatin remodeling complex;DNA helicase complex;intracellular membrane-bounded organelle;intracellular organelle;macromolecular complex;nucleus;organelle;PcG protein complex;protein complex;transcription factor complex		zf-C2H2	AAAGACA,MIR-511;AAGWWRNYGGC_UNKNOWN;AMIT_EGF_RESPONSE_240_HELA;ATCTTGC,MIR-31;ATGTTAA,MIR-302C;ATTCTTT,MIR-186;BAKKER_FOXO3_TARGETS_DN;BENPORATH_MYC_MAX_TARGETS;BIOPOLYMER_METABOLIC_PROCESS;BLALOCK_ALZHEIMERS_DISEASE_UP;BROWNE_HCMV_INFECTION_10HR_UP;BROWNE_HCMV_INFECTION_1HR_DN;BROWNE_HCMV_INFECTION_48HR_DN;CATION_BINDING;CCANNAGRKGGC_UNKNOWN;CHANDRAN_METASTASIS_TOP50_UP;CHEOK_RESPONSE_TO_MERCAPT…	3D-structure;Activator;ADP-ribosylation;Completeproteome;Differentiation;Directproteinsequencing;DNA-binding;DNAdamage;DNArecombination;DNArepair;Metal-binding;Nucleus;Phosphoprotein;Polymorphism;Referenceproteome;Repeat;Repressor;Spermatogenesis;Transcription;Transcriptionregulation;Ublconjugation;Zinc;Zinc-finger	EED-EZH-YY1 polycomb complex;hs4 enhancer complex (faster migrating complex);hs4 enhancer complex (slow migrating complex);Ku antigen-YY1-alphaMyHC promoter complex;Polycomb repressive complex 1 (PRC1, hPRC-H);YY1-MDM2-p53 complex;YY1-Notch1 complex;YY1-Notch1-RBP-Jkappa complex	3.40635	-0.296587	-11.5218	P25490	P25490	P25490;H0YJU4;H0YJV7	P25490	TYY1_HUMAN	YY1	YY1	Transcriptional repressor protein YY1
D3K2X1	D3K2X1	D3K2X1	D3K2X1	D3K2X1_HUMAN	PRKN	PRKN	E3 ubiquitin-protein ligase parkin	0.584439	0.000400365	-0.774678	2.71598	6.24064	5.76971	2340.7	2300.82	2578.6	1313.16	1459.75	1446.81	11.1927	11.1679	11.3324	10.3588	10.5115	10.4987	+	SA_C	Cluster -1379		catalytic activity;ligase activity					ubiquitin	AAAYRNCTG_UNKNOWN;ACEVEDO_METHYLATED_IN_LIVER_CANCER_DN;ACID_AMINO_ACID_LIGASE_ACTIVITY;ACTAYRNNNCCCR_UNKNOWN;ANATOMICAL_STRUCTURE_DEVELOPMENT;BCAT.100_UP.V1_DN;BIOCARTA_PARKIN_PATHWAY;BIOPOLYMER_CATABOLIC_PROCESS;BIOPOLYMER_METABOLIC_PROCESS;BIOPOLYMER_MODIFICATION;CAGGTA_V$AREB6_01;CAMPS_COLON_CANCER_COPY_NUMBER_UP;CATABOLIC_PROCESS;CELLULAR_CATABOLIC_PROCESS;CELLULAR_MACROMOLECULE_CATABOLIC_PR…	Ligase		3.39754	-0.774678	-10.9444	D3K2X1	D3K2X1	D3K2X1	D3K2X1	D3K2X1_HUMAN	PRKN	PRKN	E3 ubiquitin-protein ligase parkin
Q9Y3E2	Q9Y3E2	Q9Y3E2	Q9Y3E2	BOLA1_HUMAN	BOLA1	BOLA1	BolA-like protein 1	0.685033	0.00042768	-0.545909	1.94258	4.09925	4.45534	14611.2	14992.3	15825	10380.1	10832.1	9907.84	13.8348	13.8719	13.9499	13.3415	13.403	13.2744	+	SA_C	Cluster -1379			cell part;cytoplasmic part;extracellular region;intracellular membrane-bounded organelle;intracellular organelle;intracellular part;membrane-bounded organelle;mitochondrion;organelle		cell part;extracellular region;intracellular membrane-bounded organelle;intracellular organelle;mitochondrion;organelle		BolA	ACEVEDO_LIVER_CANCER_UP;ACEVEDO_LIVER_TUMOR_VS_NORMAL_ADJACENT_TISSUE_UP;BHATI_G2M_ARREST_BY_2METHOXYESTRADIOL_DN;BRUINS_UVC_RESPONSE_LATE;BUYTAERT_PHOTODYNAMIC_THERAPY_STRESS_DN;CHARAFE_BREAST_CANCER_LUMINAL_VS_MESENCHYMAL_UP;chr1q21;DURCHDEWALD_SKIN_CARCINOGENESIS_UP;EIF4E_UP;GRAESSMANN_APOPTOSIS_BY_DOXORUBICIN_DN;GSE14769_40MIN_VS_360MIN_LPS_BMDM_UP;GSE15659_CD45RA_NEG_CD4_TCELL_VS_ACTIVATED_T…	Completeproteome;Polymorphism;Referenceproteome;Secreted		3.36888	-0.545909	-10.8501	Q9Y3E2	Q9Y3E2	Q9Y3E2	Q9Y3E2	BOLA1_HUMAN	BOLA1	BOLA1	BolA-like protein 1
P52306-2	P52306-2	P52306;P52306-2;D6RHH8;D6RBC6;D6RB97;D6RHZ7;D6RC12	P52306	GDS1_HUMAN	RAP1GDS1	RAP1GDS1	Isoform 2 of Rap1 GTPase-GDP dissociation stimulator 1	0.561306	0.000433088	-0.834251	2.91738	4.01552	6.34789	6028.35	5699.44	6165.47	3217.75	3593.11	3232.74	12.5575	12.4766	12.59	11.6518	11.811	11.6585	+	SA_C	Cluster -1379	actin cytoskeleton organization;actin filament-based process;biological regulation;calcium ion homeostasis;cation homeostasis;cellular calcium ion homeostasis;cellular cation homeostasis;cellular chemical homeostasis;cellular component assembly;cellular component assembly at cellular level;cellular component organization;cellular component organization at cellular level;cellular component organiz…	enzyme activator activity;enzyme regulator activity;GTPase activator activity;GTPase regulator activity;nucleoside-triphosphatase regulator activity	cell part;cytoplasmic part;cytosol;endoplasmic reticulum;extracellular membrane-bounded organelle;extracellular organelle;extracellular region part;extracellular vesicular exosome;intracellular membrane-bounded organelle;intracellular organelle;intracellular part;membrane-bounded organelle;membrane-bounded vesicle;mitochondrion;organelle;vesicle	biological regulation;cellular component assembly;cellular component organization;cellular homeostasis;cellular ion homeostasis;cellular macromolecular complex assembly;cellular process;circulatory system process;cytoskeleton organization;homeostatic process;macromolecular complex assembly;multicellular organismal process;muscle contraction;organelle organization;protein complex assembly	cell part;cytosol;endoplasmic reticulum;extracellular organelle;intracellular membrane-bounded organelle;intracellular organelle;mitochondrion;organelle;vesicle		Arm	BLALOCK_ALZHEIMERS_DISEASE_DN;BOQUEST_STEM_CELL_CULTURED_VS_FRESH_UP;BORCZUK_MALIGNANT_MESOTHELIOMA_UP;BYSTRYKH_HEMATOPOIESIS_STEM_CELL_AND_BRAIN_QTL_TRANS;CAGCAGG,MIR-370;CHICAS_RB1_TARGETS_CONFLUENT;chr4q23;DAZARD_RESPONSE_TO_UV_SCC_UP;DIAZ_CHRONIC_MEYLOGENOUS_LEUKEMIA_UP;FORTSCHEGGER_PHF8_TARGETS_DN;FOURNIER_ACINAR_DEVELOPMENT_LATE_2;GAVIN_FOXP3_TARGETS_CLUSTER_T7;GGGAGGRR_V$MAZ_Q6;GGGCGGR_V$S…	Acetylation;Alternativesplicing;Completeproteome;GTPaseactivation;Polymorphism;Referenceproteome;Repeat		3.36342	-0.834251	-13.4652	P52306-2	P52306-2	P52306;P52306-2;D6RHH8;D6RBC6;D6RB97;D6RHZ7;D6RC12	P52306	GDS1_HUMAN	RAP1GDS1	RAP1GDS1	Isoform 2 of Rap1 GTPase-GDP dissociation stimulator 1
Q9BXK5	Q9BXK5	Q9BXK5;Q9BXK5-2;A0A087WW80;F2Z2C3;E9PDD6;A0A0A0MR90;F6VJB4	Q9BXK5	B2L13_HUMAN	BCL2L13	BCL2L13	Bcl-2-like protein 13	1.13761	0.000460472	0.186055	0.531959	1.48854	1.05646	31995.5	31383.9	32318.9	36598.1	35860	36408.9	14.9656	14.9377	14.9801	15.1595	15.1301	15.152	+	SA_C	Cluster -1380	activation of caspase activity;apoptosis;biological regulation;cell death;cellular process;death;positive regulation of caspase activity;positive regulation of catalytic activity;positive regulation of hydrolase activity;positive regulation of molecular function;positive regulation of peptidase activity;programmed cell death;regulation of biological process;regulation of catalytic activity;regula…	apoptotic protease activator activity;caspase activator activity;caspase regulator activity;enzyme activator activity;enzyme regulator activity;peptidase activator activity;peptidase regulator activity	cell part;cytoplasmic part;integral to membrane;intracellular membrane-bounded organelle;intracellular organelle;intracellular organelle part;intracellular part;intrinsic to membrane;membrane;membrane part;membrane-bounded organelle;mitochondrial membrane;mitochondrial part;mitochondrion;nucleus;organelle;organelle membrane;organelle part	biological regulation;cell death;cellular process;death	cell part;intracellular membrane-bounded organelle;intracellular organelle;membrane;mitochondrion;nucleus;organelle		Bcl-2	ACAWNRNSRCGG_UNKNOWN;ACEVEDO_LIVER_CANCER_DN;ACEVEDO_NORMAL_TISSUE_ADJACENT_TO_LIVER_TUMOR_DN;BRUINS_UVC_RESPONSE_VIA_TP53_GROUP_A;BURTON_ADIPOGENESIS_5;CAMP_UP.V1_DN;CCAWNWWNNNGGC_UNKNOWN;CHEN_METABOLIC_SYNDROM_NETWORK;chr22q11;DAUER_STAT3_TARGETS_DN;DAVICIONI_MOLECULAR_ARMS_VS_ERMS_UP;DOUGLAS_BMI1_TARGETS_DN;GCCATNTTG_V$YY1_Q6;GEORGES_TARGETS_OF_MIR192_AND_MIR215;GGGCGGR_V$SP1_Q6;GGGYGTGNY_UNKN…	3D-structure;Alternativesplicing;Apoptosis;Completeproteome;Membrane;Mitochondrion;Nucleus;Phosphoprotein;Polymorphism;Referenceproteome;Repeat;Transmembrane;Transmembranehelix		3.3368	0.186055	12.2097	Q9BXK5	Q9BXK5	Q9BXK5;Q9BXK5-2;A0A087WW80;F2Z2C3;E9PDD6;A0A0A0MR90;F6VJB4	Q9BXK5	B2L13_HUMAN	BCL2L13	BCL2L13	Bcl-2-like protein 13
Q8NFC6	Q8NFC6	Q8NFC6	Q8NFC6	BD1L1_HUMAN	BOD1L1	BOD1L1	Biorientation of chromosomes in cell division protein 1-like 1	0.754616	0.000482907	-0.406331	1.47071	2.95345	3.41804	13208.6	12495.1	13087.9	9983.17	9915.1	9374.48	13.6892	13.6091	13.6759	13.2853	13.2754	13.1945	+	SA_C	Cluster -1379;Cluster -1380		binding;DNA binding;nucleic acid binding	cell part;intracellular organelle part;intracellular part;nuclear part;nucleoplasm;organelle part		cell part;nucleoplasm				Acetylation;Completeproteome;Isopeptidebond;Phosphoprotein;Polymorphism;Referenceproteome;Ublconjugation		3.31614	-0.406331	-10.703	Q8NFC6	Q8NFC6	Q8NFC6	Q8NFC6	BD1L1_HUMAN	BOD1L1	BOD1L1	Biorientation of chromosomes in cell division protein 1-like 1
P00374	P00374	P00374;P00374-2	P00374	DYR_HUMAN	DHFR	DHFR	Dihydrofolate reductase	0.721527	0.000496643	-0.47116	1.68988	3.18059	3.99662	47466.1	49121.8	46100.9	32908.6	35648.3	34396.9	15.5346	15.5841	15.4925	15.0062	15.1215	15.07	+	SA_C	Cluster -1379	amine biosynthetic process;amine metabolic process;aromatic compound biosynthetic process;biological regulation;biosynthetic process;carboxylic acid biosynthetic process;carboxylic acid metabolic process;cell cycle;cell cycle process;cellular amine metabolic process;cellular amino acid biosynthetic process;cellular amino acid metabolic process;cellular aromatic compound metabolic process;cellular…	binding;catalytic activity;coenzyme binding;cofactor binding;dihydrofolate reductase activity;drug binding;mRNA binding;NADP binding;nucleic acid binding;nucleotide binding;oxidoreductase activity;oxidoreductase activity, acting on the CH-NH group of donors;oxidoreductase activity, acting on the CH-NH group of donors, NAD or NADP as acceptor;RNA binding	cell part;cytoplasmic part;cytosol;intracellular organelle part;intracellular part;nuclear part;nucleoplasm;organelle part	amine metabolic process;biological regulation;biosynthetic process;cell cycle;cellular amino acid metabolic process;cellular aromatic compound metabolic process;cellular ketone metabolic process;cellular metabolic process;cellular nitrogen compound metabolic process;cellular process;cofactor metabolic process;heterocycle metabolic process;metabolic process;mitotic cell cycle;nitrogen compound met…	cell part;cytosol;nucleoplasm	Folate biosynthesis;One carbon pool by folate	DHFR_1	ALCALAY_AML_BY_NPM1_LOCALIZATION_DN;APPIERTO_RESPONSE_TO_FENRETINIDE_DN;BASAKI_YBX1_TARGETS_UP;BENPORATH_CYCLING_GENES;BENPORATH_ES_1;BERENJENO_TRANSFORMED_BY_RHOA_UP;BIDUS_METASTASIS_UP;BIOCARTA_G1_PATHWAY;BLALOCK_ALZHEIMERS_DISEASE_UP;BLUM_RESPONSE_TO_SALIRASIB_DN;BROWNE_HCMV_INFECTION_14HR_DN;BROWNE_HCMV_INFECTION_18HR_DN;BROWNE_HCMV_INFECTION_30MIN_DN;BROWNE_HCMV_INFECTION_48HR_DN;BUYTAERT_PH…	3D-structure;Alternativesplicing;Completeproteome;Diseasemutation;Methotrexateresistance;NADP;One-carbonmetabolism;Oxidoreductase;Referenceproteome;RNA-binding		3.30396	-0.47116	-11.0637	P00374	P00374	P00374;P00374-2	P00374	DYR_HUMAN	DHFR	DHFR	Dihydrofolate reductase
Q8IWF6	Q8IWF6	Q8IWF6;H7C598	Q8IWF6	DEN6A_HUMAN	DENND6A	DENND6A	Protein DENND6A	0.772286	0.000501888	-0.372558	1.35654	2.96344	1.97345	7445.25	7702.17	7261.47	5670.23	5893.35	5742.5	12.8621	12.911	12.826	12.4692	12.5249	12.4875	+	SA_C	Cluster -1379	biological regulation;positive regulation of biological process;positive regulation of catalytic activity;positive regulation of cell adhesion;positive regulation of cell adhesion mediated by integrin;positive regulation of cell-cell adhesion;positive regulation of cell-cell adhesion mediated by cadherin;positive regulation of cellular process;positive regulation of GTPase activity;positive regul…	enzyme regulator activity;GTPase regulator activity;guanyl-nucleotide exchange factor activity;nucleoside-triphosphatase regulator activity;Rab guanyl-nucleotide exchange factor activity;Ras guanyl-nucleotide exchange factor activity;small GTPase regulator activity	cell part;cytoplasm;cytoplasmic part;endosome;intracellular membrane-bounded organelle;intracellular organelle;intracellular part;membrane-bounded organelle;organelle;recycling endosome	biological regulation	cell part;cytoplasm;endosome;intracellular membrane-bounded organelle;intracellular organelle;organelle		Avl9		Completeproteome;Cytoplasm;Endosome;Guanine-nucleotidereleasingfactor;Phosphoprotein;Referenceproteome		3.29939	-0.372558	-12.5928	Q8IWF6	Q8IWF6	Q8IWF6;H7C598	Q8IWF6	DEN6A_HUMAN	DENND6A	DENND6A	Protein DENND6A
Q9BQ67	Q9BQ67	Q9BQ67;M0QX71	Q9BQ67	GRWD1_HUMAN	GRWD1	GRWD1	Glutamate-rich WD repeat-containing protein 1	1.1913	0.000540521	0.25248	0.756522	1.94706	2.20685	66241.3	64878.8	63714.9	77260.9	79127.4	75717.7	16.0154	15.9855	15.9593	16.2375	16.2719	16.2083	+	SA_C	Cluster -1380			cell part;cytoplasm;intracellular membrane-bounded organelle;intracellular non-membrane-bounded organelle;intracellular organelle;intracellular organelle part;intracellular part;membrane-bounded organelle;non-membrane-bounded organelle;nuclear part;nucleolus;nucleus;organelle;organelle part		cell part;cytoplasm;intracellular membrane-bounded organelle;intracellular non-membrane-bounded organelle;intracellular organelle;nucleolus;nucleus;organelle		CAF1C_H4-bd;WD40	AACWWCAANK_UNKNOWN;ACEVEDO_METHYLATED_IN_LIVER_CANCER_DN;ACTAYRNNNCCCR_UNKNOWN;ACTWSNACTNY_UNKNOWN;AGUIRRE_PANCREATIC_CANCER_COPY_NUMBER_UP;BERENJENO_TRANSFORMED_BY_RHOA_UP;BERTUCCI_MEDULLARY_VS_DUCTAL_BREAST_CANCER_UP;BURTON_ADIPOGENESIS_2;BURTON_ADIPOGENESIS_PEAK_AT_16HR;CAIRO_LIVER_DEVELOPMENT_UP;CCGNMNNTNACG_UNKNOWN;chr19q13;COLINA_TARGETS_OF_4EBP1_AND_4EBP2;CUI_TCF21_TARGETS_2_UP;E2F1_UP.V1_…	Completeproteome;Nucleus;Phosphoprotein;Polymorphism;Referenceproteome;Repeat;WDrepeat		3.26719	0.25248	10.3074	Q9BQ67	Q9BQ67	Q9BQ67;M0QX71	Q9BQ67	GRWD1_HUMAN	GRWD1	GRWD1	Glutamate-rich WD repeat-containing protein 1
Q9C0B9	Q9C0B9	Q9C0B9;Q9C0B9-2;K7ESN2	Q9C0B9	ZCHC2_HUMAN	ZCCHC2	ZCCHC2	Zinc finger CCHC domain-containing protein 2	1.58708	0.000556977	0.667158	2.15842	5.50046	3.77984	6268.57	6033.1	5619.5	9100.35	9530.07	9811.97	12.6139	12.5587	12.4562	13.1517	13.2183	13.2603	+	SA_C	Cluster -1380		binding;cation binding;ion binding;lipid binding;metal ion binding;nucleic acid binding;phosphatidylinositol binding;phospholipid binding;transition metal ion binding;zinc ion binding	cell part;cytoplasm;intracellular part		cell part;cytoplasm		zf-CCHC	AATGTGA,MIR-23A,MIR-23B;ACACTGG,MIR-199A,MIR-199B;ACEVEDO_METHYLATED_IN_LIVER_CANCER_DN;ALCALAY_AML_BY_NPM1_LOCALIZATION_UP;ATACTGT,MIR-144;ATATGCA,MIR-448;ATGCAGT,MIR-217;ATGCTGC,MIR-103,MIR-107;BENPORATH_EED_TARGETS;chr18q21;CTATGCA,MIR-153;CYTOPLASM;DEURIG_T_CELL_PROLYMPHOCYTIC_LEUKEMIA_DN;ERB2_UP.V1_DN;GARGALOVIC_RESPONSE_TO_OXIDIZED_PHOSPHOLIPIDS_TURQUOISE_UP;GAUSSMANN_MLL_AF4_FUSION_TARGETS…	Alternativesplicing;Completeproteome;Metal-binding;Phosphoprotein;Polymorphism;Referenceproteome;Zinc;Zinc-finger		3.25416	0.667158	11.9171	Q9C0B9	Q9C0B9	Q9C0B9;Q9C0B9-2;K7ESN2	Q9C0B9	ZCHC2_HUMAN	ZCCHC2	ZCCHC2	Zinc finger CCHC domain-containing protein 2
Q9UHB6-4	Q9UHB6-4	Q9UHB6;Q9UHB6-2;Q9UHB6-4;Q9UHB6-5;F8VQE1;F8VRN8	Q9UHB6	LIMA1_HUMAN	LIMA1	LIMA1	Isoform 4 of LIM domain and actin-binding protein 1	1.29863	0.000565764	0.376835	1.17693	2.82553	3.34733	64017.9	64559.9	67452.1	87857.8	82210.1	84502.6	15.9662	15.9784	16.0416	16.4229	16.327	16.3667	+	SA_C	Cluster -1380	actin cytoskeleton organization;actin filament bundle assembly;actin filament organization;actin filament-based process;biological regulation;cell projection organization;cellular component assembly;cellular component assembly at cellular level;cellular component organization;cellular component organization at cellular level;cellular component organization or biogenesis;cellular component organiz…	actin binding;actin filament binding;actin monomer binding;binding;cation binding;cytoskeletal protein binding;ion binding;metal ion binding;protein binding;transition metal ion binding;zinc ion binding	actin cytoskeleton;actin filament bundle;actomyosin;adherens junction;anchoring junction;cell division site part;cell junction;cell part;cell-substrate adherens junction;cell-substrate junction;cleavage furrow;cytoplasm;cytoskeletal part;cytoskeleton;focal adhesion;intracellular non-membrane-bounded organelle;intracellular organelle;intracellular organelle part;intracellular part;membrane;non-mem…	biological regulation;cellular component assembly;cellular component organization;cellular process;cytoskeleton organization;organelle organization;regulation of organelle organization	cell part;cytoplasm;cytoskeleton;intracellular non-membrane-bounded organelle;intracellular organelle;membrane;organelle;plasma membrane		LIM	ACTIN_BINDING;ACTIN_CYTOSKELETON;ACTIN_CYTOSKELETON_ORGANIZATION_AND_BIOGENESIS;ACTIN_FILAMENT_BASED_PROCESS;ACTIN_FILAMENT_BINDING;ACTIN_FILAMENT_BUNDLE_FORMATION;ACTIN_FILAMENT_ORGANIZATION;ACTIN_POLYMERIZATION_AND_OR_DEPOLYMERIZATION;ADHERENS_JUNCTION;ANATOMICAL_STRUCTURE_DEVELOPMENT;ANATOMICAL_STRUCTURE_MORPHOGENESIS;BASOLATERAL_PLASMA_MEMBRANE;BERENJENO_TRANSFORMED_BY_RHOA_DN;CAGGTG_V$E12_Q6…	3D-structure;Acetylation;Actin-binding;Alternativepromoterusage;Alternativesplicing;Celljunction;Completeproteome;Cytoplasm;Cytoskeleton;LIMdomain;Metal-binding;Phosphoprotein;Referenceproteome;Zinc		3.24736	0.376835	10.3749	Q9UHB6-4	Q9UHB6-4	Q9UHB6;Q9UHB6-2;Q9UHB6-4;Q9UHB6-5;F8VQE1;F8VRN8	Q9UHB6	LIMA1_HUMAN	LIMA1	LIMA1	Isoform 4 of LIM domain and actin-binding protein 1
Q53GL7	Q53GL7	Q53GL7;E9PK67;E9PNI7	Q53GL7	PAR10_HUMAN	PARP10	PARP10	Protein mono-ADP-ribosyltransferase PARP10	1.11919	0.000569533	0.162509	0.452357	1.28941	0.808782	10879.8	11163.4	11007	12444	12259.6	12286	13.4094	13.4465	13.4261	13.6032	13.5816	13.5847	+	SA_C	Cluster -1380	biological regulation;cellular macromolecule metabolic process;cellular metabolic process;cellular process;cellular protein metabolic process;macromolecule metabolic process;macromolecule modification;metabolic process;negative regulation of biological process;negative regulation of cell proliferation;negative regulation of cellular process;negative regulation of fibroblast proliferation;negative…	binding;catalytic activity;K63-linked polyubiquitin binding;NAD+ ADP-ribosyltransferase activity;polyubiquitin binding;protein binding;small conjugating protein binding;transferase activity;transferase activity, transferring glycosyl groups;transferase activity, transferring pentosyl groups;ubiquitin binding	cell part;cytoplasm;cytoplasmic part;Golgi apparatus;intracellular membrane-bounded organelle;intracellular non-membrane-bounded organelle;intracellular organelle;intracellular organelle part;intracellular part;membrane-bounded organelle;non-membrane-bounded organelle;nuclear part;nucleolus;nucleoplasm;nucleus;organelle;organelle part	biological regulation;cellular metabolic process;cellular process;macromolecule metabolic process;macromolecule modification;metabolic process;primary metabolic process;protein metabolic process;protein modification process;regulation of organelle organization;regulation of transport	cell part;cytoplasm;Golgi apparatus;intracellular membrane-bounded organelle;intracellular non-membrane-bounded organelle;intracellular organelle;nucleolus;nucleoplasm;nucleus;organelle		PARP	BIDUS_METASTASIS_DN;CCAGGGG,MIR-331;chr8q24;FULCHER_INFLAMMATORY_RESPONSE_LECTIN_VS_LPS_DN;GOZGIT_ESR1_TARGETS_DN;GSE12366_GC_VS_NAIVE_BCELL_DN;GSE13485_CTRL_VS_DAY3_YF17D_VACCINE_PBMC_DN;GSE13485_CTRL_VS_DAY7_YF17D_VACCINE_PBMC_DN;GSE13485_PRE_VS_POST_YF17D_VACCINATION_PBMC_DN;GSE9988_LOW_LPS_VS_ANTI_TREM1_AND_LPS_MONOCYTE_UP;GSE9988_LPS_VS_LOW_LPS_MONOCYTE_DN;GSE9988_LPS_VS_LPS_AND_ANTI_TREM1_M…	3D-structure;Acetylation;Completeproteome;Cytoplasm;Glycosyltransferase;NAD;Nucleus;Phosphoprotein;Polymorphism;Referenceproteome;Transferase		3.24448	0.162509	12.8314	Q53GL7	Q53GL7	Q53GL7;E9PK67;E9PNI7	Q53GL7	PAR10_HUMAN	PARP10	PARP10	Protein mono-ADP-ribosyltransferase PARP10
Q96EP1;Q96EP1-2;Q96EP1-3;Q96EP1-4	Q96EP1	Q96EP1;Q96EP1-2;Q96EP1-3;Q96EP1-4;Q96EP1-5;F5GWH4	Q96EP1	CHFR_HUMAN	CHFR	CHFR	E3 ubiquitin-protein ligase CHFR	1.33312	0.000571705	0.415112	1.30633	3.07937	1.79051	6687.99	6392.93	6784.26	8994.68	8807.48	8680.48	12.7074	12.6423	12.728	13.1349	13.1045	13.0836	+	SA_C	Cluster -1380	biological regulation;catabolic process;cell cycle checkpoint;cell cycle phase;cell cycle process;cell division;cellular catabolic process;cellular component organization;cellular component organization at cellular level;cellular component organization or biogenesis;cellular component organization or biogenesis at cellular level;cellular macromolecule catabolic process;cellular macromolecule meta…	acid-amino acid ligase activity;binding;catalytic activity;cation binding;ion binding;ligase activity;ligase activity, forming carbon-nitrogen bonds;metal ion binding;nucleotide binding;small conjugating protein ligase activity;transition metal ion binding;ubiquitin-protein ligase activity;zinc ion binding	cell part;intracellular membrane-bounded organelle;intracellular organelle;intracellular organelle part;intracellular part;membrane-bounded organelle;nuclear body;nuclear part;nucleoplasm part;nucleus;organelle;organelle part;PML body	biological regulation;catabolic process;cell division;cellular component organization;cellular metabolic process;cellular process;macromolecule metabolic process;macromolecule modification;metabolic process;mitosis;nuclear division;organelle fission;organelle organization;primary metabolic process;protein metabolic process;protein modification by small protein conjugation or removal;protein modif…	cell part;intracellular membrane-bounded organelle;intracellular organelle;nucleus;organelle		FHA;zf-RING_2	ACTGTAG,MIR-139;BLALOCK_ALZHEIMERS_DISEASE_UP;BOHN_PRIMARY_IMMUNODEFICIENCY_SYNDROM_DN;CAGCTG_V$AP4_Q5;CELL_CYCLE_CHECKPOINT_GO_0000075;CELL_CYCLE_GO_0007049;CELL_CYCLE_PHASE;CELL_CYCLE_PROCESS;CHIARADONNA_NEOPLASTIC_TRANSFORMATION_KRAS_DN;chr12q24;CREIGHTON_ENDOCRINE_THERAPY_RESISTANCE_5;FULCHER_INFLAMMATORY_RESPONSE_LECTIN_VS_LPS_DN;GATTGGY_V$NFY_Q6_01;GCM_DENR;GCTCTTG,MIR-335;GSE13411_NAIVE_VS…	3D-structure;ADP-ribosylation;Alternativesplicing;Cellcycle;Celldivision;Completeproteome;Ligase;Metal-binding;Mitosis;Nucleus;Phosphoprotein;Polymorphism;Referenceproteome;Ublconjugation;Ublconjugationpathway;Zinc;Zinc-finger		3.24283	0.415112	13.923	Q96EP1;Q96EP1-2;Q96EP1-3;Q96EP1-4	Q96EP1	Q96EP1;Q96EP1-2;Q96EP1-3;Q96EP1-4;Q96EP1-5;F5GWH4	Q96EP1	CHFR_HUMAN	CHFR	CHFR	E3 ubiquitin-protein ligase CHFR
Q14676	Q14676	Q14676;Q14676-2;Q14676-3;Q14676-4	Q14676	MDC1_HUMAN	MDC1	MDC1	Mediator of DNA damage checkpoint protein 1	0.836227	0.000584266	-0.257987	0.969209	2.27589	2.06006	54698.6	54993.1	52727	45816.8	45806.1	44196.1	15.7392	15.747	15.6863	15.4836	15.4833	15.4316	+	SA_C	Cluster -1379	biological regulation;cell cycle checkpoint;cellular macromolecule metabolic process;cellular metabolic process;cellular nitrogen compound metabolic process;cellular process;cellular protein metabolic process;cellular response to stimulus;cellular response to stress;DNA damage checkpoint;DNA integrity checkpoint;DNA metabolic process;DNA recombination;DNA repair;double-strand break repair;double-…	binding;FHA domain binding;protein binding;protein C-terminus binding;protein domain specific binding	adherens junction;anchoring junction;cell junction;cell part;cell-substrate adherens junction;cell-substrate junction;chromosome;focal adhesion;intracellular membrane-bounded organelle;intracellular non-membrane-bounded organelle;intracellular organelle;intracellular organelle part;intracellular part;membrane-bounded organelle;non-membrane-bounded organelle;nuclear part;nucleoplasm;nucleus;organe…	biological regulation;cellular metabolic process;cellular nitrogen compound metabolic process;cellular process;DNA metabolic process;DNA recombination;DNA repair;macromolecule metabolic process;macromolecule modification;metabolic process;nitrogen compound metabolic process;nucleobase-containing compound metabolic process;primary metabolic process;protein metabolic process;protein modification by…	cell part;chromosome;intracellular membrane-bounded organelle;intracellular non-membrane-bounded organelle;intracellular organelle;nucleoplasm;nucleus;organelle		FHA	ACEVEDO_LIVER_CANCER_UP;ACEVEDO_LIVER_TUMOR_VS_NORMAL_ADJACENT_TISSUE_UP;ASTON_MAJOR_DEPRESSIVE_DISORDER_DN;BASAKI_YBX1_TARGETS_UP;BENPORATH_CYCLING_GENES;BENPORATH_SOX2_TARGETS;BROWNE_HCMV_INFECTION_6HR_DN;CHUNG_BLISTER_CYTOTOXICITY_UP;COLLIS_PRKDC_REGULATORS;CROMER_METASTASIS_UP;DAVICIONI_MOLECULAR_ARMS_VS_ERMS_UP;DAZARD_RESPONSE_TO_UV_NHEK_DN;GEORGES_TARGETS_OF_MIR192_AND_MIR215;GOBERT_OLIGODE…	3D-structure;Acetylation;Alternativesplicing;Cellcycle;Chromosome;Completeproteome;DNAdamage;DNArepair;Isopeptidebond;Nucleus;Phosphoprotein;Polymorphism;Referenceproteome;Repeat;Ublconjugation	MDC1-H2AFX-TP53BP1 complex;MDC1-MRE11-RAD50-NBS1 complex;MDC1-MRN-ATM-FANCD2 complex;MDC1-p53BP1-SMC1 complex;MGC1-DNA-PKcs-Ku complex	3.23339	-0.257987	-10.0273	Q14676	Q14676	Q14676;Q14676-2;Q14676-3;Q14676-4	Q14676	MDC1_HUMAN	MDC1	MDC1	Mediator of DNA damage checkpoint protein 1
Q86SQ0;Q86SQ0-3	Q86SQ0	Q86SQ0;Q86SQ0-2;Q86SQ0-3;G5E9V3;A0A1W2PQ63;E9PFQ4;E9PDY7	Q86SQ0	PHLB2_HUMAN	PHLDB2	PHLDB2	Pleckstrin homology-like domain family B member 2	0.881459	0.000606609	-0.182028	0.712413	1.60127	1.54961	62089.7	63371.2	61406.5	54939.7	55738.4	54037.8	15.9221	15.9515	15.9061	15.7456	15.7664	15.7217	+	SA_C	Cluster -1379			cell part;cytoplasm;cytoskeleton;intermediate filament cytoskeleton;intracellular non-membrane-bounded organelle;intracellular organelle;intracellular part;membrane;non-membrane-bounded organelle;organelle;plasma membrane		cell part;cytoplasm;cytoskeleton;intracellular non-membrane-bounded organelle;intracellular organelle;membrane;organelle;plasma membrane		PH	AACTGGA,MIR-145;AAGCCAT,MIR-135A,MIR-135B;ACCAAAG,MIR-9;BASAKI_YBX1_TARGETS_UP;BERENJENO_TRANSFORMED_BY_RHOA_REVERSIBLY_DN;BERENJENO_TRANSFORMED_BY_RHOA_UP;BURTON_ADIPOGENESIS_8;CHARAFE_BREAST_CANCER_LUMINAL_VS_BASAL_DN;CHARAFE_BREAST_CANCER_LUMINAL_VS_MESENCHYMAL_DN;CHEBOTAEV_GR_TARGETS_DN;CHIARADONNA_NEOPLASTIC_TRANSFORMATION_CDC25_UP;chr3q13;CREIGHTON_ENDOCRINE_THERAPY_RESISTANCE_5;DURCHDEWALD…	Alternativesplicing;Coiledcoil;Completeproteome;Cytoplasm;Membrane;Phosphoprotein;Polymorphism;Referenceproteome		3.21709	-0.182028	-9.81583	Q86SQ0;Q86SQ0-3	Q86SQ0	Q86SQ0;Q86SQ0-2;Q86SQ0-3;G5E9V3;A0A1W2PQ63;E9PFQ4;E9PDY7	Q86SQ0	PHLB2_HUMAN	PHLDB2	PHLDB2	Pleckstrin homology-like domain family B member 2
Q6DD88	Q6DD88	Q6DD88;F5H6I7	Q6DD88	ATLA3_HUMAN	ATL3	ATL3	Atlastin-3	0.785742	0.000629542	-0.347928	1.27327	2.93387	3.14267	222317	228567	215536	180841	170800	171993	17.7623	17.8023	17.7176	17.4644	17.3819	17.392	+	SA_C	Cluster -1379	cellular component assembly;cellular component organization;cellular component organization at cellular level;cellular component organization or biogenesis;cellular component organization or biogenesis at cellular level;cellular process;endoplasmic reticulum organization;Golgi organization;macromolecular complex assembly;macromolecular complex subunit organization;metabolic process;organelle orga…	binding;catalytic activity;GTP binding;GTPase activity;guanyl nucleotide binding;guanyl ribonucleotide binding;hydrolase activity;hydrolase activity, acting on acid anhydrides;hydrolase activity, acting on acid anhydrides, in phosphorus-containing anhydrides;identical protein binding;nucleoside-triphosphatase activity;nucleotide binding;protein binding;purine nucleotide binding;purine ribonucleos…	cell part;cytoplasmic part;endoplasmic reticulum;endoplasmic reticulum membrane;endoplasmic reticulum part;integral to membrane;intracellular membrane-bounded organelle;intracellular organelle;intracellular organelle part;intracellular part;intrinsic to membrane;membrane;membrane part;membrane-bounded organelle;organelle;organelle membrane;organelle part	cellular component assembly;cellular component organization;cellular process;endoplasmic reticulum organization;Golgi organization;macromolecular complex assembly;metabolic process;organelle organization;protein complex assembly	cell part;endoplasmic reticulum;intracellular membrane-bounded organelle;intracellular organelle;membrane;organelle		GBP;GBP_C	AACTTT_UNKNOWN;AACWWCAANK_UNKNOWN;ACTAYRNNNCCCR_UNKNOWN;ACTWSNACTNY_UNKNOWN;ALONSO_METASTASIS_UP;BASAKI_YBX1_TARGETS_UP;BHATI_G2M_ARREST_BY_2METHOXYESTRADIOL_UP;BRUINS_UVC_RESPONSE_LATE;CAGGTA_V$AREB6_01;chr11q13;GCACTTT,MIR-17-5P,MIR-20A,MIR-106A,MIR-106B,MIR-20B,MIR-519D;GGGCGGR_V$SP1_Q6;GRAESSMANN_APOPTOSIS_BY_DOXORUBICIN_DN;GRAESSMANN_APOPTOSIS_BY_SERUM_DEPRIVATION_UP;GSE14000_UNSTIM_VS_16H_L…	Acetylation;Coiledcoil;Completeproteome;Diseasemutation;Endoplasmicreticulum;GTP-binding;Hydrolase;Membrane;Neuropathy;Nucleotide-binding;Phosphoprotein;Referenceproteome;Transmembrane;Transmembranehelix		3.20098	-0.347928	-9.75457	Q6DD88	Q6DD88	Q6DD88;F5H6I7	Q6DD88	ATLA3_HUMAN	ATL3	ATL3	Atlastin-3
Q96RD7;Q96RD7-2	Q96RD7	Q96RD7;Q96RD7-2	Q96RD7	PANX1_HUMAN	PANX1	PANX1	Pannexin-1	0.700688	0.000636715	-0.512952	1.83117	4.71481	4.1646	7601.15	8277.27	7677.84	5660.66	5239.19	5605.73	12.892	13.0149	12.9065	12.4668	12.3551	12.4527	+	SA_C	Cluster -1379	biological regulation;calcium ion transport;cation transport;cell communication;cell-cell signaling;cellular component assembly;cellular component organization;cellular component organization or biogenesis;cellular process;cellular response to stimulus;defense response;divalent inorganic cation transport;divalent metal ion transport;establishment of localization;immune response;immune system proc…	binding;calcium channel activity;cation channel activity;cation transmembrane transporter activity;channel activity;gap junction hemi-channel activity;ion channel activity;ion transmembrane transporter activity;leak channel activity;narrow pore channel activity;passive transmembrane transporter activity;protein binding;receptor binding;substrate-specific channel activity;substrate-specific transm…	bleb;cell junction;cell part;cell projection;cell-cell junction;cytoplasmic part;endoplasmic reticulum;endoplasmic reticulum membrane;endoplasmic reticulum part;gap junction;integral to membrane;intracellular membrane-bounded organelle;intracellular organelle;intracellular organelle part;intracellular part;intrinsic to membrane;macromolecular complex;membrane;membrane part;membrane-bounded organe…	biological regulation;cell communication;cell-cell signaling;cellular component assembly;cellular component organization;cellular process;establishment of localization;immune system process;ion transport;macromolecular complex assembly;protein complex assembly;regulation of transport;response to chemical stimulus;response to stimulus;response to stress;signal transduction;signaling;transport	bleb;cell part;cell projection;endoplasmic reticulum;intracellular membrane-bounded organelle;intracellular organelle;macromolecular complex;membrane;organelle;plasma membrane;protein complex		Innexin	BLALOCK_ALZHEIMERS_DISEASE_DN;BLALOCK_ALZHEIMERS_DISEASE_INCIPIENT_DN;BMI1_DN.V1_UP;BOCHKIS_FOXA2_TARGETS;BOYAULT_LIVER_CANCER_SUBCLASS_G6_UP;CHEN_METABOLIC_SYNDROM_NETWORK;CHIANG_LIVER_CANCER_SUBCLASS_CTNNB1_UP;chr11q14;CSR_EARLY_UP.V1_UP;DITTMER_PTHLH_TARGETS_DN;ENK_UV_RESPONSE_EPIDERMIS_DN;GEORGES_TARGETS_OF_MIR192_AND_MIR215;GSE10325_MYELOID_VS_LUPUS_MYELOID_DN;GSE11864_CSF1_VS_CSF1_IFNG_PAM3…	Alternativesplicing;Calcium;Calciumchannel;Calciumtransport;Celljunction;Cellmembrane;Completeproteome;Endoplasmicreticulum;Gapjunction;Glycoprotein;Ionchannel;Iontransport;Membrane;Polymorphism;Referenceproteome;S-nitrosylation;Transmembrane;Transmembranehelix;Transport		3.19606	-0.512952	-9.80524	Q96RD7;Q96RD7-2	Q96RD7	Q96RD7;Q96RD7-2	Q96RD7	PANX1_HUMAN	PANX1	PANX1	Pannexin-1
O95239;Q2VIQ3	O95239	O95239;O95239-2;Q2VIQ3	O95239	KIF4A_HUMAN;KIF4B_HUMAN	KIF4A;KIF4B	KIF4A	Chromosome-associated kinesin KIF4A	0.898185	0.000657096	-0.154947	0.62086	1.18328	1.43128	57715.8	59012.2	57959.3	53130.1	51675.5	52095.9	15.8167	15.8487	15.8228	15.6972	15.6572	15.6689	+	SA_C	Cluster -1379	anterograde axon cargo transport;antigen processing and presentation;antigen processing and presentation of exogenous antigen;antigen processing and presentation of exogenous peptide antigen;antigen processing and presentation of exogenous peptide antigen via MHC class II;antigen processing and presentation of peptide antigen;antigen processing and presentation of peptide antigen via MHC class II…	adenyl nucleotide binding;adenyl ribonucleotide binding;ATP binding;ATPase activity;binding;catalytic activity;DNA binding;hydrolase activity;hydrolase activity, acting on acid anhydrides;hydrolase activity, acting on acid anhydrides, in phosphorus-containing anhydrides;microtubule motor activity;motor activity;nucleic acid binding;nucleoside-triphosphatase activity;nucleotide binding;plus-end-di…	cell part;chromosome;cytoplasm;cytoplasmic part;cytoskeletal part;cytosol;intracellular non-membrane-bounded organelle;intracellular organelle;intracellular organelle part;intracellular part;kinesin complex;macromolecular complex;membrane;microtubule;microtubule associated complex;midbody;non-membrane-bounded organelle;nuclear matrix;nuclear part;nucleoplasm;organelle;organelle part;protein compl…	biological regulation;cellular component assembly;cellular component movement;cellular component organization;cellular macromolecular complex assembly;cellular process;coagulation;cytokinesis;cytoskeleton-dependent intracellular transport;establishment of localization;immune system process;locomotion;macromolecular complex assembly;metabolic process;multicellular organismal process;organelle orga…	cell part;chromosome;cytoplasm;cytosol;intracellular non-membrane-bounded organelle;intracellular organelle;macromolecular complex;membrane;midbody;nucleoplasm;organelle;protein complex		Kinesin	AACTGAC,MIR-223;ALCALAY_AML_BY_NPM1_LOCALIZATION_DN;ATGTTAA,MIR-302C;AUNG_GASTRIC_CANCER;BASAKI_YBX1_TARGETS_UP;BENPORATH_ES_1;BERENJENO_TRANSFORMED_BY_RHOA_UP;BHATTACHARYA_EMBRYONIC_STEM_CELL;BIDUS_METASTASIS_UP;BLUM_RESPONSE_TO_SALIRASIB_DN;BOYAULT_LIVER_CANCER_SUBCLASS_G23_UP;BURTON_ADIPOGENESIS_3;CAGCTG_V$AP4_Q5;CAIRO_HEPATOBLASTOMA_CLASSES_UP;CASORELLI_ACUTE_PROMYELOCYTIC_LEUKEMIA_DN;CELLULA…	Alternativesplicing;ATP-binding;Chromosome;Coiledcoil;Completeproteome;Cytoplasm;Cytoskeleton;DNA-binding;Microtubule;Motorprotein;Nucleotide-binding;Nucleus;Phosphoprotein;Polymorphism;Referenceproteome	DNMT3B complex	3.18237	-0.154947	-10.0446	O95239;Q2VIQ3	O95239	O95239;O95239-2;Q2VIQ3	O95239	KIF4A_HUMAN;KIF4B_HUMAN	KIF4A;KIF4B	KIF4A	Chromosome-associated kinesin KIF4A
Q86W92-2;Q86W92-3	Q86W92-2	Q86W92;Q86W92-2;Q86W92-3;Q86W92-4;F5GZP6	Q86W92	LIPB1_HUMAN	PPFIBP1	PPFIBP1	Isoform 2 of Liprin-beta-1	1.30044	0.000676723	0.378911	1.18395	3.1838	3.44704	33370.5	31561.9	33367.1	43194.4	43698	40939.8	15.0263	14.9459	15.0261	15.3986	15.4153	15.3212	+	SA_C	Cluster -1380	biological adhesion;cell adhesion;cellular process		adherens junction;anchoring junction;cell junction;cell part;cell-substrate adherens junction;cell-substrate junction;focal adhesion;membrane;plasma membrane	biological adhesion;cell adhesion;cellular process	cell part;membrane;plasma membrane		SAM_1;SAM_2	BENPORATH_NANOG_TARGETS;BIDUS_METASTASIS_DN;CADWELL_ATG16L1_TARGETS_DN;CHEMNITZ_RESPONSE_TO_PROSTAGLANDIN_E2_DN;chr12p12;FOSTER_TOLERANT_MACROPHAGE_DN;GGATTA_V$PITX2_Q2;GRAHAM_CML_DIVIDING_VS_NORMAL_QUIESCENT_DN;GRAHAM_CML_QUIESCENT_VS_NORMAL_QUIESCENT_DN;GRAHAM_NORMAL_QUIESCENT_VS_NORMAL_DIVIDING_UP;GSE11864_CSF1_PAM3CYS_VS_CSF1_IFNG_PAM3CYS_IN_MAC_UP;GSE12845_IGD_POS_BLOOD_VS_DARKZONE_GC_TONSIL…	Acetylation;Alternativesplicing;Coiledcoil;Completeproteome;Phosphoprotein;Polymorphism;Referenceproteome;Repeat		3.16959	0.378911	9.60537	Q86W92-2;Q86W92-3	Q86W92-2	Q86W92;Q86W92-2;Q86W92-3;Q86W92-4;F5GZP6	Q86W92	LIPB1_HUMAN	PPFIBP1	PPFIBP1	Isoform 2 of Liprin-beta-1
Q8NDV7;Q8NDV7-2;Q8NDV7-5;Q8NDV7-6	Q8NDV7	Q8NDV7;Q8NDV7-2;Q8NDV7-5;Q8NDV7-6;H3BRT3;H7C269	Q8NDV7	TNR6A_HUMAN	TNRC6A	TNRC6A	Trinucleotide repeat-containing gene 6A protein	1.39528	0.000682939	0.48092	1.52881	3.10735	1.39992	7229.11	7498.58	7050.49	10285	10093.5	10008.1	12.8196	12.8724	12.7835	13.3283	13.3011	13.2889	+	SA_C	Cluster -1380	biological regulation;cell communication;cell surface receptor linked signaling pathway;cellular process;cellular response to chemical stimulus;cellular response to external stimulus;cellular response to extracellular stimulus;cellular response to fibroblast growth factor stimulus;cellular response to growth factor stimulus;cellular response to nutrient levels;cellular response to organic substan…	binding;nucleotide binding	cell part;cytoplasmic mRNA processing body;cytoplasmic part;cytosol;intracellular non-membrane-bounded organelle;intracellular organelle;intracellular organelle part;intracellular part;macromolecular complex;micro-ribonucleoprotein complex;non-membrane-bounded organelle;nuclear part;nucleoplasm;organelle;organelle part;ribonucleoprotein complex;RNA granule	biological regulation;cell communication;cellular process;gene silencing;immune system process;macromolecule metabolic process;metabolic process;regulation of gene expression, epigenetic;regulation of translation;response to chemical stimulus;response to endogenous stimulus;response to external stimulus;response to extracellular stimulus;response to starvation;response to stimulus;response to str…	cell part;cytosol;intracellular non-membrane-bounded organelle;intracellular organelle;macromolecular complex;nucleoplasm;organelle;ribonucleoprotein complex		Ago_hook	AAAGACA,MIR-511;AATGTGA,MIR-23A,MIR-23B;ACACTCC,MIR-122A;ACATATC,MIR-190;BENPORATH_NANOG_TARGETS;BENPORATH_NOS_TARGETS;BENPORATH_OCT4_TARGETS;BENPORATH_SOX2_TARGETS;BILD_HRAS_ONCOGENIC_SIGNATURE;CACTTTG,MIR-520G,MIR-520H;CHEN_NEUROBLASTOMA_COPY_NUMBER_GAINS;CHIANG_LIVER_CANCER_SUBCLASS_UNANNOTATED_UP;chr16p11;CTTTGCA,MIR-527;CTTTGT_V$LEF1_Q2;CYTAGCAAY_UNKNOWN;DOUGLAS_BMI1_TARGETS_UP;GAUSSMANN_MLL…	Alternativesplicing;Coiledcoil;Completeproteome;Cytoplasm;Phosphoprotein;Polymorphism;Referenceproteome;RNA-binding;RNA-mediatedgenesilencing;Translationregulation		3.16562	0.48092	16.9863	Q8NDV7;Q8NDV7-2;Q8NDV7-5;Q8NDV7-6	Q8NDV7	Q8NDV7;Q8NDV7-2;Q8NDV7-5;Q8NDV7-6;H3BRT3;H7C269	Q8NDV7	TNR6A_HUMAN	TNRC6A	TNRC6A	Trinucleotide repeat-containing gene 6A protein
P30038	P30038	P30038;P30038-2;P30038-3	P30038	AL4A1_HUMAN	ALDH4A1	ALDH4A1	Delta-1-pyrroline-5-carboxylate dehydrogenase, mitochondrial	0.761543	0.000686891	-0.393202	1.42633	3.05755	3.67597	12147.4	12905.1	12439.9	9478.31	9885.1	9188.67	13.5684	13.6557	13.6027	13.2104	13.271	13.1656	+	SA_C	Cluster -1379	4-hydroxyproline catabolic process;4-hydroxyproline metabolic process;amine biosynthetic process;amine catabolic process;amine metabolic process;biosynthetic process;carboxylic acid biosynthetic process;carboxylic acid catabolic process;carboxylic acid metabolic process;catabolic process;cellular amine metabolic process;cellular amino acid biosynthetic process;cellular amino acid catabolic proces…	1-pyrroline-5-carboxylate dehydrogenase activity;aldehyde dehydrogenase (NAD) activity;binding;catalytic activity;electron carrier activity;identical protein binding;oxidoreductase activity;oxidoreductase activity, acting on the aldehyde or oxo group of donors;oxidoreductase activity, acting on the aldehyde or oxo group of donors, NAD or NADP as acceptor;oxidoreductase activity, acting on the CH-…	cell part;cytoplasmic part;intracellular organelle lumen;intracellular organelle part;intracellular part;membrane-enclosed lumen;mitochondrial matrix;mitochondrial part;organelle lumen;organelle part	amine metabolic process;biosynthetic process;catabolic process;cellular amino acid metabolic process;cellular ketone metabolic process;cellular metabolic process;cellular nitrogen compound metabolic process;cellular process;heterocycle metabolic process;metabolic process;nitrogen compound metabolic process;organic acid metabolic process;primary metabolic process;small molecule metabolic process	cell part	Alanine, aspartate and glutamate metabolism;Arginine and proline metabolism	Aldedh	ALCALAY_AML_BY_NPM1_LOCALIZATION_DN;AMINE_CATABOLIC_PROCESS;AMINE_METABOLIC_PROCESS;AMINO_ACID_AND_DERIVATIVE_METABOLIC_PROCESS;AMINO_ACID_CATABOLIC_PROCESS;AMINO_ACID_METABOLIC_PROCESS;BAELDE_DIABETIC_NEPHROPATHY_UP;CAGGTA_V$AREB6_01;CARBOXYLIC_ACID_METABOLIC_PROCESS;CATABOLIC_PROCESS;CELLULAR_CATABOLIC_PROCESS;CHARAFE_BREAST_CANCER_LUMINAL_VS_MESENCHYMAL_UP;chr1p36;CROMER_METASTASIS_DN;CYTOPLAS…	3D-structure;Acetylation;Alternativesplicing;Completeproteome;Directproteinsequencing;Diseasemutation;Mitochondrion;NAD;Oxidoreductase;Phosphoprotein;Polymorphism;Prolinemetabolism;Referenceproteome;Transitpeptide		3.16311	-0.393202	-9.90019	P30038	P30038	P30038;P30038-2;P30038-3	P30038	AL4A1_HUMAN	ALDH4A1	ALDH4A1	Delta-1-pyrroline-5-carboxylate dehydrogenase, mitochondrial
Q6PIF6	Q6PIF6	Q6PIF6;Q6PIF6-2	Q6PIF6	MYO7B_HUMAN	MYO7B	MYO7B	Unconventional myosin-VIIb	1.13847	0.000699964	0.18714	0.535629	1.74775	1.51339	13645.6	13789	13325.2	15344.2	15738	15321.8	13.7361	13.7512	13.7019	13.9054	13.942	13.9033	+	SA_C	Cluster -1380		adenyl nucleotide binding;adenyl ribonucleotide binding;ATP binding;binding;catalytic activity;hydrolase activity;hydrolase activity, acting on acid anhydrides;hydrolase activity, acting on acid anhydrides, in phosphorus-containing anhydrides;motor activity;nucleoside-triphosphatase activity;nucleotide binding;purine nucleotide binding;purine ribonucleoside triphosphate binding;purine ribonucleot…	apical plasma membrane;cell part;cytoskeletal part;extracellular membrane-bounded organelle;extracellular organelle;extracellular region part;extracellular vesicular exosome;intracellular organelle part;intracellular part;macromolecular complex;membrane part;membrane-bounded organelle;membrane-bounded vesicle;myosin complex;organelle;organelle part;plasma membrane part;protein complex;vesicle		cell part;extracellular organelle;macromolecular complex;organelle;protein complex;vesicle		FERM_M;IQ;Myosin_head;MyTH4;SH3_2	chr2q21;ESC_V6.5_UP_EARLY.V1_DN;GSE12366_GC_VS_NAIVE_BCELL_DN;GSE13411_NAIVE_VS_MEMORY_BCELL_DN;GSE13411_NAIVE_VS_SWITCHED_MEMORY_BCELL_DN;GSE13738_TCR_VS_BYSTANDER_ACTIVATED_CD4_TCELL_UP;GSE19825_NAIVE_VS_IL2RAHIGH_DAY3_EFF_CD8_TCELL_UP;GSE24081_CONTROLLER_VS_PROGRESSOR_HIV_SPECIFIC_CD8_TCELL_UP;GSE9037_WT_VS_IRAK4_KO_BMDM_DN;KRAS.PROSTATE_UP.V1_UP;MTOR_UP.V1_UP;NOTCH_DN.V1_DN;SHETH_LIVER_CANCER…	Actin-binding;Alternativesplicing;ATP-binding;Cellmembrane;Completeproteome;Membrane;Motorprotein;Myosin;Nucleotide-binding;Polymorphism;Referenceproteome;Repeat;SH3domain		3.15492	0.18714	9.71811	Q6PIF6	Q6PIF6	Q6PIF6;Q6PIF6-2	Q6PIF6	MYO7B_HUMAN	MYO7B	MYO7B	Unconventional myosin-VIIb
Q9NZ45	Q9NZ45	Q9NZ45	Q9NZ45	CISD1_HUMAN	CISD1	CISD1	CDGSH iron-sulfur domain-containing protein 1	0.65694	0.000721594	-0.605839	2.14519	2.71563	0.712076	19649.9	20666	19819.4	13099	13131.2	13275.1	14.2622	14.335	14.2746	13.6772	13.6807	13.6964	+	SA_C	Cluster -1379	biological regulation;regulation of biological process;regulation of cellular metabolic process;regulation of cellular process;regulation of cellular respiration;regulation of generation of precursor metabolites and energy;regulation of metabolic process	2 iron, 2 sulfur cluster binding;binding;cation binding;ion binding;iron-sulfur cluster binding;metal cluster binding;metal ion binding	cell part;cytoplasmic part;extracellular membrane-bounded organelle;extracellular organelle;extracellular region part;extracellular vesicular exosome;integral to membrane;intracellular membrane-bounded organelle;intracellular organelle;intracellular organelle part;intracellular part;intrinsic to membrane;membrane;membrane part;membrane-bounded organelle;membrane-bounded vesicle;mitochondrial memb…	biological regulation	cell part;extracellular organelle;intracellular membrane-bounded organelle;intracellular organelle;membrane;mitochondrion;organelle;vesicle		MitoNEET_N;zf-CDGSH	ACEVEDO_LIVER_CANCER_UP;ACEVEDO_NORMAL_TISSUE_ADJACENT_TO_LIVER_TUMOR_UP;BENPORATH_NANOG_TARGETS;BENPORATH_SOX2_TARGETS;BERENJENO_TRANSFORMED_BY_RHOA_UP;BLALOCK_ALZHEIMERS_DISEASE_DN;BOUDOUKHA_BOUND_BY_IGF2BP2;BRUINS_UVC_RESPONSE_LATE;BURTON_ADIPOGENESIS_5;BUYTAERT_PHOTODYNAMIC_THERAPY_STRESS_DN;chr10q21;CYTOPLASM;CYTOPLASMIC_PART;GOLDRATH_ANTIGEN_RESPONSE;GOLDRATH_EFF_VS_MEMORY_CD8_TCELL_UP;GOLD…	2Fe-2S;3D-structure;Acetylation;Completeproteome;Iron;Iron-sulfur;Isopeptidebond;Membrane;Metal-binding;Mitochondrion;Mitochondrionoutermembrane;Referenceproteome;Signal-anchor;Transmembrane;Transmembranehelix;Ublconjugation		3.14171	-0.605839	-26.0755	Q9NZ45	Q9NZ45	Q9NZ45	Q9NZ45	CISD1_HUMAN	CISD1	CISD1	CDGSH iron-sulfur domain-containing protein 1
P09327	P09327	P09327;H7C0B6;B4DV78	P09327	VILI_HUMAN	VIL1	VIL1	Villin-1	1.87964	0.000805105	0.912396	2.9875	8.30524	5.1237	29619.9	25997.4	25508.6	52627.2	47842.6	52017.7	14.8543	14.6661	14.6387	15.6835	15.546	15.6667	+	SA_C	Cluster -1380	actin cytoskeleton organization;actin filament capping;actin filament depolymerization;actin filament organization;actin filament polymerization;actin filament severing;actin filament-based movement;actin filament-based process;actin nucleation;actin polymerization or depolymerization;actin-mediated cell contraction;barbed-end actin filament capping;biological regulation;cell differentiation;cell…	actin binding;actin filament binding;binding;calcium ion binding;carboxylic acid binding;caspase inhibitor activity;caspase regulator activity;cation binding;cysteine-type endopeptidase inhibitor activity;cytoskeletal protein binding;endopeptidase inhibitor activity;endopeptidase regulator activity;enzyme inhibitor activity;enzyme regulator activity;fatty acid binding;identical protein binding;io…	actin filament bundle;brush border;cell part;cell projection;cell projection part;cytoplasm;cytoskeletal part;extracellular membrane-bounded organelle;extracellular organelle;extracellular region part;extracellular vesicular exosome;filopodium;filopodium tip;intracellular organelle part;intracellular part;lamellipodium;membrane-bounded organelle;membrane-bounded vesicle;microvillus;organelle;orga…	biological regulation;cell differentiation;cellular component assembly;cellular component disassembly;cellular component movement;cellular component organization;cellular macromolecular complex assembly;cellular process;cytoskeleton organization;developmental process;macromolecular complex assembly;multi-organism process;organelle organization;protein complex assembly;protein depolymerization;pro…	brush border;cell part;cell projection;cytoplasm;extracellular organelle;filopodium;microvillus;organelle;vesicle		Gelsolin;VHP	ACTIN_FILAMENT_BASED_PROCESS;BORLAK_LIVER_CANCER_EGF_UP;BOYAULT_LIVER_CANCER_SUBCLASS_G123_UP;BROWNE_HCMV_INFECTION_48HR_UP;BROWNE_HCMV_INFECTION_6HR_UP;CELLULAR_COMPONENT_ASSEMBLY;chr2q35;CYTOSKELETON_ORGANIZATION_AND_BIOGENESIS;ESC_J1_UP_LATE.V1_UP;ESC_V6.5_UP_LATE.V1_UP;GOZGIT_ESR1_TARGETS_DN;GSE13493_DP_VS_CD8POS_THYMOCYTE_DN;GSE17721_CTRL_VS_CPG_0.5H_BMDM_DN;GSE17721_LPS_VS_CPG_0.5H_BMDM_DN;…	3D-structure;Actin-binding;Actincapping;Alternativesplicing;Apoptosis;Calcium;Cellprojection;Completeproteome;Cytoplasm;Cytoskeleton;Directproteinsequencing;Phosphoprotein;Polymorphism;Referenceproteome;Repeat		3.09415	0.912396	11.3456	P09327	P09327	P09327;H7C0B6;B4DV78	P09327	VILI_HUMAN	VIL1	VIL1	Villin-1
O00217	O00217	O00217;F8W9K7;E9PN51;E9PPW7	O00217	NDUS8_HUMAN	NDUFS8	NDUFS8	NADH dehydrogenase [ubiquinone] iron-sulfur protein 8, mitochondrial	0.736153	0.000808181	-0.442235	1.59209	3.43885	4.26994	98774.6	92228.3	96093.5	73149	67206.5	70991.4	16.5919	16.4929	16.5522	16.1586	16.0363	16.1154	+	SA_C	Cluster -1379	cellular component assembly;cellular component assembly at cellular level;cellular component biogenesis;cellular component organization;cellular component organization at cellular level;cellular component organization or biogenesis;cellular component organization or biogenesis at cellular level;cellular macromolecular complex assembly;cellular macromolecular complex subunit organization;cellular …	4 iron, 4 sulfur cluster binding;binding;catalytic activity;cation binding;ion binding;iron-sulfur cluster binding;metal cluster binding;metal ion binding;NADH dehydrogenase (quinone) activity;NADH dehydrogenase (ubiquinone) activity;NADH dehydrogenase activity;oxidoreductase activity;oxidoreductase activity, acting on NADH or NADPH;oxidoreductase activity, acting on NADH or NADPH, quinone or sim…	cell part;cytoplasmic part;intracellular membrane-bounded organelle;intracellular organelle;intracellular organelle part;intracellular part;macromolecular complex;membrane;membrane part;membrane-bounded organelle;mitochondrial inner membrane;mitochondrial membrane;mitochondrial membrane part;mitochondrial part;mitochondrial respiratory chain complex I;mitochondrion;NADH dehydrogenase complex;orga…	cellular component assembly;cellular component organization;cellular macromolecular complex assembly;cellular metabolic process;cellular process;generation of precursor metabolites and energy;macromolecular complex assembly;metabolic process;protein complex assembly;protein complex biogenesis;response to chemical stimulus;response to oxidative stress;response to stimulus;response to stress;small …	cell part;intracellular membrane-bounded organelle;intracellular organelle;macromolecular complex;membrane;mitochondrion;NADH dehydrogenase complex;organelle;protein complex	Alzheimer's disease;Huntington's disease;Oxidative phosphorylation;Parkinson's disease	Fer4_7	BOCHKIS_FOXA2_TARGETS;CELLULAR_COMPONENT_ASSEMBLY;CELLULAR_MACROMOLECULE_METABOLIC_PROCESS;CELLULAR_PROTEIN_COMPLEX_ASSEMBLY;CELLULAR_PROTEIN_METABOLIC_PROCESS;CHARAFE_BREAST_CANCER_LUMINAL_VS_BASAL_UP;CHOW_RASSF1_TARGETS_DN;chr11q13;CYTOPLASM;CYTOPLASMIC_PART;DELACROIX_RARG_BOUND_MEF;ELECTRON_CARRIER_ACTIVITY;ENK_UV_RESPONSE_KERATINOCYTE_UP;ENVELOPE;FLECHNER_BIOPSY_KIDNEY_TRANSPLANT_REJECTED_VS_…	4Fe-4S;Completeproteome;Diseasemutation;Electrontransport;Iron;Iron-sulfur;Leighsyndrome;Metal-binding;Mitochondrion;NAD;Oxidoreductase;Referenceproteome;Repeat;Respiratorychain;Transitpeptide;Transport;Ubiquinone	Respiratory chain complex I (holoenzyme), mitochondrial;Respiratory chain complex I (lambda subunit) mitochondrial	3.09249	-0.442235	-9.63423	O00217	O00217	O00217;F8W9K7;E9PN51;E9PPW7	O00217	NDUS8_HUMAN	NDUFS8	NDUFS8	NADH dehydrogenase [ubiquinone] iron-sulfur protein 8, mitochondrial
Q5T6F2	Q5T6F2	Q5T6F2;A2A305;Q5JV08	Q5T6F2	UBAP2_HUMAN	UBAP2	UBAP2	Ubiquitin-associated protein 2	0.890174	0.00081699	-0.167875	0.664566	1.40178	1.63844	65738	66106.1	64366.4	57265.6	59173.4	58222.5	16.0044	16.0125	15.974	15.8054	15.8527	15.8293	+	SA_C	Cluster -1379							DUF3697;UBA	AATGTGA,MIR-23A,MIR-23B;ACCAAAG,MIR-9;AGCGCAG,MIR-191;AGTCAGC,MIR-345;ATGCTGC,MIR-103,MIR-107;BENPORATH_NANOG_TARGETS;BLALOCK_ALZHEIMERS_DISEASE_UP;BOYAULT_LIVER_CANCER_SUBCLASS_G1_UP;BRUINS_UVC_RESPONSE_LATE;CACCAGC,MIR-138;CAGCAGG,MIR-370;CAGTCAC,MIR-134;CAIRO_HEPATOBLASTOMA_CLASSES_UP;CAIRO_HEPATOBLASTOMA_UP;chr9p11;CREIGHTON_ENDOCRINE_THERAPY_RESISTANCE_1;DIAZ_CHRONIC_MEYLOGENOUS_LEUKEMIA_UP;…	Alternativesplicing;Coiledcoil;Completeproteome;Phosphoprotein;Polymorphism;Referenceproteome		3.08778	-0.167875	-9.33286	Q5T6F2	Q5T6F2	Q5T6F2;A2A305;Q5JV08	Q5T6F2	UBAP2_HUMAN	UBAP2	UBAP2	Ubiquitin-associated protein 2
Q53SF7;Q53SF7-2	Q53SF7	Q53SF7;Q53SF7-2;Q53SF7-3;A0A0D9SG04;A0A0X1KG75	Q53SF7	COBL1_HUMAN	COBLL1	COBLL1	Cordon-bleu protein-like 1	0.76204	0.000848163	-0.391744	1.4214	3.78634	2.76771	70837.5	65685.1	67985.7	52095.6	53306	50441.9	16.1122	16.0033	16.0529	15.6689	15.702	15.6223	+	SA_C	Cluster -1379			extracellular membrane-bounded organelle;extracellular organelle;extracellular region part;extracellular vesicular exosome;membrane-bounded organelle;membrane-bounded vesicle;organelle;vesicle		extracellular organelle;organelle;vesicle		Cobl	AMIT_SERUM_RESPONSE_60_MCF10A;ATF2_S_UP.V1_DN;ATGTACA,MIR-493;BASAKI_YBX1_TARGETS_DN;BOYAULT_LIVER_CANCER_SUBCLASS_G23_DN;chr2q24;COLDREN_GEFITINIB_RESISTANCE_DN;CREIGHTON_ENDOCRINE_THERAPY_RESISTANCE_5;DURCHDEWALD_SKIN_CARCINOGENESIS_DN;DUTERTRE_ESTRADIOL_RESPONSE_24HR_DN;FLECHNER_BIOPSY_KIDNEY_TRANSPLANT_REJECTED_VS_OK_DN;GABRIELY_MIR21_TARGETS;GEORGES_TARGETS_OF_MIR192_AND_MIR215;GOZGIT_ESR1_T…	3D-structure;Alternativesplicing;Completeproteome;Phosphoprotein;Referenceproteome;Repeat	CEN complex	3.07152	-0.391744	-10.0292	Q53SF7;Q53SF7-2	Q53SF7	Q53SF7;Q53SF7-2;Q53SF7-3;A0A0D9SG04;A0A0X1KG75	Q53SF7	COBL1_HUMAN	COBLL1	COBLL1	Cordon-bleu protein-like 1
Q9NQ88	Q9NQ88	Q9NQ88;A0A0U1RQD1;A0A6Q8PFP0	Q9NQ88	TIGAR_HUMAN	TIGAR	TIGAR	Fructose-2,6-bisphosphatase TIGAR	1.11762	0.000869585	0.160371	0.44513	1.07411	1.52837	41617.5	42417.6	42384.3	46284.4	47656.5	47347.8	15.3449	15.3724	15.3712	15.4982	15.5404	15.531	+	SA_C	Cluster -1380	anatomical structure development;biological regulation;biosynthetic process;cell development;cellular biosynthetic process;cellular developmental process;cellular macromolecule metabolic process;cellular metabolic process;cellular nitrogen compound metabolic process;cellular process;columnar/cuboidal epithelial cell development;dephosphorylation;developmental process;epithelial cell development;g…	carbohydrate phosphatase activity;catalytic activity;fructose-2,6-bisphosphate 2-phosphatase activity;hydrolase activity;hydrolase activity, acting on ester bonds;phosphatase activity;phosphoric ester hydrolase activity;sugar-phosphatase activity	cell part;cytoplasmic part;cytosol;intracellular;intracellular part	anatomical structure development;biological regulation;biosynthetic process;cell development;cellular metabolic process;cellular nitrogen compound metabolic process;cellular process;developmental process;macromolecule metabolic process;metabolic process;nitrogen compound metabolic process;nucleobase-containing compound metabolic process;phosphorus metabolic process;primary metabolic process;respo…	cell part;cytosol;intracellular	Fructose and mannose metabolism	His_Phos_1		3D-structure;Acetylation;Completeproteome;Hydrolase;Referenceproteome		3.06069	0.160371	10.2714	Q9NQ88	Q9NQ88	Q9NQ88;A0A0U1RQD1;A0A6Q8PFP0	Q9NQ88	TIGAR_HUMAN	TIGAR	TIGAR	Fructose-2,6-bisphosphatase TIGAR
Q9NZW5	Q9NZW5	Q9NZW5;B8ZZG1	Q9NZW5	PALS2_HUMAN	PALS2	PALS2	Protein PALS2	0.716887	0.000899885	-0.480721	1.7222	2.18438	4.00861	53683.3	55939.8	54143.1	40854.5	37783.1	38764.2	15.7122	15.7716	15.7245	15.3182	15.2055	15.2424	+	SA_C	Cluster -1379	cellular component assembly;cellular component organization;cellular component organization or biogenesis;macromolecular complex assembly;macromolecular complex subunit organization;protein complex assembly;protein complex subunit organization		cell part;extracellular membrane-bounded organelle;extracellular organelle;extracellular region part;extracellular vesicular exosome;membrane;membrane-bounded organelle;membrane-bounded vesicle;organelle;plasma membrane;vesicle	cellular component assembly;cellular component organization;macromolecular complex assembly;protein complex assembly	cell part;extracellular organelle;membrane;organelle;plasma membrane;vesicle		Guanylate_kin;L27;PDZ;SH3_2	AAAYRNCTG_UNKNOWN;AACTTT_UNKNOWN;ACTWSNACTNY_UNKNOWN;AFFAR_YY1_TARGETS_UP;AGCYRWTTC_UNKNOWN;BENPORATH_MYC_MAX_TARGETS;BENPORATH_NANOG_TARGETS;BROWNE_HCMV_INFECTION_16HR_UP;chr7p15;COLINA_TARGETS_OF_4EBP1_AND_4EBP2;CRX_DN.V1_DN;CTTTGA_V$LEF1_Q2;CUI_TCF21_TARGETS_2_UP;DACOSTA_UV_RESPONSE_VIA_ERCC3_COMMON_DN;DACOSTA_UV_RESPONSE_VIA_ERCC3_DN;DANG_BOUND_BY_MYC;DOANE_BREAST_CANCER_ESR1_DN;FARMER_BREAST…	Completeproteome;Membrane;Phosphoprotein;Referenceproteome;Repeat;SH3domain	VAM1-VELI1 complex	3.04581	-0.480721	-12.7172	Q9NZW5	Q9NZW5	Q9NZW5;B8ZZG1	Q9NZW5	PALS2_HUMAN	PALS2	PALS2	Protein PALS2
P35270	P35270	P35270	P35270	SPRE_HUMAN	SPR	SPR	Sepiapterin reductase	1.15822	0.000916221	0.211963	0.619547	2.12665	1.82667	77472.5	76359.9	74286.2	87912.5	89752	86546.2	16.2414	16.2205	16.1808	16.4238	16.4537	16.4012	+	SA_C	Cluster -1380	alcohol metabolic process;amine metabolic process;anatomical structure morphogenesis;aromatic amino acid family metabolic process;aromatic compound biosynthetic process;benzene-containing compound metabolic process;biological regulation;biosynthetic process;carboxylic acid metabolic process;catecholamine metabolic process;catechol-containing compound metabolic process;cell morphogenesis;cell morp…	aldo-keto reductase (NADP) activity;binding;catalytic activity;coenzyme binding;cofactor binding;NADP binding;nucleotide binding;oxidoreductase activity;oxidoreductase activity, acting on CH-OH group of donors;oxidoreductase activity, acting on the CH-OH group of donors, NAD or NADP as acceptor;sepiapterin reductase activity	cell part;cytoplasm;cytoplasmic part;cytosol;extracellular membrane-bounded organelle;extracellular organelle;extracellular region part;extracellular vesicular exosome;intracellular membrane-bounded organelle;intracellular organelle;intracellular organelle part;intracellular part;membrane-bounded organelle;membrane-bounded vesicle;mitochondrion;nuclear part;nucleoplasm;organelle;organelle part;ve…	alcohol metabolic process;amine metabolic process;anatomical structure morphogenesis;biological regulation;biosynthetic process;cell morphogenesis;cellular amino acid metabolic process;cellular aromatic compound metabolic process;cellular component morphogenesis;cellular component organization;cellular ketone metabolic process;cellular metabolic process;cellular nitrogen compound metabolic proces…	cell part;cytoplasm;cytosol;extracellular organelle;intracellular membrane-bounded organelle;intracellular organelle;mitochondrion;nucleoplasm;organelle;vesicle	Folate biosynthesis	adh_short	ALDO_KETO_REDUCTASE_ACTIVITY;AROMATIC_COMPOUND_METABOLIC_PROCESS;BIOSYNTHETIC_PROCESS;BONOME_OVARIAN_CANCER_SURVIVAL_OPTIMAL_DEBULKING;BROWNE_HCMV_INFECTION_24HR_UP;CELLULAR_BIOSYNTHETIC_PROCESS;chr2p14;COENZYME_BINDING;COFACTOR_BINDING;DACOSTA_UV_RESPONSE_VIA_ERCC3_UP;DOUGLAS_BMI1_TARGETS_UP;ELECTRON_TRANSPORT_GO_0006118;FERREIRA_EWINGS_SARCOMA_UNSTABLE_VS_STABLE_DN;GENERATION_OF_PRECURSOR_METAB…	3D-structure;Acetylation;Completeproteome;Cytoplasm;Diseasemutation;Dystonia;NADP;Oxidoreductase;Phosphoprotein;Referenceproteome		3.038	0.211963	9.06512	P35270	P35270	P35270	P35270	SPRE_HUMAN	SPR	SPR	Sepiapterin reductase
Q53GA4	Q53GA4	Q53GA4	Q53GA4	PHLA2_HUMAN	PHLDA2	PHLDA2	Pleckstrin homology-like domain family A member 2	1.39876	0.000936866	0.484664	1.54146	4.72332	3.49291	19683.6	21390.4	21383.2	30237.2	28879.3	28246.4	14.2647	14.3847	14.3842	14.884	14.8177	14.7858	+	SA_C	Cluster -1380	anatomical structure development;anatomical structure morphogenesis;apoptosis;biological regulation;cell death;cellular process;death;developmental process;organ development;organ morphogenesis;placenta development;programmed cell death;regulation of biological process;regulation of carbohydrate metabolic process;regulation of cell migration;regulation of cell motility;regulation of cellular carb…		cell part;cytoplasm;intracellular part;membrane	anatomical structure development;anatomical structure morphogenesis;biological regulation;cell death;cellular process;death;developmental process	cell part;cytoplasm;membrane			AKT_UP_MTOR_DN.V1_DN;AMIT_EGF_RESPONSE_480_HELA;AMIT_EGF_RESPONSE_480_MCF10A;AMIT_SERUM_RESPONSE_240_MCF10A;APOPTOSIS_GO;BCAT_GDS748_UP;BHAT_ESR1_TARGETS_NOT_VIA_AKT1_UP;BILD_HRAS_ONCOGENIC_SIGNATURE;BLALOCK_ALZHEIMERS_DISEASE_UP;BOQUEST_STEM_CELL_UP;BOYAULT_LIVER_CANCER_SUBCLASS_G3_UP;BRIDEAU_IMPRINTED_GENES;CELL_DEVELOPMENT;chr11p15;CHYLA_CBFA2T3_TARGETS_DN;CONCANNON_APOPTOSIS_BY_EPOXOMICIN_UP;…	Completeproteome;Cytoplasm;Membrane;Phosphoprotein;Referenceproteome		3.02832	0.484664	9.83188	Q53GA4	Q53GA4	Q53GA4	Q53GA4	PHLA2_HUMAN	PHLDA2	PHLDA2	Pleckstrin homology-like domain family A member 2
Q8IUZ5	Q8IUZ5	Q8IUZ5;H7BXR0;H0Y9N3;D6RAR0	Q8IUZ5	AT2L2_HUMAN	PHYKPL	PHYKPL	5-phosphohydroxy-L-lysine phospho-lyase	1.19777	0.000951796	0.260431	0.783402	2.64217	2.32193	38114.9	37201.8	39216.3	46721.7	45853.6	44609.3	15.2181	15.1831	15.2592	15.5118	15.4847	15.4451	+	SA_C	Cluster -1380		binding;catalytic activity;cofactor binding;lyase activity;pyridoxal phosphate binding;transaminase activity;transferase activity;transferase activity, transferring nitrogenous groups;vitamin B6 binding;vitamin binding	cell part;cytoplasmic part;intracellular membrane-bounded organelle;intracellular organelle;intracellular part;membrane-bounded organelle;mitochondrion;organelle		cell part;intracellular membrane-bounded organelle;intracellular organelle;mitochondrion;organelle		Aminotran_3		Alternativesplicing;Aminotransferase;Completeproteome;Diseasemutation;Lyase;Mitochondrion;Polymorphism;Pyridoxalphosphate;Referenceproteome;Transferase		3.02146	0.260431	8.88518	Q8IUZ5	Q8IUZ5	Q8IUZ5;H7BXR0;H0Y9N3;D6RAR0	Q8IUZ5	AT2L2_HUMAN	PHYKPL	PHYKPL	5-phosphohydroxy-L-lysine phospho-lyase
Q7Z460;Q7Z460-2;Q7Z460-3;Q7Z460-4;Q7Z460-5	Q7Z460	Q7Z460;Q7Z460-2;Q7Z460-3;Q7Z460-4;Q7Z460-5;F8WA11;H0Y5T1	Q7Z460	CLAP1_HUMAN	CLASP1	CLASP1	CLIP-associating protein 1	1.12723	0.000995428	0.172838	0.487278	1.76675	1.41357	45545.4	44320.9	45822.6	50786	51783.3	50383.4	15.475	15.4357	15.4838	15.6321	15.6602	15.6207	+	SA_C	Cluster -1380	axon guidance;biological regulation;cell cycle;cell cycle process;cell division;cellular component organization;cellular component organization at cellular level;cellular component organization or biogenesis;cellular component organization or biogenesis at cellular level;cellular process;cellular response to stimulus;chemotaxis;cytoskeleton organization;establishment of localization;establishment…	binding;cytoskeletal protein binding;kinetochore binding;microtubule binding;microtubule plus-end binding;protein binding;tubulin binding	cell cortex;cell cortex part;cell part;centrosomal corona;centrosome;chromosomal part;condensed chromosome kinetochore;cortical cytoskeleton;cortical microtubule cytoskeleton;cytoplasmic microtubule;cytoplasmic part;cytoskeletal part;cytoskeleton;cytosol;extracellular membrane-bounded organelle;extracellular organelle;extracellular region part;extracellular vesicular exosome;Golgi apparatus;intra…	biological regulation;cell cycle;cell division;cellular component organization;cellular process;cytoskeleton organization;establishment of localization;establishment or maintenance of cell polarity;locomotion;microtubule organizing center organization;mitotic cell cycle;organelle organization;regulation of organelle organization;response to chemical stimulus;response to external stimulus;response…	cell cortex;cell part;centrosome;cytoskeleton;cytosol;extracellular organelle;Golgi apparatus;intracellular membrane-bounded organelle;intracellular non-membrane-bounded organelle;intracellular organelle;kinetochore;macromolecular complex;membrane;microtubule organizing center;organelle;protein complex;vesicle		CLASP_N;HEAT	AACWWCAANK_UNKNOWN;ACAWYAAAG_UNKNOWN;ATGTACA,MIR-493;CAGCTTT,MIR-320;CAGTATT,MIR-200B,MIR-200C,MIR-429;CCTGCTG,MIR-214;CELL_CORTEX;CELL_CORTEX_PART;CELLULAR_MACROMOLECULE_METABOLIC_PROCESS;CELLULAR_PROTEIN_METABOLIC_PROCESS;CENTROSOME;CHENG_IMPRINTED_BY_ESTRADIOL;chr2q14;CHROMOSOMAL_PART;CHROMOSOME;CHROMOSOMEPERICENTRIC_REGION;CORTICAL_CYTOSKELETON;CTTTGT_V$LEF1_Q2;CYTOPLASM;CYTOPLASMIC_PART;CYTO…	3D-structure;Alternativesplicing;Cellcycle;Celldivision;Centromere;Chromosome;Coiledcoil;Completeproteome;Cytoplasm;Cytoskeleton;Golgiapparatus;Kinetochore;Microtubule;Mitosis;Phosphoprotein;Polymorphism;Referenceproteome;Repeat		3.00199	0.172838	9.1549	Q7Z460;Q7Z460-2;Q7Z460-3;Q7Z460-4;Q7Z460-5	Q7Z460	Q7Z460;Q7Z460-2;Q7Z460-3;Q7Z460-4;Q7Z460-5;F8WA11;H0Y5T1	Q7Z460	CLAP1_HUMAN	CLASP1	CLASP1	CLIP-associating protein 1
Q9UKE5-6	Q9UKE5-6	Q9UKE5;Q9UKE5-2;Q9UKE5-4;Q9UKE5-6	Q9UKE5	TNIK_HUMAN	TNIK	TNIK	Isoform 6 of TRAF2 and NCK-interacting protein kinase	0.805649	0.00101483	-0.312022	1.15188	1.46877	2.70918	6732.5	6923.48	6882.57	5392.89	5682.02	5471.96	12.7169	12.7573	12.7487	12.3968	12.4722	12.4178	+	SA_C	Cluster -1379	actin cytoskeleton organization;actin cytoskeleton reorganization;actin filament-based process;activation of JNKK activity;activation of MAPKK activity;activation of protein kinase activity;biological regulation;cell projection assembly;cell projection organization;cell surface receptor linked signaling pathway;cellular component assembly;cellular component assembly at cellular level;cellular com…	adenyl nucleotide binding;adenyl ribonucleotide binding;ATP binding;binding;catalytic activity;kinase activity;nucleotide binding;phosphotransferase activity, alcohol group as acceptor;protein kinase activity;protein serine/threonine kinase activity;purine nucleotide binding;purine ribonucleoside triphosphate binding;purine ribonucleotide binding;ribonucleotide binding;transferase activity;transf…	apical plasma membrane;cell part;cytoplasm;cytoplasmic part;cytoskeleton;endosome;extracellular membrane-bounded organelle;extracellular organelle;extracellular region part;extracellular vesicular exosome;intracellular membrane-bounded organelle;intracellular non-membrane-bounded organelle;intracellular organelle;intracellular organelle part;intracellular part;membrane part;membrane-bounded organ…	biological regulation;cellular component assembly;cellular component organization;cellular localization;cellular membrane organization;cellular metabolic process;cellular process;cytoskeleton organization;localization;macromolecule metabolic process;macromolecule modification;membrane organization;metabolic process;organelle organization;phosphorus metabolic process;plasma membrane organization;p…	cell part;cytoplasm;cytoskeleton;endosome;extracellular organelle;intracellular membrane-bounded organelle;intracellular non-membrane-bounded organelle;intracellular organelle;nucleoplasm;nucleus;organelle;vesicle		CNH;Pkinase	ACEVEDO_FGFR1_TARGETS_IN_PROSTATE_CANCER_MODEL_UP;ACEVEDO_LIVER_CANCER_WITH_H3K27ME3_UP;CAMP_UP.V1_UP;chr3q26;DAVICIONI_TARGETS_OF_PAX_FOXO1_FUSIONS_DN;DEURIG_T_CELL_PROLYMPHOCYTIC_LEUKEMIA_DN;DOANE_BREAST_CANCER_CLASSES_UP;FIRESTEIN_PROLIFERATION;FULCHER_INFLAMMATORY_RESPONSE_LECTIN_VS_LPS_UP;GAL_LEUKEMIC_STEM_CELL_UP;GCM_MAP4K4;GSE10239_NAIVE_VS_MEMORY_CD8_TCELL_UP;GSE10325_CD4_TCELL_VS_BCELL_U…	3D-structure;Alternativesplicing;ATP-binding;Completeproteome;Cytoplasm;Cytoskeleton;Endosome;Kinase;Neurogenesis;Nucleotide-binding;Nucleus;Phosphoprotein;Polymorphism;Referenceproteome;Serine/threonine-proteinkinase;Transferase;Wntsignalingpathway		2.99361	-0.312022	-12.1946	Q9UKE5-6	Q9UKE5-6	Q9UKE5;Q9UKE5-2;Q9UKE5-4;Q9UKE5-6	Q9UKE5	TNIK_HUMAN	TNIK	TNIK	Isoform 6 of TRAF2 and NCK-interacting protein kinase
Q96BK5	Q96BK5	Q9BT81-2;Q96BK5;Q96BK5-2;E5RJG9;E5RGR1;A0A0A6YYK5	Q9BT81-2	PINX1_HUMAN	PINX1	PINX1	PIN2/TERF1-interacting telomerase inhibitor 1	0.832258	0.00101726	-0.265077	0.993178	1.32912	2.34232	32109.9	32349.9	31523.3	27178.7	26753.5	25950.5	14.9707	14.9815	14.9441	14.7302	14.7074	14.6635	+	SA_C	Cluster -1379	anatomical structure homeostasis;biological regulation;biosynthetic process;cell cycle process;cellular biosynthetic process;cellular component organization;cellular component organization at cellular level;cellular component organization or biogenesis;cellular component organization or biogenesis at cellular level;cellular macromolecule biosynthetic process;cellular macromolecule metabolic proce…	binding;enzyme inhibitor activity;enzyme regulator activity;nucleic acid binding;RNA binding;telomerase inhibitor activity;telomeric RNA binding	cell part;chromosomal part;chromosome;chromosome, telomeric region;condensed chromosome kinetochore;cytoplasm;cytoplasmic part;cytoskeletal part;intracellular membrane-bounded organelle;intracellular non-membrane-bounded organelle;intracellular organelle;intracellular organelle part;intracellular part;kinetochore;macromolecular complex;membrane-bounded organelle;mitochondrion;non-membrane-bounded…	biological regulation;biosynthetic process;cellular component organization;cellular metabolic process;cellular nitrogen compound metabolic process;cellular process;chromosome organization;DNA metabolic process;DNA replication;establishment of localization;homeostatic process;macromolecule metabolic process;metabolic process;nitrogen compound metabolic process;nucleobase-containing compound metabo…	cell part;chromosome;cytoplasm;intracellular membrane-bounded organelle;intracellular non-membrane-bounded organelle;intracellular organelle;kinetochore;macromolecular complex;mitochondrion;nuclear chromosome;nucleolus;nucleoplasm;nucleus;organelle;protein complex		G-patch	BRUINS_UVC_RESPONSE_EARLY_LATE;chr8p23;DODD_NASOPHARYNGEAL_CARCINOMA_DN;FERREIRA_EWINGS_SARCOMA_UNSTABLE_VS_STABLE_UP;GKCGCNNNNNNNTGAYG_UNKNOWN;GSE11057_CD4_EFF_MEM_VS_PBMC_UP;GSE13306_LAMINA_PROPRIA_VS_SPLEEN_TREG_UP;GSE14308_NAIVE_CD4_TCELL_VS_INDUCED_TREG_DN;GSE16522_ANTI_CD3CD28_STIM_VS_UNSTIM_NAIVE_CD8_TCELL_UP;GSE17721_LPS_VS_POLYIC_12H_BMDM_UP;GSE17974_IL4_AND_ANTI_IL12_VS_UNTREATED_24H_AC…	Alternativesplicing;Centromere;Chromosome;Completeproteome;Kinetochore;Nucleus;Polymorphism;Referenceproteome;Telomere;Tumorsuppressor		2.99257	-0.265077	-11.7773	Q96BK5	Q96BK5	Q9BT81-2;Q96BK5;Q96BK5-2;E5RJG9;E5RGR1;A0A0A6YYK5	Q9BT81-2	PINX1_HUMAN	PINX1	PINX1	PIN2/TERF1-interacting telomerase inhibitor 1
Q8WUA7;Q8WUA7-4	Q8WUA7	Q8WUA7;Q8WUA7-2;Q8WUA7-4;B0QYI1;A0A0A0MRY0	Q8WUA7	TB22A_HUMAN	TBC1D22A	TBC1D22A	TBC1 domain family member 22A	1.10892	0.00102193	0.149126	0.407114	1.31926	1.5515	24068	24194.5	23595	26276.8	26373.5	27034	14.5548	14.5624	14.5262	14.6815	14.6868	14.7225	+	SA_C	Cluster -1380		binding;enzyme activator activity;enzyme regulator activity;GTPase activator activity;GTPase regulator activity;identical protein binding;nucleoside-triphosphatase regulator activity;protein binding;protein dimerization activity;protein homodimerization activity					RabGAP-TBC	ACCAAAG,MIR-9;chr22q13;DODD_NASOPHARYNGEAL_CARCINOMA_UP;FULCHER_INFLAMMATORY_RESPONSE_LECTIN_VS_LPS_UP;GOBERT_OLIGODENDROCYTE_DIFFERENTIATION_DN;GSE11924_TFH_VS_TH1_CD4_TCELL_UP;GSE11924_TFH_VS_TH17_CD4_TCELL_UP;GSE13484_UNSTIM_VS_3H_YF17D_VACCINE_STIM_PBMC_UP;GSE14000_TRANSLATED_RNA_VS_MRNA_16H_LPS_DC_UP;GSE17721_0.5H_VS_24H_GARDIQUIMOD_BMDM_UP;GSE17721_0.5H_VS_4H_GARDIQUIMOD_BMDM_UP;GSE17721_0.…	3D-structure;Alternativesplicing;Completeproteome;GTPaseactivation;Phosphoprotein;Referenceproteome		2.99058	0.149126	8.80022	Q8WUA7;Q8WUA7-4	Q8WUA7	Q8WUA7;Q8WUA7-2;Q8WUA7-4;B0QYI1;A0A0A0MRY0	Q8WUA7	TB22A_HUMAN	TBC1D22A	TBC1D22A	TBC1 domain family member 22A
P07951-2	P07951-2	P07951;P07951-2;A7XZE4;Q5TCU3	P07951	TPM2_HUMAN	TPM2	TPM2	Isoform 2 of Tropomyosin beta chain	1.39	0.00102638	0.474502	1.50711	3.06838	4.66254	146492	138640	139355	189132	206885	194021	17.1605	17.081	17.0884	17.529	17.6585	17.5659	+	SA_C	Cluster -1380	actin filament-based movement;actin filament-based process;actin-mediated cell contraction;actin-myosin filament sliding;biological regulation;cellular component movement;cellular process;multicellular organismal process;muscle contraction;muscle filament sliding;muscle system process;regulation of ATPase activity;regulation of biological process;regulation of catabolic process;regulation of cata…	actin binding;binding;cytoskeletal protein binding;protein binding;structural constituent of muscle;structural molecule activity	cell part;contractile fiber part;cytoplasmic part;cytoskeletal part;cytosol;intracellular organelle part;intracellular part;muscle thin filament tropomyosin;organelle part	biological regulation;cellular component movement;cellular process;multicellular organismal process;muscle contraction	cell part;cytosol	Cardiac muscle contraction;Dilated cardiomyopathy;Hypertrophic cardiomyopathy (HCM)	Tropomyosin	ACEVEDO_FGFR1_TARGETS_IN_PROSTATE_CANCER_MODEL_DN;ACTIN_CYTOSKELETON;AGUIRRE_PANCREATIC_CANCER_COPY_NUMBER_UP;ASTON_MAJOR_DEPRESSIVE_DISORDER_UP;BENPORATH_MYC_TARGETS_WITH_EBOX;BERTUCCI_MEDULLARY_VS_DUCTAL_BREAST_CANCER_DN;BOQUEST_STEM_CELL_CULTURED_VS_FRESH_UP;BROWNE_HCMV_INFECTION_14HR_DN;BROWNE_HCMV_INFECTION_24HR_DN;BROWNE_HCMV_INFECTION_2HR_DN;BRUINS_UVC_RESPONSE_LATE;CACGTG_V$MYC_Q2;CAGCTG_…	Acetylation;Actin-binding;Alternativesplicing;Coiledcoil;Completeproteome;Cytoplasm;Cytoskeleton;Directproteinsequencing;Diseasemutation;Muscleprotein;Nemalinemyopathy;Phosphoprotein;Polymorphism;Referenceproteome		2.98869	0.474502	10.2932	P07951-2	P07951-2	P07951;P07951-2;A7XZE4;Q5TCU3	P07951	TPM2_HUMAN	TPM2	TPM2	Isoform 2 of Tropomyosin beta chain
P09429;P26583	P09429	P26583;B2RPK0;P09429;D6R9A6;Q5T7C4	P26583	HMGB1_HUMAN;HMGB2_HUMAN	HMGB1;HMGB2	HMGB1	High mobility group protein B1	0.497165	0.00103283	-1.00973	3.51061	8.89655	10.2443	139510	119433	120649	64868.2	55709.5	68142.4	17.09	16.8658	16.8805	15.9852	15.7656	16.0563	+	SA_C	Cluster -1379	anatomical structure development;apoptosis;base-excision repair, DNA ligation;biological regulation;catabolic process;cell activation;cell chemotaxis;cell death;cell migration;cell motility;cell projection organization;cellular catabolic process;cellular component assembly;cellular component assembly at cellular level;cellular component disassembly;cellular component disassembly at cellular level…	binding;chemoattractant activity;chromatin binding;cytokine activity;damaged DNA binding;DNA bending activity;DNA binding;double-stranded DNA binding;nucleic acid binding;nucleic acid binding transcription factor activity;protein binding;RAGE receptor binding;receptor binding;regulatory region DNA binding;regulatory region nucleic acid binding;repressing transcription factor binding;sequence-spec…	cell part;cell surface;chromosome;condensed chromosome;cytoplasm;cytoplasmic part;extracellular region;extracellular region part;extracellular space;intracellular membrane-bounded organelle;intracellular non-membrane-bounded organelle;intracellular organelle;intracellular organelle part;intracellular part;macromolecular complex;membrane-bounded organelle;non-membrane-bounded organelle;nuclear par…	anatomical structure development;biological regulation;catabolic process;cell activation;cell death;cell motility;cellular component assembly;cellular component disassembly;cellular component movement;cellular component organization;cellular macromolecular complex assembly;cellular metabolic process;cellular nitrogen compound metabolic process;cellular process;chromatin modification;chromatin org…	cell part;cell surface;chromosome;cytoplasm;extracellular region;extracellular space;intracellular membrane-bounded organelle;intracellular non-membrane-bounded organelle;intracellular organelle;macromolecular complex;nucleoplasm;nucleus;organelle;protein complex	Base excision repair	HMG_box;HMG_box_2	AACTTT_UNKNOWN;AATGTGA,MIR-23A,MIR-23B;ACACTAC,MIR-142-3P;ACEVEDO_LIVER_CANCER_UP;ACEVEDO_LIVER_TUMOR_VS_NORMAL_ADJACENT_TISSUE_UP;AFFAR_YY1_TARGETS_DN;AGCGCAG,MIR-191;AMBROSINI_FLAVOPIRIDOL_TREATMENT_TP53;ANTI_APOPTOSIS;APOPTOSIS_GO;BASAKI_YBX1_TARGETS_UP;BASE_EXCISION_REPAIR;BCAT_BILD_ET_AL_UP;BENPORATH_CYCLING_GENES;BENPORATH_ES_CORE_NINE_CORRELATED;BENPORATH_OCT4_TARGETS;BERENJENO_TRANSFORMED…	3D-structure;Acetylation;Chromosome;Completeproteome;Directproteinsequencing;DNA-binding;Isopeptidebond;Nucleus;Phosphoprotein;Polymorphism;Referenceproteome;Repeat;Ublconjugation	Casein kinase II-HMG1 complex;HMGB1-HMGB2-HSC70-ERP60-GAPDH complex	2.98597	-1.00973	-8.89192	P09429;P26583	P09429	P26583;B2RPK0;P09429;D6R9A6;Q5T7C4	P26583	HMGB1_HUMAN;HMGB2_HUMAN	HMGB1;HMGB2	HMGB1	High mobility group protein B1
Q9Y2D4	Q9Y2D4	Q9Y2D4;Q9Y2D4-2;A0A0U1RRB6;J3QT38	Q9Y2D4	EXC6B_HUMAN	EXOC6B	EXOC6B	Exocyst complex component 6B	1.13717	0.00107454	0.185544	0.530234	1.71778	1.02082	15505.1	16038	15861.2	18174.6	17910.1	17822.2	13.9205	13.9692	13.9532	14.1496	14.1285	14.1214	+	SA_C	Cluster -1380	cellular process;establishment of localization;establishment of protein localization;membrane docking;protein transport;transport;vesicle docking;vesicle docking involved in exocytosis		cell cortex part;cell part;cytoplasmic part;exocyst;intracellular part;macromolecular complex;protein complex	cellular process;establishment of localization;membrane docking;protein transport;transport	cell part;macromolecular complex;protein complex		Sec15	BEIER_GLIOMA_STEM_CELL_DN;BRCA1_DN.V1_DN;BROWNE_HCMV_INFECTION_12HR_DN;BRUINS_UVC_RESPONSE_VIA_TP53_GROUP_D;chr2p13;CORRE_MULTIPLE_MYELOMA_UP;DUTERTRE_ESTRADIOL_RESPONSE_24HR_DN;GSE11864_CSF1_VS_CSF1_IFNG_PAM3CYS_IN_MAC_UP;GSE13229_MATURE_VS_INTMATURE_NKCELL_DN;GSE14769_40MIN_VS_360MIN_LPS_BMDM_DN;GSE16522_MEMORY_VS_NAIVE_CD8_TCELL_UP;GSE24634_IL4_VS_CTRL_TREATED_NAIVE_CD4_TCELL_DAY7_DN;GSE31082_…	Alternativesplicing;Coiledcoil;Completeproteome;Exocytosis;Proteintransport;Referenceproteome;Transport		2.96878	0.185544	11.1311	Q9Y2D4	Q9Y2D4	Q9Y2D4;Q9Y2D4-2;A0A0U1RRB6;J3QT38	Q9Y2D4	EXC6B_HUMAN	EXOC6B	EXOC6B	Exocyst complex component 6B
Q9P107	Q9P107	Q9P107;Q9P107-2;K7EJC2	Q9P107	GMIP_HUMAN	GMIP	GMIP	GEM-interacting protein	1.19561	0.00112816	0.257927	0.774938	2.38309	1.35979	9236.44	8999.28	8807.6	10617.6	10905.2	10810.4	13.1731	13.1356	13.1045	13.3742	13.4127	13.4001	+	SA_C	Cluster -1380	biological regulation;cellular process;cellular response to stimulus;intracellular signal transduction;negative regulation of catalytic activity;negative regulation of GTPase activity;negative regulation of hydrolase activity;negative regulation of molecular function;positive regulation of catalytic activity;positive regulation of defense response to virus by host;positive regulation of GTPase ac…	binding;cation binding;enzyme activator activity;enzyme regulator activity;GTPase activator activity;GTPase regulator activity;ion binding;metal ion binding;nucleoside-triphosphatase regulator activity	cell part;cytoplasmic part;cytosol;intracellular;intracellular part	biological regulation;cellular process;response to stimulus;signal transduction	cell part;cytosol;intracellular		RhoGAP	ATM_DN.V1_DN;BENPORATH_MYC_MAX_TARGETS;BONOME_OVARIAN_CANCER_SURVIVAL_SUBOPTIMAL_DEBULKING;BRUINS_UVC_RESPONSE_MIDDLE;CHEN_METABOLIC_SYNDROM_NETWORK;CTTTGT_V$LEF1_Q2;DANG_BOUND_BY_MYC;DAVICIONI_MOLECULAR_ARMS_VS_ERMS_UP;ENZYME_ACTIVATOR_ACTIVITY;ENZYME_REGULATOR_ACTIVITY;FIRESTEIN_PROLIFERATION;GCANCTGNY_V$MYOD_Q6;GGGTGGRR_V$PAX4_03;GGGYGTGNY_UNKNOWN;GNF2_CASP1;GNF2_CASP4;GNF2_FGR;GNF2_HCK;GNF2_I…	3D-structure;Alternativesplicing;Coiledcoil;Completeproteome;GTPaseactivation;Metal-binding;Phosphoprotein;Polymorphism;Referenceproteome;Zinc;Zinc-finger		2.94763	0.257927	11.2887	Q9P107	Q9P107	Q9P107;Q9P107-2;K7EJC2	Q9P107	GMIP_HUMAN	GMIP	GMIP	GEM-interacting protein
Q13439-5	Q13439-5	Q13439;Q13439-3;Q13439-4;Q13439-5;H0Y6I0	Q13439	GOGA4_HUMAN	GOLGA4	GOLGA4	Isoform 5 of Golgin subfamily A member 4	1.10802	0.00115853	0.148041	0.403448	1.33353	0.73165	13942	13690.6	14052.1	15278.4	15503	15406	13.7671	13.7409	13.7785	13.8992	13.9203	13.9112	+	SA_C	Cluster -1380	biological regulation;cellular process;establishment of localization;establishment of localization in cell;establishment of protein localization;establishment of protein localization in Golgi;establishment of protein localization to organelle;Golgi to plasma membrane protein transport;Golgi to plasma membrane transport;Golgi vesicle transport;intracellular protein transport;intracellular transpor…	binding;enzyme binding;GTPase binding;protein binding	cell part;cytoplasm;cytoplasmic part;extracellular membrane-bounded organelle;extracellular organelle;extracellular region part;extracellular vesicular exosome;Golgi apparatus;Golgi apparatus part;Golgi membrane;intracellular membrane-bounded organelle;intracellular organelle;intracellular organelle part;intracellular part;membrane;membrane-bounded organelle;membrane-bounded vesicle;nuclear part;…	biological regulation;cellular process;establishment of localization;Golgi vesicle transport;protein targeting;protein transport;transport;vesicle-mediated transport	cell part;cytoplasm;extracellular organelle;Golgi apparatus;intracellular membrane-bounded organelle;intracellular organelle;membrane;nucleoplasm;organelle;vesicle		GRIP	ACEVEDO_LIVER_CANCER_UP;ACEVEDO_LIVER_TUMOR_VS_NORMAL_ADJACENT_TISSUE_UP;BANDRES_RESPONSE_TO_CARMUSTIN_MGMT_48HR_UP;BENPORATH_NANOG_TARGETS;BLALOCK_ALZHEIMERS_DISEASE_INCIPIENT_UP;BLALOCK_ALZHEIMERS_DISEASE_UP;BLUM_RESPONSE_TO_SALIRASIB_UP;BOSCO_INTERFERON_INDUCED_ANTIVIRAL_MODULE;CAGGTG_V$E12_Q6;chr3p22;CTACTGT,MIR-199A;CYTOPLASM;CYTOPLASMIC_PART;DACOSTA_UV_RESPONSE_VIA_ERCC3_COMMON_DN;DACOSTA_U…	3D-structure;Alternativesplicing;Coiledcoil;Completeproteome;Cytoplasm;Glycoprotein;Golgiapparatus;Membrane;Phosphoprotein;Polymorphism;Referenceproteome		2.93609	0.148041	11.6616	Q13439-5	Q13439-5	Q13439;Q13439-3;Q13439-4;Q13439-5;H0Y6I0	Q13439	GOGA4_HUMAN	GOLGA4	GOLGA4	Isoform 5 of Golgin subfamily A member 4
Q8NDD1;Q8NDD1-5	Q8NDD1	Q8NDD1;Q8NDD1-5;Q8NDD1-6;Q5TBI2;Q5TBH9	Q8NDD1	CA131_HUMAN	C1orf131	C1orf131	Uncharacterized protein C1orf131	0.7663	0.00116717	-0.384354	1.39642	3.1705	4.14462	13842.5	14661.1	13934.2	11355.2	10529.5	10635.4	13.7568	13.8397	13.7663	13.4711	13.3621	13.3766	+	SA_C	Cluster -1379							DUF4602		Acetylation;Alternativesplicing;Completeproteome;Phosphoprotein;Polymorphism;Referenceproteome		2.93286	-0.384354	-8.93058	Q8NDD1;Q8NDD1-5	Q8NDD1	Q8NDD1;Q8NDD1-5;Q8NDD1-6;Q5TBI2;Q5TBH9	Q8NDD1	CA131_HUMAN	C1orf131	C1orf131	Uncharacterized protein C1orf131
P02675	P02675	P02675;D6REL8	P02675	FIBB_HUMAN	FGB	FGB	Fibrinogen beta chain	1.34522	0.00119106	0.427331	1.34764	2.23605	3.94321	18495.4	18104.3	18931.7	25111.3	23830.6	25760.2	14.1749	14.144	14.2085	14.616	14.5405	14.6529	+	SA_C	Cluster -1380	antibacterial humoral response;antimicrobial humoral response;biological adhesion;biological regulation;blood coagulation;cell activation;cell adhesion;cell-cell adhesion;cell-matrix adhesion;cell-substrate adhesion;cellular component assembly;cellular component assembly at cellular level;cellular component organization;cellular component organization at cellular level;cellular component organiza…	binding;chaperone binding;protein binding;structural molecule activity	blood microparticle;cell cortex;cell part;cell surface;cytoplasmic membrane-bounded vesicle;cytoplasmic membrane-bounded vesicle lumen;cytoplasmic part;cytoplasmic vesicle;cytoplasmic vesicle part;external side of plasma membrane;extracellular membrane-bounded organelle;extracellular organelle;extracellular region;extracellular region part;extracellular space;extracellular vesicular exosome;fibri…	biological adhesion;biological regulation;cell activation;cell adhesion;cellular component assembly;cellular component organization;cellular macromolecular complex assembly;cellular process;coagulation;establishment of localization;exocytosis;extracellular matrix organization;extracellular structure organization;immune system process;macromolecular complex assembly;multicellular organismal proces…	cell cortex;cell part;cell surface;cytoplasmic membrane-bounded vesicle;extracellular organelle;extracellular region;extracellular space;intracellular membrane-bounded organelle;intracellular organelle;macromolecular complex;membrane;organelle;plasma membrane;protein complex;vesicle	Complement and coagulation cascades	Fib_alpha;Fibrinogen_C	BARIS_THYROID_CANCER_DN;BHATI_G2M_ARREST_BY_2METHOXYESTRADIOL_DN;BIOCARTA_AMI_PATHWAY;BIOCARTA_EXTRINSIC_PATHWAY;BIOCARTA_FIBRINOLYSIS_PATHWAY;BIOCARTA_INTRINSIC_PATHWAY;BOCHKIS_FOXA2_TARGETS;BRUECKNER_TARGETS_OF_MIRLET7A3_UP;CAIRO_LIVER_DEVELOPMENT_DN;CAR_HPX;CAVARD_LIVER_CANCER_MALIGNANT_VS_BENIGN;CELL_FRACTION;chr4q28;CREIGHTON_ENDOCRINE_THERAPY_RESISTANCE_3;CTAWWWATA_V$RSRFC4_Q2;DAUER_STAT3_T…	3D-structure;Adaptiveimmunity;Bloodcoagulation;Coiledcoil;Completeproteome;Directproteinsequencing;Diseasemutation;Disulfidebond;Glycoprotein;Hemostasis;Immunity;Innateimmunity;Polymorphism;Pyrrolidonecarboxylicacid;Referenceproteome;Secreted;Signal		2.92407	0.427331	11.2623	P02675	P02675	P02675;D6REL8	P02675	FIBB_HUMAN	FGB	FGB	Fibrinogen beta chain
Q92564	Q92564	Q92564;Q92564-2;Q92564-3;D6RDV8;D6RB33;D6RAL8	Q92564	DCNL4_HUMAN	DCUN1D4	DCUN1D4	DCN1-like protein 4	0.817995	0.00120674	-0.289605	1.0761	3.03561	2.0753	16662.9	17678.2	16981	13680.7	14254.4	14046.1	14.0244	14.1097	14.0516	13.7399	13.7991	13.7779	+	SA_C	Cluster -1379			cell part;intracellular membrane-bounded organelle;intracellular organelle;intracellular part;membrane-bounded organelle;nucleus;organelle		cell part;intracellular membrane-bounded organelle;intracellular organelle;nucleus;organelle		Cullin_binding	AAACCAC,MIR-140;AAGCACA,MIR-218;ACACTAC,MIR-142-3P;ACCAAAG,MIR-9;ACTAYRNNNCCCR_UNKNOWN;ACTGTGA,MIR-27A,MIR-27B;ACTTTAT,MIR-142-5P;AMIT_EGF_RESPONSE_60_HELA;ATACCTC,MIR-202;ATGCTGC,MIR-103,MIR-107;CACCAGC,MIR-138;CACGTG_V$MYC_Q2;CACTGTG,MIR-128A,MIR-128B;CAGGTG_V$E12_Q6;CCTGTGA,MIR-513;chr4q11;CTTTGT_V$LEF1_Q2;DACOSTA_UV_RESPONSE_VIA_ERCC3_COMMON_DN;DACOSTA_UV_RESPONSE_VIA_ERCC3_DN;GATTGGY_V$NFY_Q…	Alternativesplicing;Completeproteome;Referenceproteome		2.91838	-0.289605	-9.47809	Q92564	Q92564	Q92564;Q92564-2;Q92564-3;D6RDV8;D6RB33;D6RAL8	Q92564	DCNL4_HUMAN	DCUN1D4	DCUN1D4	DCN1-like protein 4
P15514	P15514	P15514;D6RFX5	P15514	AREG_HUMAN	AREG	AREG	Amphiregulin	0.767109	0.00121983	-0.382899	1.3915	2.82462	4.05023	7897.27	8235.27	7807.92	6393.69	5908.37	6062.87	12.9471	13.0076	12.9307	12.6424	12.5285	12.5658	+	SA_C	Cluster -1379	anatomical structure development;anatomical structure morphogenesis;biological regulation;branching involved in mammary gland duct morphogenesis;branching morphogenesis of a tube;cell communication;cell projection organization;cell proliferation;cell surface receptor linked signaling pathway;cell-cell signaling;cellular component organization;cellular component organization at cellular level;cell…	binding;epidermal growth factor receptor binding;growth factor activity;growth factor receptor binding;protein binding;receptor binding	cell part;cell surface;cytoplasm;extracellular region part;extracellular space;integral to membrane;intracellular membrane-bounded organelle;intracellular organelle;intracellular part;intrinsic to membrane;membrane part;membrane-bounded organelle;nucleus;organelle	anatomical structure development;anatomical structure morphogenesis;biological regulation;cell communication;cell proliferation;cell-cell signaling;cellular component organization;cellular process;developmental process;multicellular organismal process;regulation of DNA metabolic process;response to chemical stimulus;response to endogenous stimulus;response to oxidative stress;response to stimulus…	cell part;cell surface;cytoplasm;extracellular space;intracellular membrane-bounded organelle;intracellular organelle;nucleus;organelle	ErbB signaling pathway		ACEVEDO_LIVER_CANCER_WITH_H3K27ME3_UP;AIYAR_COBRA1_TARGETS_UP;AMIT_EGF_RESPONSE_120_HELA;BASAKI_YBX1_TARGETS_UP;BECKER_TAMOXIFEN_RESISTANCE_DN;BOQUEST_STEM_CELL_DN;BROWNE_HCMV_INFECTION_4HR_UP;BRUINS_UVC_RESPONSE_LATE;BRUINS_UVC_RESPONSE_VIA_TP53_GROUP_B;BUYTAERT_PHOTODYNAMIC_THERAPY_STRESS_UP;CELL_CELL_SIGNALING;CELL_PROLIFERATION_GO_0008283;CERVERA_SDHB_TARGETS_2;CHEN_LVAD_SUPPORT_OF_FAILING_HE…	3D-structure;Completeproteome;Cytokine;Directproteinsequencing;Disulfidebond;EGF-likedomain;Glycoprotein;Growthfactor;Membrane;Polymorphism;Referenceproteome;Signal;Transmembrane;Transmembranehelix		2.9137	-0.382899	-9.36851	P15514	P15514	P15514;D6RFX5	P15514	AREG_HUMAN	AREG	AREG	Amphiregulin
Q9Y6X8	Q9Y6X8	Q9Y6X8	Q9Y6X8	ZHX2_HUMAN	ZHX2	ZHX2	Zinc fingers and homeoboxes protein 2	0.741287	0.00123123	-0.432448	1.55901	2.70817	4.3454	11847	11359	11954.6	8669.99	9074.25	8319.84	13.5322	13.4715	13.5453	13.0818	13.1476	13.0223	+	SA_C	Cluster -1379	biological regulation;biosynthetic process;catabolic process;cellular biosynthetic process;cellular catabolic process;cellular macromolecule biosynthetic process;cellular macromolecule catabolic process;cellular macromolecule metabolic process;cellular metabolic process;cellular nitrogen compound metabolic process;cellular process;developmental process;macromolecule biosynthetic process;macromole…	binding;cation binding;DNA binding;identical protein binding;ion binding;metal ion binding;nucleic acid binding;nucleic acid binding transcription factor activity;protein binding;protein binding transcription factor activity;protein dimerization activity;protein heterodimerization activity;protein homodimerization activity;sequence-specific DNA binding transcription factor activity;transcription …	cell part;cytoplasm;intracellular membrane-bounded organelle;intracellular organelle;intracellular organelle part;intracellular part;membrane;membrane-bounded organelle;nuclear part;nucleoplasm;nucleus;organelle;organelle part;plasma membrane	biological regulation;biosynthetic process;catabolic process;cellular metabolic process;cellular nitrogen compound metabolic process;cellular process;developmental process;macromolecule metabolic process;metabolic process;mRNA metabolic process;nitrogen compound metabolic process;nucleobase-containing compound metabolic process;primary metabolic process;RNA catabolic process;RNA metabolic process	cell part;cytoplasm;intracellular membrane-bounded organelle;intracellular organelle;membrane;nucleoplasm;nucleus;organelle;plasma membrane		Homeobox	AAAYWAACM_V$HFH4_01;AACTTT_UNKNOWN;ACCTGTTG_UNKNOWN;ACEVEDO_LIVER_CANCER_UP;BENPORATH_OCT4_TARGETS;BIOPOLYMER_METABOLIC_PROCESS;BROWNE_HCMV_INFECTION_18HR_UP;BROWNE_HCMV_INFECTION_24HR_UP;BUYTAERT_PHOTODYNAMIC_THERAPY_STRESS_UP;CACGTG_V$MYC_Q2;CAGGTG_V$E12_Q6;CARD_MIR302A_TARGETS;CCTGAGT,MIR-510;CHARAFE_BREAST_CANCER_LUMINAL_VS_MESENCHYMAL_UP;chr8q24;COURTOIS_SENESCENCE_TRIGGERS;CREIGHTON_ENDOCRI…	3D-structure;Completeproteome;DNA-binding;Homeobox;Metal-binding;Nucleus;Phosphoprotein;Polymorphism;Referenceproteome;Repeat;Repressor;Transcription;Transcriptionregulation;Zinc;Zinc-finger		2.90966	-0.432448	-10.1259	Q9Y6X8	Q9Y6X8	Q9Y6X8	Q9Y6X8	ZHX2_HUMAN	ZHX2	ZHX2	Zinc fingers and homeoboxes protein 2
Q03001	Q03001	Q03001;Q03001-9;A0A7P0T890;F8W9J4	Q03001	DYST_HUMAN	DST	DST	Dystonin	1.08818	0.00127086	0.121869	0.314969	0.739671	1.21115	31501.8	31394.5	31841.9	34725.9	34456.9	33909.2	14.9431	14.9382	14.9586	15.0837	15.0725	15.0494	+	SA_C	Cluster -1380	biological adhesion;biological regulation;cell adhesion;cell cycle arrest;cell cycle process;cell junction assembly;cell junction organization;cell motility;cell surface receptor linked signaling pathway;cell-substrate junction assembly;cellular component assembly;cellular component assembly at cellular level;cellular component movement;cellular component organization;cellular component organizat…	binding;calcium ion binding;cation binding;cytoskeletal protein binding;identical protein binding;integrin binding;ion binding;metal ion binding;microtubule binding;microtubule plus-end binding;protein binding;protein complex binding;protein C-terminus binding;protein dimerization activity;protein homodimerization activity;receptor binding;tubulin binding	actin cytoskeleton;adherens junction;anchoring junction;axon;basal plasma membrane;basement membrane;cell cortex;cell junction;cell leading edge;cell part;cell projection;cell-substrate adherens junction;cell-substrate junction;contractile fiber part;cytoplasm;cytoplasmic membrane-bounded vesicle;cytoplasmic part;cytoplasmic vesicle;cytoskeletal part;cytoskeleton;cytosol;endoplasmic reticulum mem…	biological adhesion;biological regulation;cell adhesion;cell junction organization;cell motility;cellular component assembly;cellular component movement;cellular component organization;cellular process;cytoskeleton organization;establishment or maintenance of cell polarity;extracellular matrix organization;extracellular structure organization;locomotion;organelle organization;regulation of cell c…	cell cortex;cell leading edge;cell part;cell projection;cytoplasm;cytoplasmic membrane-bounded vesicle;cytoskeleton;cytosol;extracellular organelle;intracellular membrane-bounded organelle;intracellular non-membrane-bounded organelle;intracellular organelle;macromolecular complex;membrane;neuron projection;nuclear envelope;nucleus;organelle;protein complex;vesicle		CH;EF-hand_7;GAS2;Plectin;Spectrin	ACCTGTTG_UNKNOWN;ACTIN_BINDING;ACTIN_CYTOSKELETON_ORGANIZATION_AND_BIOGENESIS;ACTIN_FILAMENT_BASED_PROCESS;ACTIN_FILAMENT_BINDING;AMUNDSON_POOR_SURVIVAL_AFTER_GAMMA_RADIATION_2G;AMUNDSON_POOR_SURVIVAL_AFTER_GAMMA_RADIATION_8G;ATACCTC,MIR-202;BAELDE_DIABETIC_NEPHROPATHY_DN;BASEMENT_MEMBRANE;BASOLATERAL_PLASMA_MEMBRANE;BASSO_HAIRY_CELL_LEUKEMIA_DN;BLALOCK_ALZHEIMERS_DISEASE_UP;BONOME_OVARIAN_CANCER…	3D-structure;Actin-binding;Alternativepromoterusage;Alternativesplicing;Calcium;Celladhesion;Celljunction;Cellmembrane;Cellprojection;Coiledcoil;Completeproteome;Cytoplasm;Cytoskeleton;Endoplasmicreticulum;Epidermolysisbullosa;Intermediatefilament;Isopeptidebond;Lipoprotein;Membrane;Metal-binding;Microtubule;Muscleprotein;Neuropathy;Nucleus;Palmitate;Phosphoprotein;Polymorphism;Referenceproteome;…		2.8959	0.121869	10.2995	Q03001	Q03001	Q03001;Q03001-9;A0A7P0T890;F8W9J4	Q03001	DYST_HUMAN	DST	DST	Dystonin
Q8TEU7	Q8TEU7	Q8TEU7;Q8TEU7-2;Q8TEU7-3;Q8TEU7-4;Q8TEU7-5;Q8TEU7-6;B7Z7Y1;E9PCH4	Q8TEU7	RPGF6_HUMAN	RAPGEF6	RAPGEF6	Rap guanine nucleotide exchange factor 6	0.76044	0.00128129	-0.394773	1.43164	2.78833	1.02354	14474.6	13728.5	13897	10730.4	10738.7	10545.5	13.8212	13.7449	13.7625	13.3894	13.3905	13.3643	+	SA_C	Cluster -1379	biological regulation;cell projection assembly;cell projection organization;cellular component assembly;cellular component assembly at cellular level;cellular component organization;cellular component organization at cellular level;cellular component organization or biogenesis;cellular component organization or biogenesis at cellular level;cellular localization;cellular macromolecule localization…	binding;enzyme binding;enzyme regulator activity;GTPase binding;GTPase regulator activity;GTP-dependent protein binding;guanyl-nucleotide exchange factor activity;lipid binding;nucleoside-triphosphatase regulator activity;phosphatidic acid binding;phospholipid binding;protein binding;Ras GTPase binding;small GTPase binding	apical plasma membrane;cell part;cytoplasmic membrane-bounded vesicle;cytoplasmic part;cytoplasmic vesicle;cytosol;endocytic vesicle;intracellular membrane-bounded organelle;intracellular organelle;intracellular part;membrane;membrane part;membrane-bounded organelle;membrane-bounded vesicle;organelle;plasma membrane;plasma membrane part;vesicle	biological regulation;cellular component assembly;cellular component organization;cellular localization;cellular membrane organization;cellular process;localization;membrane organization;plasma membrane organization;response to stimulus;signal transduction	cell part;cytoplasmic membrane-bounded vesicle;cytosol;intracellular membrane-bounded organelle;intracellular organelle;membrane;organelle;plasma membrane;vesicle		cNMP_binding;PDZ;RA;RasGEF;RasGEF_N	AAGCCAT,MIR-135A,MIR-135B;ACCTGTTG_UNKNOWN;BENPORATH_MYC_MAX_TARGETS;BOYLAN_MULTIPLE_MYELOMA_D_UP;CAAGGAT,MIR-362;CACGTG_V$MYC_Q2;CASORELLI_ACUTE_PROMYELOCYTIC_LEUKEMIA_DN;chr5q31;DANG_BOUND_BY_MYC;ENZYME_BINDING;ENZYME_REGULATOR_ACTIVITY;GGGACCA,MIR-133A,MIR-133B;GGGCGGR_V$SP1_Q6;GNF2_ATM;GSE10325_LUPUS_CD4_TCELL_VS_LUPUS_BCELL_UP;GSE10325_LUPUS_CD4_TCELL_VS_LUPUS_MYELOID_UP;GSE11057_NAIVE_VS_CE…	3D-structure;Acetylation;Alternativesplicing;Cellmembrane;Completeproteome;Cytoplasm;Guanine-nucleotidereleasingfactor;Membrane;Polymorphism;Referenceproteome		2.89235	-0.394773	-16.0376	Q8TEU7	Q8TEU7	Q8TEU7;Q8TEU7-2;Q8TEU7-3;Q8TEU7-4;Q8TEU7-5;Q8TEU7-6;B7Z7Y1;E9PCH4	Q8TEU7	RPGF6_HUMAN	RAPGEF6	RAPGEF6	Rap guanine nucleotide exchange factor 6
Q9NZM3;Q9NZM3-2	Q9NZM3	Q9NZM3;Q9NZM3-2;Q9NZM3-3;Q9NZM3-4;A0A087WVF7	Q9NZM3	ITSN2_HUMAN	ITSN2	ITSN2	Intersectin-2	1.09648	0.00128398	0.132906	0.35228	1.47185	1.22211	25682.2	25020.3	25058.2	28015	27339.6	27715.2	14.6485	14.6108	14.613	14.7739	14.7387	14.7584	+	SA_C	Cluster -1380	biological regulation;cellular component organization;cellular component organization or biogenesis;cellular membrane organization;cellular process;endocytosis;establishment of localization;membrane invagination;membrane organization;positive regulation of biological process;positive regulation of cell communication;positive regulation of cellular process;positive regulation of response to stimul…	binding;binding, bridging;calcium ion binding;cation binding;enzyme regulator activity;GTPase regulator activity;guanyl-nucleotide exchange factor activity;ion binding;metal ion binding;nucleoside-triphosphatase regulator activity;protein binding;protein binding, bridging;Ras guanyl-nucleotide exchange factor activity;Rho guanyl-nucleotide exchange factor activity;SH3/SH2 adaptor activity;signali…	cell part;centrosome;cytoplasm;cytoplasmic part;cytoskeletal part;extracellular membrane-bounded organelle;extracellular organelle;extracellular region part;extracellular vesicular exosome;intracellular non-membrane-bounded organelle;intracellular organelle;intracellular organelle part;intracellular part;membrane-bounded organelle;membrane-bounded vesicle;microtubule organizing center;non-membran…	biological regulation;cellular component organization;cellular membrane organization;cellular process;endocytosis;establishment of localization;membrane invagination;membrane organization;transport;vesicle-mediated transport	cell part;centrosome;cytoplasm;extracellular organelle;intracellular non-membrane-bounded organelle;intracellular organelle;microtubule organizing center;organelle;vesicle		C2;RhoGEF;SH3_1;SH3_2;SH3_9	ACTGTGA,MIR-27A,MIR-27B;ATACTGT,MIR-144;ATGTACA,MIR-493;BLALOCK_ALZHEIMERS_DISEASE_DN;BROWNE_HCMV_INFECTION_30MIN_DN;BUYTAERT_PHOTODYNAMIC_THERAPY_STRESS_UP;CAGGTG_V$E12_Q6;CTATGCA,MIR-153;CTTTGA_V$LEF1_Q2;CUI_TCF21_TARGETS_2_DN;DACOSTA_UV_RESPONSE_VIA_ERCC3_COMMON_DN;DACOSTA_UV_RESPONSE_VIA_ERCC3_DN;DUTERTRE_ESTRADIOL_RESPONSE_24HR_DN;ENK_UV_RESPONSE_KERATINOCYTE_DN;FLECHNER_PBL_KIDNEY_TRANSPLAN…	3D-structure;Alternativesplicing;Calcium;Coiledcoil;Completeproteome;Cytoplasm;Endocytosis;Metal-binding;Phosphoprotein;Polymorphism;Referenceproteome;Repeat;SH3domain		2.89144	0.132906	8.35846	Q9NZM3;Q9NZM3-2	Q9NZM3	Q9NZM3;Q9NZM3-2;Q9NZM3-3;Q9NZM3-4;A0A087WVF7	Q9NZM3	ITSN2_HUMAN	ITSN2	ITSN2	Intersectin-2
P46459	P46459	P46459;P46459-2;I3L0N3	P46459	NSF_HUMAN	NSF	NSF	Vesicle-fusing ATPase	0.872327	0.00136611	-0.196939	0.762825	1.89448	1.0581	82572	83943.7	80827.2	72799.1	71446.9	71517.9	16.3334	16.3571	16.3026	16.1516	16.1246	16.126	+	SA_C	Cluster -1379	ATP metabolic process;biological regulation;cation transport;cell communication;cell-cell signaling;cellular component organization;cellular component organization or biogenesis;cellular membrane fusion;cellular membrane organization;cellular metabolic process;cellular nitrogen compound metabolic process;cellular process;establishment of localization;establishment of localization in cell;establis…	adenyl nucleotide binding;adenyl ribonucleotide binding;ATP binding;ATPase activity;ATPase activity, coupled;binding;catalytic activity;cation binding;enzyme binding;GTPase binding;hydrolase activity;hydrolase activity, acting on acid anhydrides;hydrolase activity, acting on acid anhydrides, in phosphorus-containing anhydrides;ion binding;kinase binding;metal ion binding;nucleoside-triphosphatase…	cell part;cell projection part;cytoplasm;cytoplasmic part;cytoskeletal part;cytosol;dendritic shaft;extracellular membrane-bounded organelle;extracellular organelle;extracellular region part;extracellular vesicular exosome;Golgi apparatus part;Golgi stack;intracellular organelle part;intracellular part;lysosomal membrane;membrane;membrane-bounded organelle;membrane-bounded vesicle;organelle;organ…	biological regulation;cell communication;cell-cell signaling;cellular component organization;cellular membrane organization;cellular metabolic process;cellular nitrogen compound metabolic process;cellular process;establishment of localization;exocytosis;Golgi vesicle transport;heterocycle metabolic process;ion transport;membrane docking;membrane fusion;membrane organization;metabolic process;nitr…	cell part;cytoplasm;cytosol;extracellular organelle;membrane;organelle;plasma membrane;vesicle	Vasopressin-regulated water reabsorption	AAA;CDC48_2;CDC48_N	ACEVEDO_LIVER_CANCER_WITH_H3K9ME3_DN;AGUIRRE_PANCREATIC_CANCER_COPY_NUMBER_UP;BERNARD_PPAPDC1B_TARGETS_DN;BILBAN_B_CLL_LPL_UP;BMI1_DN_MEL18_DN.V1_DN;BOYAULT_LIVER_CANCER_SUBCLASS_G3_UP;CAHOY_NEURONAL;chr17q21;CREIGHTON_ENDOCRINE_THERAPY_RESISTANCE_3;CTCAAGA,MIR-526B;CUI_TCF21_TARGETS_2_DN;FORTSCHEGGER_PHF8_TARGETS_DN;GAZDA_DIAMOND_BLACKFAN_ANEMIA_ERYTHROID_UP;GCCATNTTG_V$YY1_Q6;GCM_MAPK10;GEORGES…	Acetylation;Alternativesplicing;ATP-binding;Completeproteome;Cytoplasm;Hydrolase;Magnesium;Metal-binding;Nucleotide-binding;Phosphoprotein;Polymorphism;Proteintransport;Referenceproteome;Repeat;Transport		2.86451	-0.196939	-10.8934	P46459	P46459	P46459;P46459-2;I3L0N3	P46459	NSF_HUMAN	NSF	NSF	Vesicle-fusing ATPase
Q96C57	Q96C57	Q96C57;F5H3K2;F5H7W8;G5EA44;E7ENF1	Q96C57	CSTOS_HUMAN	CUSTOS	CUSTOS	Protein CUSTOS	0.685146	0.00137944	-0.546448	1.94441	3.79199	5.82955	15237.8	15270.2	16277.9	11371	10154.7	10529.5	13.8954	13.8984	13.9906	13.4731	13.3099	13.3621	+	SA_C	Cluster -1379									Completeproteome;Phosphoprotein;Polymorphism;Referenceproteome		2.8603	-0.546448	-9.52371	Q96C57	Q96C57	Q96C57;F5H3K2;F5H7W8;G5EA44;E7ENF1	Q96C57	CSTOS_HUMAN	CUSTOS	CUSTOS	Protein CUSTOS
Q6ZMV7	Q6ZMV7	Q6ZMV7;J3KP02	Q6ZMV7	LEKR1_HUMAN	LEKR1	LEKR1	Leucine-, glutamate- and lysine-rich protein 1	1.92803	0.00138262	0.949776	3.11386	10.144	6.98858	2578.71	2409.47	2105.36	4190.97	4741.31	4744.28	11.3324	11.2345	11.0399	12.0331	12.2111	12.212	+	SA_C	Cluster -1380								BENPORATH_ES_WITH_H3K27ME3;chr3q25;DODD_NASOPHARYNGEAL_CARCINOMA_UP;GSE17974_0H_VS_0.5H_IN_VITRO_ACT_CD4_TCELL_DN;GSE17974_CTRL_VS_ACT_IL4_AND_ANTI_IL12_6H_CD4_TCELL_DN;GSE17974_IL4_AND_ANTI_IL12_VS_UNTREATED_48H_ACT_CD4_TCELL_UP;GSE37416_CTRL_VS_0H_F_TULARENSIS_LVS_NEUTROPHIL_UP;MEISSNER_NPC_HCP_WITH_H3_UNMETHYLATED;SRC_UP.V1_UP;ZHOU_INFLAMMATORY_RESPONSE_FIMA_UP;ZWANG_CLASS_1_TRANSIENTLY_INDUCE…	Coiledcoil;Completeproteome;Polymorphism;Referenceproteome		2.8593	0.949776	9.08388	Q6ZMV7	Q6ZMV7	Q6ZMV7;J3KP02	Q6ZMV7	LEKR1_HUMAN	LEKR1	LEKR1	Leucine-, glutamate- and lysine-rich protein 1
Q16719	Q16719	Q16719;Q16719-2	Q16719	KYNU_HUMAN	KYNU	KYNU	Kynureninase	1.23719	0.00142289	0.30679	0.940128	1.44876	2.8022	59099.1	60699.3	59329.6	71482.5	75121	75012.5	15.8508	15.8894	15.8565	16.1253	16.1969	16.1948	+	SA_C	Cluster -1380	acetyl-CoA metabolic process;amine catabolic process;amine metabolic process;anthranilate metabolic process;aromatic amino acid family catabolic process;aromatic amino acid family metabolic process;aromatic compound catabolic process;benzene-containing compound metabolic process;benzoate metabolic process;biosynthetic process;carboxylic acid biosynthetic process;carboxylic acid catabolic process;…	binding;catalytic activity;cofactor binding;hydrolase activity;hydrolase activity, acting on acid carbon-carbon bonds;hydrolase activity, acting on acid carbon-carbon bonds, in ketonic substances;identical protein binding;kynureninase activity;protein binding;protein dimerization activity;protein homodimerization activity;pyridoxal phosphate binding;vitamin B6 binding;vitamin binding	cell part;cytoplasm;cytoplasmic part;cytosol;intracellular membrane-bounded organelle;intracellular organelle;intracellular organelle part;intracellular part;membrane-bounded organelle;mitochondrion;nuclear part;nucleoplasm;organelle;organelle part	amine metabolic process;biosynthetic process;catabolic process;cellular amino acid metabolic process;cellular aromatic compound metabolic process;cellular ketone metabolic process;cellular metabolic process;cellular nitrogen compound metabolic process;cellular process;cofactor metabolic process;heterocycle metabolic process;metabolic process;nitrogen compound metabolic process;nucleobase-containi…	cell part;cytoplasm;cytosol;intracellular membrane-bounded organelle;intracellular organelle;mitochondrion;nucleoplasm;organelle	Tryptophan metabolism	Aminotran_5	AACTTT_UNKNOWN;ACEVEDO_LIVER_CANCER_DN;ACOSTA_PROLIFERATION_INDEPENDENT_MYC_TARGETS_DN;ALCALAY_AML_BY_NPM1_LOCALIZATION_DN;ALK_DN.V1_UP;BAE_BRCA1_TARGETS_UP;BERNARD_PPAPDC1B_TARGETS_UP;BHAT_ESR1_TARGETS_NOT_VIA_AKT1_DN;BHATI_G2M_ARREST_BY_2METHOXYESTRADIOL_UP;BROWNE_HCMV_INFECTION_1HR_DN;BRUINS_UVC_RESPONSE_VIA_TP53_GROUP_A;CASORELLI_ACUTE_PROMYELOCYTIC_LEUKEMIA_DN;chr2q22;CREIGHTON_ENDOCRINE_THE…	3D-structure;Acetylation;Alternativesplicing;Completeproteome;Cytoplasm;Diseasemutation;Hydrolase;Polymorphism;Pyridinenucleotidebiosynthesis;Pyridoxalphosphate;Referenceproteome		2.84683	0.30679	11.6086	Q16719	Q16719	Q16719;Q16719-2	Q16719	KYNU_HUMAN	KYNU	KYNU	Kynureninase
Q8N3R9;Q8N3R9-2	Q8N3R9	Q8N3R9;Q8N3R9-2	Q8N3R9	PALS1_HUMAN	PALS1	PALS1	Protein PALS1	0.795592	0.00143499	-0.330124	1.21308	0.78985	2.30369	23757.8	23844.9	24119.6	19468.8	18593.2	18999.7	14.5361	14.5414	14.5579	14.2489	14.1825	14.2137	+	SA_C	Cluster -1379	anatomical structure formation involved in morphogenesis;anatomical structure morphogenesis;asymmetric protein localization;cell junction assembly;cell junction organization;cell-cell junction assembly;cell-cell junction organization;cellular component assembly;cellular component assembly at cellular level;cellular component assembly involved in morphogenesis;cellular component organization;cellu…	binding;protein binding;protein domain specific binding	cell junction;cell part;cell-cell junction;cytoplasm;endomembrane system;extracellular membrane-bounded organelle;extracellular organelle;extracellular region part;extracellular vesicular exosome;intracellular organelle part;intracellular part;lateral loop;macromolecular complex;membrane;membrane-bounded organelle;membrane-bounded vesicle;myelin sheath adaxonal region;nuclear part;nucleoplasm;occ…	anatomical structure formation involved in morphogenesis;anatomical structure morphogenesis;cell junction organization;cellular component assembly;cellular component organization;cellular localization;cellular membrane organization;cellular process;developmental process;establishment of localization;localization;membrane organization;plasma membrane organization	cell part;cytoplasm;endomembrane system;extracellular organelle;macromolecular complex;membrane;nucleoplasm;organelle;plasma membrane;protein complex;vesicle	Tight junction	Guanylate_kin;L27;L27_N;PDZ;SH3_2	AACTGGA,MIR-145;AACTTT_UNKNOWN;AATGTGA,MIR-23A,MIR-23B;ACACTGG,MIR-199A,MIR-199B;BALDWIN_PRKCI_TARGETS_UP;BONOME_OVARIAN_CANCER_SURVIVAL_OPTIMAL_DEBULKING;CAGTATT,MIR-200B,MIR-200C,MIR-429;chr14q23;CRGAARNNNNCGA_UNKNOWN;CTTTGA_V$LEF1_Q2;CTTTGT_V$LEF1_Q2;CUI_TCF21_TARGETS_2_DN;CYTOPLASM;ENK_UV_RESPONSE_EPIDERMIS_UP;GABRIELY_MIR21_TARGETS;GCTNWTTGK_UNKNOWN;GEORGES_TARGETS_OF_MIR192_AND_MIR215;GGGCG…	3D-structure;Alternativesplicing;Celljunction;Cellmembrane;Completeproteome;Membrane;Phosphoprotein;Referenceproteome;Repeat;SH3domain;Tightjunction	CRB1-MPP5-INADL complex;MPP4-MPP5-CRB1 complex;PAR3-PAR6-PALS1 complex;RICH1/AMOT polarity complex, Flag-Amot precipitated;RICH1/AMOT polarity complex, Flag-Rich1 precipitated	2.84315	-0.330124	-16.2864	Q8N3R9;Q8N3R9-2	Q8N3R9	Q8N3R9;Q8N3R9-2	Q8N3R9	PALS1_HUMAN	PALS1	PALS1	Protein PALS1
Q9UNZ5	Q9UNZ5	Q9UNZ5	Q9UNZ5	L10K_HUMAN	C19orf53	C19orf53	Leydig cell tumor 10 kDa protein homolog	0.587501	0.00145294	-0.76544	2.68475	7.89277	4.83856	10789.2	11949.8	12629.4	7127.27	7112.26	6539.44	13.3973	13.5447	13.6245	12.7991	12.7961	12.675	+	SA_C	Cluster -1379							DUF2462		Completeproteome;Polymorphism;Referenceproteome		2.83775	-0.76544	-9.79963	Q9UNZ5	Q9UNZ5	Q9UNZ5	Q9UNZ5	L10K_HUMAN	C19orf53	C19orf53	Leydig cell tumor 10 kDa protein homolog
Q96CN7	Q96CN7	Q96CN7;D6RGE2	Q96CN7	ISOC1_HUMAN	ISOC1	ISOC1	Isochorismatase domain-containing protein 1	1.35994	0.00145317	0.44351	1.40234	4.75511	4.90585	34104.1	35023.8	31907	44248.7	48377.2	44775.9	15.0577	15.096	14.9616	15.4333	15.562	15.4504	+	SA_C	Cluster -1380		catalytic activity	cell part;cytoplasmic part;extracellular membrane-bounded organelle;extracellular organelle;extracellular region part;extracellular vesicular exosome;intracellular membrane-bounded organelle;intracellular organelle;intracellular part;membrane-bounded organelle;membrane-bounded vesicle;microbody;organelle;peroxisome;vesicle		cell part;extracellular organelle;intracellular membrane-bounded organelle;intracellular organelle;microbody;organelle;peroxisome;vesicle		Isochorismatase	AGUIRRE_PANCREATIC_CANCER_COPY_NUMBER_DN;AMIT_SERUM_RESPONSE_120_MCF10A;BMI1_DN.V1_DN;BRACHAT_RESPONSE_TO_CISPLATIN;BREDEMEYER_RAG_SIGNALING_NOT_VIA_ATM_UP;BURTON_ADIPOGENESIS_6;BUYTAERT_PHOTODYNAMIC_THERAPY_STRESS_DN;chr5q22;CREIGHTON_ENDOCRINE_THERAPY_RESISTANCE_1;CYTOPLASM;CYTOPLASMIC_PART;DUTERTRE_ESTRADIOL_RESPONSE_6HR_UP;FULCHER_INFLAMMATORY_RESPONSE_LECTIN_VS_LPS_UP;GCM_ZNF198;GOBERT_OLIGO…	Completeproteome;Referenceproteome		2.83768	0.44351	7.80687	Q96CN7	Q96CN7	Q96CN7;D6RGE2	Q96CN7	ISOC1_HUMAN	ISOC1	ISOC1	Isochorismatase domain-containing protein 1
Q15154-5	Q15154-5	Q15154;Q15154-2;Q15154-3;Q15154-4;Q15154-5;E7EV93;A0A4W8VX11;E5RGQ4;A0A5H1ZRS1;E9PGW9	Q15154	PCM1_HUMAN	PCM1	PCM1	Isoform 5 of Pericentriolar material 1 protein	0.878361	0.0015066	-0.187029	0.729319	2.13772	1.67869	38537	39700.3	40177.4	35339	34393.6	34278.2	15.234	15.2769	15.2941	15.109	15.0699	15.065	+	SA_C	Cluster -1379	anatomical structure formation involved in morphogenesis;biological regulation;cell cycle;cell cycle process;cell projection assembly;cell projection organization;cellular component assembly;cellular component assembly at cellular level;cellular component assembly involved in morphogenesis;cellular component movement;cellular component organization;cellular component organization at cellular leve…	binding;identical protein binding;protein binding	cell part;centriolar satellite;centrosome;cytoplasm;cytoplasmic part;cytoskeletal part;cytosol;intracellular non-membrane-bounded organelle;intracellular organelle;intracellular organelle part;intracellular part;macromolecular complex;membrane;microtubule organizing center;microtubule organizing center part;non-membrane-bounded organelle;nuclear membrane;nuclear part;organelle;organelle membrane;…	anatomical structure formation involved in morphogenesis;biological regulation;cell cycle;cellular component assembly;cellular component movement;cellular component organization;cellular localization;cellular process;cytoskeleton organization;cytoskeleton-dependent intracellular transport;developmental process;establishment of localization;localization;microtubule organizing center organization;m…	cell part;centrosome;cytoplasm;cytosol;intracellular non-membrane-bounded organelle;intracellular organelle;macromolecular complex;membrane;microtubule organizing center;organelle;protein complex			AACTTT_UNKNOWN;ACEVEDO_FGFR1_TARGETS_IN_PROSTATE_CANCER_MODEL_UP;ACTAYRNNNCCCR_UNKNOWN;ASTON_MAJOR_DEPRESSIVE_DISORDER_UP;BENPORATH_MYC_MAX_TARGETS;BLALOCK_ALZHEIMERS_DISEASE_UP;BONOME_OVARIAN_CANCER_SURVIVAL_OPTIMAL_DEBULKING;CAGGTG_V$E12_Q6;CAIRO_HEPATOBLASTOMA_CLASSES_UP;CENTROSOME;chr8p22;CREIGHTON_ENDOCRINE_THERAPY_RESISTANCE_2;CTTTGA_V$LEF1_Q2;CYTOPLASM;CYTOPLASMIC_PART;CYTOSKELETAL_PART;CY…	Acetylation;Alternativesplicing;Cellprojection;Chromosomalrearrangement;Ciliumbiogenesis/degradation;Coiledcoil;Completeproteome;Cytoplasm;Cytoskeleton;Phosphoprotein;Polymorphism;Proto-oncogene;Referenceproteome;Ublconjugation		2.822	-0.187029	-8.25387	Q15154-5	Q15154-5	Q15154;Q15154-2;Q15154-3;Q15154-4;Q15154-5;E7EV93;A0A4W8VX11;E5RGQ4;A0A5H1ZRS1;E9PGW9	Q15154	PCM1_HUMAN	PCM1	PCM1	Isoform 5 of Pericentriolar material 1 protein
P51531;P51531-2;P51532;P51532-2;P51532-3;P51532-4;P51532-5	P51531	P51532;P51532-2;P51532-3;P51532-4;P51532-5;P51531;P51531-2;F6VDE0;A0A2R8YGG3;A0A0U1RQZ9;A0A2R8Y6N0;A0A2R8Y440;A0A2R8Y7F3;A0A2R8Y7Y7;A0A2R8YDA1;A0A2R8YGP5;A0A2R8Y7S2;A0A2R8Y6V2;A0A2R8Y4C5;A0A2R8YFV8;A0A2R8YF80;A0A2R8YG32;A0A2R8Y4R6;A0A2R8Y4P4;A0A0A0MT49;A0A2R8YF58;A0A2R8YCY3;Q9HBD4;A0A2R8Y526	P51532	SMCA2_HUMAN;SMCA4_HUMAN	SMARCA2;SMARCA4	SMARCA2	Probable global transcription activator SNF2L2	0.862762	0.00152634	-0.213054	0.817305	2.05501	2.4791	72502	73666.3	70716.6	64158.3	61441.3	61520.5	16.1457	16.1687	16.1098	15.9693	15.9069	15.9088	+	SA_C	Cluster -1379	anatomical structure development;anatomical structure formation involved in morphogenesis;anatomical structure morphogenesis;aortic smooth muscle cell differentiation;appendage morphogenesis;ATP-dependent chromatin remodeling;biological regulation;blastocyst growth;blastocyst hatching;cell development;cell differentiation;cell fate determination;cell morphogenesis;cellular component disassembly;c…	adenyl nucleotide binding;adenyl ribonucleotide binding;androgen receptor binding;ATP binding;ATPase activity;ATPase activity, coupled;binding;catalytic activity;chromatin binding;DNA binding;DNA polymerase binding;DNA-dependent ATPase activity;enzyme binding;helicase activity;histone acetyl-lysine binding;histone binding;hormone receptor binding;hydrolase activity;hydrolase activity, acting on a…	cell part;chromatin;chromatin remodeling complex;chromosomal part;cytoskeleton;euchromatin;extracellular region part;extracellular space;heterochromatin;intermediate filament cytoskeleton;intracellular membrane-bounded organelle;intracellular non-membrane-bounded organelle;intracellular organelle;intracellular organelle part;intracellular part;macromolecular complex;membrane;membrane-bounded orga…	anatomical structure development;anatomical structure formation involved in morphogenesis;anatomical structure morphogenesis;biological regulation;cell development;cell differentiation;cell morphogenesis;cellular component disassembly;cellular component morphogenesis;cellular component organization;cellular metabolic process;cellular nitrogen compound metabolic process;cellular process;chromatin …	cell part;chromatin remodeling complex;cytoskeleton;extracellular space;intracellular membrane-bounded organelle;intracellular non-membrane-bounded organelle;intracellular organelle;macromolecular complex;membrane;nucleolus;nucleoplasm;nucleus;organelle;protein complex		BRK;Bromodomain;Helicase_C;HSA;QLQ;SnAC;SNF2_N	AAAYRNCTG_UNKNOWN;AAAYWAACM_V$HFH4_01;AACTTT_UNKNOWN;ACATTCC,MIR-1,MIR-206;ACTGTAG,MIR-139;AGCATTA,MIR-155;AGUIRRE_PANCREATIC_CANCER_COPY_NUMBER_DN;BAELDE_DIABETIC_NEPHROPATHY_DN;BASAKI_YBX1_TARGETS_DN;BENPORATH_ES_CORE_NINE_CORRELATED;BERENJENO_TRANSFORMED_BY_RHOA_DN;BILANGES_SERUM_SENSITIVE_VIA_TSC2;BIOPOLYMER_METABOLIC_PROCESS;BLALOCK_ALZHEIMERS_DISEASE_DN;BONOME_OVARIAN_CANCER_SURVIVAL_SUBOPT…	3D-structure;Acetylation;Activator;Alternativesplicing;ATP-binding;Bromodomain;Chromatinregulator;Completeproteome;Diseasemutation;DNA-binding;Helicase;Hydrolase;Hypotrichosis;Mentalretardation;Neurogenesis;Nucleotide-binding;Nucleus;Phosphoprotein;Polymorphism;Referenceproteome;Repressor;Schizophrenia;Transcription;Transcriptionregulation	ALL-1 supercomplex;BAF complex;BRG1-associated complex;Brg1-associated complex I;Brg1-associated complex II;BRG1-SIN3A complex;BRG1-SIN3A-HDAC containing SWI/SNF remodeling complex I;Brm-associated complex;BRM-associated complex;BRM-SIN3A complex;BRM-SIN3A-HDAC complex;EBAFa complex;EBAFb complex;ETS2-SMARCA4-INI1 complex;LARC complex (LCR-associated remodeling complex);NCOR1 complex;NUMAC comple…	2.81635	-0.213054	-7.96876	P51531;P51531-2;P51532;P51532-2;P51532-3;P51532-4;P51532-5	P51531	P51532;P51532-2;P51532-3;P51532-4;P51532-5;P51531;P51531-2;F6VDE0;A0A2R8YGG3;A0A0U1RQZ9;A0A2R8Y6N0;A0A2R8Y440;A0A2R8Y7F3;A0A2R8Y7Y7;A0A2R8YDA1;A0A2R8YGP5;A0A2R8Y7S2;A0A2R8Y6V2;A0A2R8Y4C5;A0A2R8YFV8;A0A2R8YF80;A0A2R8YG32;A0A2R8Y4R6;A0A2R8Y4P4;A0A0A0MT49;A0A2R8YF58;A0A2R8YCY3;Q9HBD4;A0A2R8Y526	P51532	SMCA2_HUMAN;SMCA4_HUMAN	SMARCA2;SMARCA4	SMARCA2	Probable global transcription activator SNF2L2
O43187	O43187	O43187	O43187	IRAK2_HUMAN	IRAK2	IRAK2	Interleukin-1 receptor-associated kinase-like 2	1.43425	0.00153165	0.519407	1.65892	3.20052	5.29944	4832.94	4584.12	4565.96	6922.75	6854.54	6277.88	12.2387	12.1624	12.1567	12.7571	12.7428	12.6161	+	SA_C	Cluster -1380	activation of immune response;activation of innate immune response;activation of MAPK activity;biological regulation;cell surface receptor linked signaling pathway;cellular macromolecule metabolic process;cellular metabolic process;cellular process;cellular protein metabolic process;cellular response to biotic stimulus;cellular response to chemical stimulus;cellular response to cytokine stimulus;…	adenyl nucleotide binding;adenyl ribonucleotide binding;ATP binding;binding;catalytic activity;identical protein binding;kinase activity;nucleotide binding;phosphotransferase activity, alcohol group as acceptor;protein binding;protein dimerization activity;protein heterodimerization activity;protein homodimerization activity;protein kinase activity;protein serine/threonine kinase activity;purine …	cell part;cytoplasm;cytoplasmic part;cytosol;endosomal part;endosome membrane;interleukin-1 receptor complex;intracellular membrane-bounded organelle;intracellular organelle;intracellular organelle part;intracellular part;macromolecular complex;membrane;membrane part;membrane-bounded organelle;nucleus;organelle;organelle membrane;organelle part;plasma membrane;plasma membrane part;protein complex…	biological regulation;cellular metabolic process;cellular process;immune system process;macromolecule metabolic process;macromolecule modification;metabolic process;phosphorus metabolic process;primary metabolic process;protein metabolic process;protein modification process;protein phosphorylation;regulation of protein modification process;response to biotic stimulus;response to chemical stimulus…	cell part;cytoplasm;cytosol;intracellular membrane-bounded organelle;intracellular organelle;macromolecular complex;membrane;nucleus;organelle;plasma membrane;protein complex;receptor complex	Apoptosis;ko05152;Neurotrophin signaling pathway	Death;Pkinase	ACEVEDO_LIVER_CANCER_UP;BCAT_BILD_ET_AL_DN;BIOCARTA_IL1R_PATHWAY;BIOPOLYMER_METABOLIC_PROCESS;BIOPOLYMER_MODIFICATION;CELL_SURFACE;CELLULAR_MACROMOLECULE_METABOLIC_PROCESS;CELLULAR_PROTEIN_METABOLIC_PROCESS;CHARAFE_BREAST_CANCER_LUMINAL_VS_MESENCHYMAL_DN;CHENG_IMPRINTED_BY_ESTRADIOL;chr3p25;DEFENSE_RESPONSE;DING_LUNG_CANCER_MUTATED_FREQUENTLY;DODD_NASOPHARYNGEAL_CARCINOMA_UP;E2F3_UP.V1_DN;FIRESTE…	3D-structure;ATP-binding;Completeproteome;Nucleotide-binding;Polymorphism;Referenceproteome	IRAK1-IRAK2 complex	2.81484	0.519407	9.98089	O43187	O43187	O43187	O43187	IRAK2_HUMAN	IRAK2	IRAK2	Interleukin-1 receptor-associated kinase-like 2
Q6P9B6	Q6P9B6	Q6P9B6	Q6P9B6	MEAK7_HUMAN	MEAK7	MEAK7	MTOR-associated protein MEAK7	0.684043	0.00155811	-0.548217	1.95038	5.65789	6.40343	43463.3	41698.4	38830	30348.4	27025.2	27442	15.4075	15.3477	15.2449	14.8893	14.722	14.7441	+	SA_C	Cluster -1379			cell part;cytoplasmic part;intracellular organelle part;intracellular part;lysosomal membrane;membrane;organelle membrane;organelle part;vacuolar membrane;vacuolar part		cell part;membrane		TLD		Completeproteome;Lipoprotein;Myristate;Polymorphism;Referenceproteome		2.8074	-0.548217	-7.74561	Q6P9B6	Q6P9B6	Q6P9B6	Q6P9B6	MEAK7_HUMAN	MEAK7	MEAK7	MTOR-associated protein MEAK7
Q9UBB9	Q9UBB9	Q9UBB9;H0Y4U8	Q9UBB9	TFP11_HUMAN	TFIP11	TFIP11	Tuftelin-interacting protein 11	0.868886	0.00156977	-0.202644	0.782112	2.35016	1.74174	17217.8	17969.6	17304.9	15197.1	14941.6	15471.1	14.0716	14.1333	14.0789	13.8915	13.867	13.9173	+	SA_C	Cluster -1379	anatomical structure development;biological regulation;biomineral tissue development;cellular component disassembly;cellular component disassembly at cellular level;cellular component organization;cellular component organization at cellular level;cellular component organization or biogenesis;cellular component organization or biogenesis at cellular level;cellular macromolecular complex disassembl…	binding;DNA binding;nucleic acid binding	catalytic step 2 spliceosome;cell part;cytoplasm;extracellular matrix;extracellular region part;intracellular organelle part;intracellular part;macromolecular complex;nuclear body;nuclear part;nuclear speck;nucleoplasm part;organelle part;post-mRNA release spliceosomal complex;proteinaceous extracellular matrix;ribonucleoprotein complex;spliceosomal complex;U2-type post-mRNA release spliceosomal …	anatomical structure development;biological regulation;cellular component disassembly;cellular component organization;cellular metabolic process;cellular nitrogen compound metabolic process;cellular process;developmental process;macromolecule metabolic process;metabolic process;mRNA metabolic process;mRNA processing;nitrogen compound metabolic process;nucleobase-containing compound metabolic proc…	cell part;cytoplasm;extracellular matrix;macromolecular complex;proteinaceous extracellular matrix;ribonucleoprotein complex;spliceosomal complex		GCFC;G-patch;TIP_N	ACEVEDO_LIVER_CANCER_UP;ACEVEDO_LIVER_TUMOR_VS_NORMAL_ADJACENT_TISSUE_UP;AGUIRRE_PANCREATIC_CANCER_COPY_NUMBER_DN;chr22q12;DEURIG_T_CELL_PROLYMPHOCYTIC_LEUKEMIA_DN;FEVR_CTNNB1_TARGETS_UP;GSE13306_TREG_RA_VS_TCONV_RA_DN;GSE14350_IL2RB_KO_VS_WT_TREG_UP;GSE17721_CPG_VS_GARDIQUIMOD_0.5H_BMDM_UP;GSE17721_CTRL_VS_PAM3CSK4_8H_BMDM_UP;GSE17721_LPS_VS_CPG_0.5H_BMDM_UP;GSE17721_PAM3CSK4_VS_CPG_6H_BMDM_DN;G…	Alternativesplicing;Biomineralization;Completeproteome;Cytoplasm;mRNAprocessing;mRNAsplicing;Nucleus;Phosphoprotein;Polymorphism;Referenceproteome;Spliceosome	C complex spliceosome;Spliceosome	2.80416	-0.202644	-8.35118	Q9UBB9	Q9UBB9	Q9UBB9;H0Y4U8	Q9UBB9	TFP11_HUMAN	TFIP11	TFIP11	Tuftelin-interacting protein 11
P11182	P11182	P11182;A0A7P0T9W1;A0A7P0Z494;Q5VVL7	P11182	ODB2_HUMAN	DBT	DBT	Lipoamide acyltransferase component of branched-chain alpha-keto acid dehydrogenase complex, mitochondrial	0.829771	0.00158801	-0.268987	1.00639	3.08857	2.17745	38403.4	36625.5	36262.4	31555.9	30408.4	30382	15.2289	15.1606	15.1462	14.9456	14.8922	14.8909	+	SA_C	Cluster -1379	amine catabolic process;amine metabolic process;branched chain family amino acid catabolic process;branched chain family amino acid metabolic process;carboxylic acid catabolic process;carboxylic acid metabolic process;catabolic process;cellular amine metabolic process;cellular amino acid catabolic process;cellular amino acid metabolic process;cellular catabolic process;cellular ketone metabolic p…	binding;catalytic activity;dihydrolipoyllysine-residue (2-methylpropanoyl)transferase activity;enzyme binding;protein binding;transferase activity;transferase activity, transferring acyl groups;transferase activity, transferring acyl groups other than amino-acyl groups;ubiquitin protein ligase binding	cell part;cytoplasmic part;dihydrolipoyl dehydrogenase complex;intracellular membrane-bounded organelle;intracellular non-membrane-bounded organelle;intracellular organelle;intracellular organelle lumen;intracellular organelle part;intracellular part;macromolecular complex;membrane-bounded organelle;membrane-enclosed lumen;mitochondrial alpha-ketoglutarate dehydrogenase complex;mitochondrial matr…	amine metabolic process;catabolic process;cellular amino acid metabolic process;cellular ketone metabolic process;cellular metabolic process;cellular nitrogen compound metabolic process;cellular process;metabolic process;nitrogen compound metabolic process;organic acid metabolic process;primary metabolic process;small molecule metabolic process	cell part;intracellular membrane-bounded organelle;intracellular non-membrane-bounded organelle;intracellular organelle;macromolecular complex;mitochondrion;organelle;protein complex;tricarboxylic acid cycle enzyme complex	Valine, leucine and isoleucine degradation	2-oxoacid_dh;Biotin_lipoyl;E3_binding	BURTON_ADIPOGENESIS_6;CHEMNITZ_RESPONSE_TO_PROSTAGLANDIN_E2_DN;chr1p31;CUI_TCF21_TARGETS_2_DN;CYTOPLASM;CYTOPLASMIC_PART;FULCHER_INFLAMMATORY_RESPONSE_LECTIN_VS_LPS_DN;GAL_LEUKEMIC_STEM_CELL_UP;GEORGES_TARGETS_OF_MIR192_AND_MIR215;GRAESSMANN_APOPTOSIS_BY_DOXORUBICIN_UP;GRAESSMANN_APOPTOSIS_BY_SERUM_DEPRIVATION_UP;GRAESSMANN_RESPONSE_TO_MC_AND_DOXORUBICIN_UP;GSE13738_RESTING_VS_TCR_ACTIVATED_CD4_T…	3D-structure;Acetylation;Acyltransferase;Completeproteome;Directproteinsequencing;Diseasemutation;Lipoyl;Maplesyrupurinedisease;Mitochondrion;Phosphoprotein;Referenceproteome;Transferase;Transitpeptide		2.79915	-0.268987	-8.60682	P11182	P11182	P11182;A0A7P0T9W1;A0A7P0Z494;Q5VVL7	P11182	ODB2_HUMAN	DBT	DBT	Lipoamide acyltransferase component of branched-chain alpha-keto acid dehydrogenase complex, mitochondrial
Q86VI3	Q86VI3	Q86VI3;F2Z2E2	Q86VI3	IQGA3_HUMAN	IQGAP3	IQGAP3	Ras GTPase-activating-like protein IQGAP3	1.09259	0.00171502	0.127705	0.334698	0.459042	1.09637	115447	114795	114403	125117	124388	127051	16.8169	16.8087	16.8038	16.9329	16.9245	16.955	+	SA_C	Cluster -1380	activation of MAPK activity;biological regulation;cell cycle process;cellular component organization;cellular component organization or biogenesis;cellular macromolecule metabolic process;cellular metabolic process;cellular process;cellular protein metabolic process;cellular response to chemical stimulus;cellular response to organic substance;cellular response to stimulus;ERK1 and ERK2 cascade;G1…	binding;calmodulin binding;cytoskeletal protein binding;myosin binding;myosin light chain binding;myosin VI binding;myosin VI light chain binding;protein binding	cell junction;cell part;cell-cell junction;cytoplasmic part;cytosol;intracellular part;lateral plasma membrane;membrane part;plasma membrane part	biological regulation;cellular component organization;cellular metabolic process;cellular process;macromolecule metabolic process;macromolecule modification;metabolic process;phosphorus metabolic process;primary metabolic process;protein metabolic process;protein modification process;protein phosphorylation;regulation of protein modification process;response to chemical stimulus;response to stimu…	cell part;cytosol	Regulation of actin cytoskeleton	CH;IQ;RasGAP;RasGAP_C	AAAYWAACM_V$HFH4_01;ACTAYRNNNCCCR_UNKNOWN;BERENJENO_TRANSFORMED_BY_RHOA_UP;CACTGCC,MIR-34A,MIR-34C,MIR-449;CHEMNITZ_RESPONSE_TO_PROSTAGLANDIN_E2_UP;CHICAS_RB1_TARGETS_GROWING;chr1q21;CREIGHTON_ENDOCRINE_THERAPY_RESISTANCE_1;CTTTGA_V$LEF1_Q2;CUI_TCF21_TARGETS_2_UP;DANG_BOUND_BY_MYC;DELACROIX_RAR_BOUND_ES;DODD_NASOPHARYNGEAL_CARCINOMA_DN;DUTERTRE_ESTRADIOL_RESPONSE_24HR_UP;GOBERT_OLIGODENDROCYTE_DI…	3D-structure;Calmodulin-binding;Completeproteome;Phosphoprotein;Polymorphism;Referenceproteome;Repeat		2.76573	0.127705	12.9239	Q86VI3	Q86VI3	Q86VI3;F2Z2E2	Q86VI3	IQGA3_HUMAN	IQGAP3	IQGAP3	Ras GTPase-activating-like protein IQGAP3
Q8N4S9	Q8N4S9	Q8N4S9;Q8N4S9-2;Q8N4S9-3;A1BQX2;A0A0G2JN23;A0A0G2JQ38;A0A0G2JN00;D6RAH8;D6RA09	Q8N4S9	MALD2_HUMAN	MARVELD2	MARVELD2	MARVEL domain-containing protein 2	1.31576	0.00178047	0.395804	1.24106	4.43188	4.59622	4323.18	4165.95	4549.13	5791.39	5426.78	5937.01	12.0779	12.0244	12.1514	12.4997	12.4059	12.5355	+	SA_C	Cluster -1380	anatomical structure development;cell development;cell junction assembly;cell junction organization;cell-cell junction assembly;cell-cell junction organization;cellular component assembly;cellular component assembly at cellular level;cellular component organization;cellular component organization at cellular level;cellular component organization or biogenesis;cellular component organization or bi…		apical plasma membrane;basolateral plasma membrane;cell junction;cell part;cell-cell junction;cytoplasm;cytoplasmic part;cytoplasmic vesicle;integral to membrane;intracellular organelle;intracellular part;intrinsic to membrane;membrane part;occluding junction;organelle;paranodal junction;plasma membrane part;Schmidt-Lanterman incisure;tight junction;vesicle	anatomical structure development;cell development;cell junction organization;cellular component assembly;cellular component organization;cellular process;developmental process;multicellular organismal process;neurological system process	cell part;cytoplasm;intracellular organelle;organelle;vesicle		MARVEL;Occludin_ELL	ACEVEDO_LIVER_CANCER_UP;AIGNER_ZEB1_TARGETS;BENPORATH_NANOG_TARGETS;BRUINS_UVC_RESPONSE_VIA_TP53_GROUP_B;CHANG_CORE_SERUM_RESPONSE_UP;CHARAFE_BREAST_CANCER_BASAL_VS_MESENCHYMAL_UP;CHARAFE_BREAST_CANCER_LUMINAL_VS_MESENCHYMAL_UP;CHIANG_LIVER_CANCER_SUBCLASS_UNANNOTATED_UP;chr5q13;CHYLA_CBFA2T3_TARGETS_DN;GSE10239_NAIVE_VS_KLRG1INT_EFF_CD8_TCELL_DN;GSE14308_NAIVE_CD4_TCELL_VS_NATURAL_TREG_DN;GSE177…	Alternativesplicing;Celljunction;Cellmembrane;Coiledcoil;Completeproteome;Deafness;Hearing;Membrane;Non-syndromicdeafness;Phosphoprotein;Polymorphism;Referenceproteome;Tightjunction;Transmembrane;Transmembranehelix		2.74946	0.395804	7.41668	Q8N4S9	Q8N4S9	Q8N4S9;Q8N4S9-2;Q8N4S9-3;A1BQX2;A0A0G2JN23;A0A0G2JQ38;A0A0G2JN00;D6RAH8;D6RA09	Q8N4S9	MALD2_HUMAN	MARVELD2	MARVELD2	MARVEL domain-containing protein 2
Q9H0Q0;Q9NUQ9	Q9H0Q0	Q9H0Q0;Q9NUQ9;Q9NUQ9-2;A0A087X178;A0A1W2PRQ0	Q9H0Q0	CYRIA_HUMAN;CYRIB_HUMAN	CYRIA;CYRIB	CYRIA	CYFIP-related Rac1 interactor A	1.56058	0.00186213	0.643358	2.07796	7.953	5.98224	82816.5	71703.7	73175.2	114061	114655	126620	16.3376	16.1298	16.1591	16.7994	16.8069	16.9501	+	SA_C	Cluster -1380			cell part;cell projection;cilium;extracellular membrane-bounded organelle;extracellular organelle;extracellular region part;extracellular vesicular exosome;intracellular;membrane-bounded organelle;membrane-bounded vesicle;organelle;vesicle		cell part;cell projection;cilium;extracellular organelle;intracellular;organelle;vesicle		DUF1394	AAAYRNCTG_UNKNOWN;AAAYWAACM_V$HFH4_01;AACTTT_UNKNOWN;ACTGAAA,MIR-30A-3P,MIR-30E-3P;ACTGCCT,MIR-34B;AGUIRRE_PANCREATIC_CANCER_COPY_NUMBER_UP;ATGTTAA,MIR-302C;BENPORATH_PROLIFERATION;BONOME_OVARIAN_CANCER_SURVIVAL_SUBOPTIMAL_DEBULKING;BROWNE_HCMV_INFECTION_16HR_UP;BROWNE_HCMV_INFECTION_20HR_UP;BRUINS_UVC_RESPONSE_LATE;BURTON_ADIPOGENESIS_6;CAGCTTT,MIR-320;CAGGTA_V$AREB6_01;CAGGTG_V$E12_Q6;CATTGTYY_…	Alternativesplicing;Completeproteome;Polymorphism;Referenceproteome		2.72999	0.643358	7.90494	Q9H0Q0;Q9NUQ9	Q9H0Q0	Q9H0Q0;Q9NUQ9;Q9NUQ9-2;A0A087X178;A0A1W2PRQ0	Q9H0Q0	CYRIA_HUMAN;CYRIB_HUMAN	CYRIA;CYRIB	CYRIA	CYFIP-related Rac1 interactor A
O60268;O60268-2;O60268-3	O60268	O60268;O60268-2;O60268-3	O60268	K0513_HUMAN	KIAA0513	KIAA0513	Uncharacterized protein KIAA0513	1.73483	0.00189571	0.796011	2.59403	9.84832	8.37739	825.698	771.314	934.524	1589.5	1457.83	1344.45	9.68947	9.59117	9.86809	10.6344	10.5096	10.3928	+	SA_C	Cluster -1380			cell part;cytoplasm;intracellular part		cell part;cytoplasm			AMBROSINI_FLAVOPIRIDOL_TREATMENT_TP53;BHAT_ESR1_TARGETS_VIA_AKT1_DN;CCCAGAG,MIR-326;chr16q24;CHUNG_BLISTER_CYTOTOXICITY_DN;DCA_UP.V1_UP;DODD_NASOPHARYNGEAL_CARCINOMA_UP;DURCHDEWALD_SKIN_CARCINOGENESIS_DN;DUTERTRE_ESTRADIOL_RESPONSE_24HR_DN;DUTERTRE_ESTRADIOL_RESPONSE_6HR_DN;ERB2_UP.V1_UP;GCACTTT,MIR-17-5P,MIR-20A,MIR-106A,MIR-106B,MIR-20B,MIR-519D;GOZGIT_ESR1_TARGETS_DN;GRATIAS_RETINOBLASTOMA_16Q…	Alternativesplicing;Completeproteome;Cytoplasm;Polymorphism;Referenceproteome		2.72223	0.796011	7.44438	O60268;O60268-2;O60268-3	O60268	O60268;O60268-2;O60268-3	O60268	K0513_HUMAN	KIAA0513	KIAA0513	Uncharacterized protein KIAA0513
Q9NPI1	Q9NPI1	Q9NPI1;Q9NPI1-2	Q9NPI1	BRD7_HUMAN	BRD7	BRD7	Bromodomain-containing protein 7	0.814599	0.00190107	-0.296171	1.0983	2.23171	3.4605	6698.95	6732.49	6977.07	5486.99	5383.04	5754.73	12.7097	12.7169	12.7684	12.4218	12.3942	12.4905	+	SA_C	Cluster -1379	biological regulation;biosynthetic process;cell cycle;cell surface receptor linked signaling pathway;cellular biosynthetic process;cellular macromolecule biosynthetic process;cellular macromolecule metabolic process;cellular metabolic process;cellular nitrogen compound metabolic process;cellular process;cellular response to stimulus;macromolecule biosynthetic process;macromolecule metabolic proce…	binding;DNA binding;histone acetyl-lysine binding;histone binding;nucleic acid binding;p53 binding;protein binding;protein binding transcription factor activity;regulatory region DNA binding;regulatory region nucleic acid binding;transcription coactivator activity;transcription cofactor activity;transcription corepressor activity;transcription factor binding;transcription factor binding transcrip…	cell part;cytoplasm;intracellular membrane-bounded organelle;intracellular organelle;intracellular part;membrane-bounded organelle;nucleus;organelle	biological regulation;biosynthetic process;cell cycle;cellular metabolic process;cellular nitrogen compound metabolic process;cellular process;macromolecule metabolic process;metabolic process;nitrogen compound metabolic process;nucleobase-containing compound metabolic process;primary metabolic process;regulation of cell cycle;regulation of mitotic cell cycle;regulation of organelle organization;…	cell part;cytoplasm;intracellular membrane-bounded organelle;intracellular organelle;nucleus;organelle		Bromodomain;DUF3512	ATGTACA,MIR-493;BENPORATH_CYCLING_GENES;BIOPOLYMER_METABOLIC_PROCESS;BOYAULT_LIVER_CANCER_SUBCLASS_G3_UP;chr16q12;CTTGTAT,MIR-381;CYTOPLASM;DIAZ_CHRONIC_MEYLOGENOUS_LEUKEMIA_UP;GARCIA_TARGETS_OF_FLI1_AND_DAX1_DN;GCM_RAB10;GSE15930_STIM_VS_STIM_AND_IFNAB_24H_CD8_T_CELL_UP;GSE15930_STIM_VS_STIM_AND_IL-12_24H_CD8_T_CELL_UP;GSE15930_STIM_VS_STIM_AND_IL-12_72H_CD8_T_CELL_UP;GSE22886_NAIVE_CD4_TCELL_VS…	3D-structure;Acetylation;Alternativesplicing;Bromodomain;Cellcycle;Coiledcoil;Completeproteome;Nucleus;Phosphoprotein;Referenceproteome;Transcription;Transcriptionregulation;Tumorsuppressor;Wntsignalingpathway		2.721	-0.296171	-8.68941	Q9NPI1	Q9NPI1	Q9NPI1;Q9NPI1-2	Q9NPI1	BRD7_HUMAN	BRD7	BRD7	Bromodomain-containing protein 7
Q8IX90	Q8IX90	Q8IX90	Q8IX90	SKA3_HUMAN	SKA3	SKA3	Spindle and kinetochore-associated protein 3	0.856714	0.00193618	-0.223309	0.851973	1.47024	2.49013	38540.4	38049.4	37425.5	31720.4	33338.6	32619.5	15.2341	15.2156	15.1917	14.9531	15.0249	14.9934	+	SA_C	Cluster -1379	biological regulation;cell cycle phase;cell cycle process;cell division;cellular component organization;cellular component organization at cellular level;cellular component organization or biogenesis;cellular component organization or biogenesis at cellular level;cellular process;chromosome segregation;mitosis;nuclear division;organelle fission;organelle organization;regulation of biological proc…		cell part;chromosomal part;condensed chromosome outer kinetochore;cytoplasm;cytoskeletal part;intracellular organelle part;intracellular part;macromolecular complex;microtubule;organelle part;protein complex;spindle microtubule	biological regulation;cell division;cellular component organization;cellular process;chromosome segregation;mitosis;nuclear division;organelle fission;organelle organization;regulation of organelle organization	cell part;cytoplasm;macromolecular complex;protein complex			CHANG_CYCLING_GENES;CHEMNITZ_RESPONSE_TO_PROSTAGLANDIN_E2_UP;chr13q11;CUI_TCF21_TARGETS_2_UP;DODD_NASOPHARYNGEAL_CARCINOMA_DN;DUTERTRE_ESTRADIOL_RESPONSE_24HR_UP;GENTLES_LEUKEMIC_STEM_CELL_DN;GOBERT_OLIGODENDROCYTE_DIFFERENTIATION_UP;GRADE_COLON_AND_RECTAL_CANCER_UP;GRADE_COLON_CANCER_UP;GSE10239_MEMORY_VS_KLRG1INT_EFF_CD8_TCELL_DN;GSE10239_NAIVE_VS_KLRG1INT_EFF_CD8_TCELL_DN;GSE14308_TH17_VS_NATU…	3D-structure;Alternativesplicing;Cellcycle;Celldivision;Centromere;Chromosome;Completeproteome;Cytoplasm;Cytoskeleton;Kinetochore;Microtubule;Mitosis;Phosphoprotein;Polymorphism;Referenceproteome		2.71305	-0.223309	-9.25775	Q8IX90	Q8IX90	Q8IX90	Q8IX90	SKA3_HUMAN	SKA3	SKA3	Spindle and kinetochore-associated protein 3
P07951-2;P09493-10;P09493-3	P07951-2	P09493;P09493-3;P09493-4;P09493-9;P09493-10;P07951;P07951-2;A7XZE4;A0A0S2Z4G6;H0YKP3;H0YKX5;Q5TCU3;Q6ZN40	P09493	TPM1_HUMAN;TPM2_HUMAN	TPM1;TPM2	TPM1	Isoform 2 of Tropomyosin beta chain	1.24126	0.00193998	0.312176	0.958337	3.33648	1.78912	248083	246849	262008	310343	319640	309573	17.9205	17.9133	17.9993	18.2435	18.2861	18.2399	+	SA_C	Cluster -1380	actin cytoskeleton organization;actin filament-based movement;actin filament-based process;actin-mediated cell contraction;actin-myosin filament sliding;actomyosin structure organization;anatomical structure morphogenesis;biological regulation;cardiac muscle contraction;cardiac muscle tissue morphogenesis;cell projection organization;cellular component movement;cellular component organization;cel…	actin binding;binding;cytoskeletal protein binding;protein binding;structural constituent of cytoskeleton;structural constituent of muscle;structural molecule activity	actin filament bundle;actomyosin;bleb;cell part;cell projection;cell projection membrane;cell projection part;contractile fiber part;cytoplasmic part;cytoskeletal part;cytoskeleton;cytosol;filamentous actin;intracellular non-membrane-bounded organelle;intracellular organelle;intracellular organelle part;intracellular part;leading edge membrane;macromolecular complex;membrane part;muscle thin fila…	anatomical structure morphogenesis;biological regulation;cellular component movement;cellular component organization;cellular process;cytoskeleton organization;developmental process;embryo development;multicellular organismal process;muscle contraction;organelle organization;regulation of organelle organization;response to chemical stimulus;response to oxidative stress;response to stimulus;respon…	bleb;cell part;cell projection;cytoskeleton;cytosol;intracellular non-membrane-bounded organelle;intracellular organelle;macromolecular complex;organelle;protein complex	Cardiac muscle contraction;Dilated cardiomyopathy;Hypertrophic cardiomyopathy (HCM)	Tropomyosin	ACEVEDO_FGFR1_TARGETS_IN_PROSTATE_CANCER_MODEL_DN;ACEVEDO_LIVER_CANCER_WITH_H3K9ME3_DN;ACTIN_CYTOSKELETON;AFFAR_YY1_TARGETS_UP;AGUIRRE_PANCREATIC_CANCER_COPY_NUMBER_UP;AMIT_EGF_RESPONSE_60_MCF10A;AMIT_SERUM_RESPONSE_480_MCF10A;APRELIKOVA_BRCA1_TARGETS;ASTON_MAJOR_DEPRESSIVE_DISORDER_UP;BACOLOD_RESISTANCE_TO_ALKYLATING_AGENTS_UP;BENPORATH_MYC_TARGETS_WITH_EBOX;BERENJENO_ROCK_SIGNALING_NOT_VIA_RHOA…	Acetylation;Actin-binding;Alternativesplicing;Cardiomyopathy;Coiledcoil;Completeproteome;Cytoplasm;Cytoskeleton;Directproteinsequencing;Diseasemutation;Isopeptidebond;Muscleprotein;Nemalinemyopathy;Phosphoprotein;Polymorphism;Referenceproteome;Ublconjugation		2.7122	0.312176	9.98063	P07951-2;P09493-10;P09493-3	P07951-2	P09493;P09493-3;P09493-4;P09493-9;P09493-10;P07951;P07951-2;A7XZE4;A0A0S2Z4G6;H0YKP3;H0YKX5;Q5TCU3;Q6ZN40	P09493	TPM1_HUMAN;TPM2_HUMAN	TPM1;TPM2	TPM1	Isoform 2 of Tropomyosin beta chain
Q9BQC6	Q9BQC6	Q9BQC6	Q9BQC6	RT63_HUMAN	MRPL57	MRPL57	Ribosomal protein 63, mitochondrial	1.22203	0.00194156	0.289008	0.880012	2.55335	3.48991	28334.4	26944.2	27869.4	34288.2	32535.6	34785.9	14.7903	14.7177	14.7664	15.0654	14.9897	15.0862	+	SA_C	Cluster -1380	biosynthetic process;cellular biosynthetic process;cellular macromolecule biosynthetic process;cellular macromolecule metabolic process;cellular metabolic process;cellular process;cellular protein metabolic process;macromolecule biosynthetic process;macromolecule metabolic process;metabolic process;primary metabolic process;protein metabolic process;translation	structural constituent of ribosome;structural molecule activity	cell part;cytoplasmic part;intracellular non-membrane-bounded organelle;intracellular organelle;intracellular organelle part;intracellular part;macromolecular complex;mitochondrial part;mitochondrial ribosome;non-membrane-bounded organelle;organellar ribosome;organelle;organelle part;ribonucleoprotein complex;ribosome	biosynthetic process;cellular metabolic process;cellular process;macromolecule metabolic process;metabolic process;primary metabolic process;protein metabolic process;translation	cell part;intracellular non-membrane-bounded organelle;intracellular organelle;macromolecular complex;organelle;ribonucleoprotein complex;ribosome		MRP-63		3D-structure;Completeproteome;Mitochondrion;Referenceproteome;Ribonucleoprotein;Ribosomalprotein		2.71185	0.289008	7.96794	Q9BQC6	Q9BQC6	Q9BQC6	Q9BQC6	RT63_HUMAN	MRPL57	MRPL57	Ribosomal protein 63, mitochondrial
P54710	P54710	P54710	P54710	ATNG_HUMAN	FXYD2	FXYD2	Sodium/potassium-transporting ATPase subunit gamma	0.473529	0.00195301	-1.07627	3.73555	13.6929	11.4834	37388.2	47173	37641.1	21465.1	17037	19364.2	15.1903	15.5257	15.2	14.3897	14.0564	14.2411	+	SA_C	Cluster -1379	biological regulation;cellular process;establishment of localization;ion transmembrane transport;ion transport;regulation of biological process;regulation of cell growth;regulation of cell proliferation;regulation of cellular component organization;regulation of cellular process;regulation of growth;regulation of ion transmembrane transport;regulation of ion transmembrane transporter activity;reg…	active transmembrane transporter activity;ATPase activity;ATPase activity, coupled;ATPase activity, coupled to movement of substances;ATPase activity, coupled to transmembrane movement of ions;ATPase activity, coupled to transmembrane movement of ions, phosphorylative mechanism;ATPase activity, coupled to transmembrane movement of substances;catalytic activity;cation transmembrane transporter act…	basolateral plasma membrane;cell part;extracellular membrane-bounded organelle;extracellular organelle;extracellular region part;extracellular vesicular exosome;intracellular membrane-bounded organelle;intracellular organelle;intracellular part;macromolecular complex;membrane;membrane part;membrane-bounded organelle;membrane-bounded vesicle;organelle;plasma membrane;plasma membrane part;protein c…	biological regulation;cellular process;establishment of localization;ion transport;regulation of transport;transmembrane transport;transport	cell part;extracellular organelle;intracellular membrane-bounded organelle;intracellular organelle;macromolecular complex;membrane;organelle;plasma membrane;protein complex;vesicle	Aldosterone-regulated sodium reabsorption;Bile secretion;Carbohydrate digestion and absorption;Cardiac muscle contraction;Endocrine and other factor-regulated calcium reabsorption;Mineral absorption;Pancreatic secretion;Protein digestion and absorption;Proximal tubule bicarbonate reclamation;Salivary secretion	ATP1G1_PLM_MAT8	ACTIVE_TRANSMEMBRANE_TRANSPORTER_ACTIVITY;AFFAR_YY1_TARGETS_UP;ATPASE_ACTIVITY;ATPASE_ACTIVITY_COUPLED;ATPASE_ACTIVITY_COUPLED_TO_MOVEMENT_OF_SUBSTANCES;ATPASE_ACTIVITY_COUPLED_TO_TRANSMEMBRANE_MOVEMENT_OF_IONS;ATPASE_ACTIVITY_COUPLED_TO_TRANSMEMBRANE_MOVEMENT_OF_IONS_PHOSPHORYLATIVE_MECHANISM;BAELDE_DIABETIC_NEPHROPATHY_UP;BIOCARTA_ARENRF2_PATHWAY;BRUINS_UVC_RESPONSE_VIA_TP53_GROUP_A;CACGTG_V$MY…	3D-structure;Alternativesplicing;Completeproteome;Diseasemutation;Iontransport;Membrane;Potassium;Potassiumtransport;Primaryhypomagnesemia;Referenceproteome;Sodium;Sodium/potassiumtransport;Sodiumtransport;Transmembrane;Transmembranehelix;Transport		2.7093	-1.07627	-7.35023	P54710	P54710	P54710	P54710	ATNG_HUMAN	FXYD2	FXYD2	Sodium/potassium-transporting ATPase subunit gamma
O75071	O75071	O75071;A0A6I8PIP2	O75071	EFC14_HUMAN	EFCAB14	EFCAB14	EF-hand calcium-binding domain-containing protein 14	1.2265	0.00197368	0.294891	0.8999	3.1919	1.73026	7167.56	7487.71	7039.59	8988.67	8923.71	8696.4	12.8073	12.8703	12.7813	13.1339	13.1234	13.0862	+	SA_C	Cluster -1380		binding;calcium ion binding;cation binding;ion binding;metal ion binding							Calcium;Completeproteome;Metal-binding;Polymorphism;Referenceproteome;Repeat		2.70472	0.294891	9.7856	O75071	O75071	O75071;A0A6I8PIP2	O75071	EFC14_HUMAN	EFCAB14	EFCAB14	EF-hand calcium-binding domain-containing protein 14
Q9HD26;Q9HD26-2	Q9HD26	Q9HD26;Q9HD26-2;Q9HD26-3;F5H1Y4	Q9HD26	GOPC_HUMAN	GOPC	GOPC	Golgi-associated PDZ and coiled-coil motif-containing protein	1.19275	0.00197551	0.254081	0.761934	2.28227	3.11495	15881.2	15501.8	16225.9	18345.8	19524.8	18915.1	13.955	13.9201	13.986	14.1632	14.253	14.2073	+	SA_C	Cluster -1380	apical protein localization;asymmetric protein localization;biological regulation;cellular component assembly;cellular component organization;cellular component organization at cellular level;cellular component organization or biogenesis;cellular component organization or biogenesis at cellular level;cellular process;cellular process involved in reproduction;cellular response to stimulus;cytoplas…	binding;ion channel binding;protein binding	cell junction;cell part;cell projection;clathrin-coated vesicle;coated vesicle;cytoplasm;cytoplasmic membrane-bounded vesicle;cytoplasmic part;cytoplasmic vesicle;cytoplasmic vesicle membrane;cytoplasmic vesicle part;cytoskeletal part;dendrite;Golgi apparatus;Golgi apparatus part;Golgi membrane;Golgi-associated vesicle;Golgi-associated vesicle membrane;intracellular membrane-bounded organelle;int…	biological regulation;cellular component assembly;cellular component organization;cellular process;establishment of localization;Golgi vesicle transport;localization;macromolecular complex assembly;nucleus organization;organelle organization;protein complex assembly;protein transport;regulation of transport;response to stimulus;signal transduction;transport;vesicle-mediated transport	cell part;cell projection;cytoplasm;cytoplasmic membrane-bounded vesicle;Golgi apparatus;intracellular membrane-bounded organelle;intracellular organelle;macromolecular complex;membrane;neuron projection;organelle;plasma membrane;protein complex;vesicle		PDZ	ACCAAAG,MIR-9;ACTTTAT,MIR-142-5P;CELL_FRACTION;CELLULAR_COMPONENT_ASSEMBLY;chr6q21;CHYLA_CBFA2T3_TARGETS_UP;CLATHRIN_COATED_VESICLE;COATED_VESICLE;CTCAGGG,MIR-125B,MIR-125A;CUI_TCF21_TARGETS_2_DN;CYTOPLASM;CYTOPLASMIC_MEMBRANE_BOUND_VESICLE;CYTOPLASMIC_PART;CYTOPLASMIC_VESICLE;GOLGI_APPARATUS;GOLGI_APPARATUS_PART;GOLGI_ASSOCIATED_VESICLE;GRESHOCK_CANCER_COPY_NUMBER_UP;GSE11864_CSF1_VS_CSF1_PAM3CY…	3D-structure;Acetylation;Alternativesplicing;Celljunction;Cellmembrane;Cellprojection;Chromosomalrearrangement;Coiledcoil;Completeproteome;Cytoplasm;Golgiapparatus;Membrane;Phosphoprotein;Postsynapticcellmembrane;Proteintransport;Referenceproteome;Synapse;Transport		2.70432	0.254081	7.89823	Q9HD26;Q9HD26-2	Q9HD26	Q9HD26;Q9HD26-2;Q9HD26-3;F5H1Y4	Q9HD26	GOPC_HUMAN	GOPC	GOPC	Golgi-associated PDZ and coiled-coil motif-containing protein
Q9H5K3	Q9H5K3	Q9H5K3;A0A6Q8PFG8;A0A6Q8PFH3	Q9H5K3	SG196_HUMAN	POMK	POMK	Protein O-mannose kinase	0.515379	0.00199442	-0.959197	3.33978	8.67013	11.4994	71522.4	84904.8	80802.1	44560.3	35519.8	42183	16.1261	16.3736	16.3021	15.4435	15.1163	15.3644	+	SA_C	Cluster -1379	anatomical structure development;behavior;brain development;carbohydrate metabolic process;carbohydrate phosphorylation;cell migration;cell motility;cellular carbohydrate metabolic process;cellular component movement;cellular macromolecule metabolic process;cellular metabolic process;cellular process;cellular protein metabolic process;cognition;developmental process;glycosylation;learning or memo…	adenyl nucleotide binding;adenyl ribonucleotide binding;ATP binding;binding;carbohydrate kinase activity;catalytic activity;kinase activity;nucleotide binding;phosphotransferase activity, alcohol group as acceptor;protein kinase activity;purine nucleotide binding;purine ribonucleoside triphosphate binding;purine ribonucleotide binding;ribonucleotide binding;transferase activity;transferase activi…	cell part;cytoplasmic part;endoplasmic reticulum membrane;endoplasmic reticulum part;integral to membrane;intracellular organelle part;intracellular part;intrinsic to membrane;membrane;membrane part;organelle membrane;organelle part	anatomical structure development;behavior;carbohydrate metabolic process;cell motility;cellular component movement;cellular metabolic process;cellular process;developmental process;locomotion;macromolecule metabolic process;macromolecule modification;metabolic process;multicellular organismal process;neurological system process;phosphorus metabolic process;primary metabolic process;protein glycos…	cell part;membrane		Pkinase_Tyr		Acetylation;ATP-binding;Completeproteome;Congenitalmusculardystrophy;Diseasemutation;Dystroglycanopathy;Endoplasmicreticulum;Glycoprotein;Kinase;Limb-girdlemusculardystrophy;Lissencephaly;Membrane;Nucleotide-binding;Polymorphism;Referenceproteome;Signal-anchor;Transferase;Transmembrane;Transmembranehelix		2.70018	-0.959197	-7.80141	Q9H5K3	Q9H5K3	Q9H5K3;A0A6Q8PFG8;A0A6Q8PFH3	Q9H5K3	SG196_HUMAN	POMK	POMK	Protein O-mannose kinase
P13667	P13667	P13667;A0A499FI48	P13667	PDIA4_HUMAN	PDIA4	PDIA4	Protein disulfide-isomerase A4	1.27964	0.002007	0.356157	1.10702	4.36301	3.25382	414983	392727	428307	521459	546513	513686	18.6627	18.5832	18.7083	18.9922	19.0599	18.9705	+	SA_C	Cluster -1380	biological regulation;cell redox homeostasis;cellular homeostasis;cellular macromolecule metabolic process;cellular metabolic process;cellular process;cellular protein metabolic process;cellular response to stimulus;cellular response to stress;chaperone-mediated protein folding;establishment of localization;establishment of localization in cell;establishment of protein localization;homeostatic pr…	catalytic activity;intramolecular oxidoreductase activity;intramolecular oxidoreductase activity, interconverting keto- and enol-groups;intramolecular oxidoreductase activity, transposing S-S bonds;isomerase activity;protein disulfide isomerase activity	cell part;cell surface;cytoplasmic membrane-bounded vesicle;cytoplasmic part;cytoplasmic vesicle;endoplasmic reticulum;endoplasmic reticulum lumen;endoplasmic reticulum part;intracellular membrane-bounded organelle;intracellular organelle;intracellular organelle lumen;intracellular organelle part;intracellular part;melanosome;membrane-bounded organelle;membrane-bounded vesicle;membrane-enclosed l…	biological regulation;cellular homeostasis;cellular metabolic process;cellular process;establishment of localization;homeostatic process;macromolecule metabolic process;metabolic process;primary metabolic process;protein folding;protein metabolic process;protein transport;response to stimulus;response to stress;secretion;transport	cell part;cell surface;cytoplasmic membrane-bounded vesicle;endoplasmic reticulum;intracellular membrane-bounded organelle;intracellular organelle;organelle;vesicle	Protein processing in endoplasmic reticulum;Vibrio cholerae infection	Thioredoxin	AACTTT_UNKNOWN;BLALOCK_ALZHEIMERS_DISEASE_UP;BROWNE_HCMV_INFECTION_14HR_UP;BROWNE_HCMV_INFECTION_18HR_UP;BROWNE_HCMV_INFECTION_24HR_UP;CACGTG_V$MYC_Q2;CAIRO_HEPATOBLASTOMA_CLASSES_UP;CELLULAR_LOCALIZATION;CHANG_CORE_SERUM_RESPONSE_UP;chr7q35;CUI_GLUCOSE_DEPRIVATION;CYTOPLASM;CYTOPLASMIC_PART;DEBIASI_APOPTOSIS_BY_REOVIRUS_INFECTION_DN;ENDOPLASMIC_RETICULUM;ENDOPLASMIC_RETICULUM_LUMEN;ENDOPLASMIC_R…	3D-structure;Acetylation;Completeproteome;Directproteinsequencing;Disulfidebond;Endoplasmicreticulum;Isomerase;Polymorphism;Redox-activecenter;Referenceproteome;Repeat;Signal		2.69745	0.356157	7.84525	P13667	P13667	P13667;A0A499FI48	P13667	PDIA4_HUMAN	PDIA4	PDIA4	Protein disulfide-isomerase A4
O75369-8	O75369-8	O75369;O75369-2;O75369-3;O75369-7;O75369-4;O75369-5;O75369-6;O75369-8;O75369-9;E7EN95	O75369	FLNB_HUMAN	FLNB	FLNB	Isoform 8 of Filamin-B	1.14673	0.00203887	0.197648	0.571152	2.47635	1.86748	299189	300096	312657	342689	355570	347490	18.1907	18.1951	18.2542	18.3865	18.4398	18.4066	+	SA_C	Cluster -1380	actin cytoskeleton organization;actin filament-based process;anatomical structure development;biological regulation;cell differentiation;cell surface receptor linked signaling pathway;cellular component organization;cellular component organization at cellular level;cellular component organization or biogenesis;cellular component organization or biogenesis at cellular level;cellular developmental …	actin binding;binding;cytoskeletal protein binding;identical protein binding;protein binding	actin cytoskeleton;actin filament bundle;actomyosin;adherens junction;anchoring junction;cell cortex;cell junction;cell part;cell-substrate adherens junction;cell-substrate junction;contractile fiber part;cytoplasm;cytoplasmic part;cytoskeletal part;cytoskeleton;cytosol;extracellular membrane-bounded organelle;extracellular organelle;extracellular region part;extracellular vesicular exosome;focal…	anatomical structure development;biological regulation;cell differentiation;cellular component organization;cellular process;cytoskeleton organization;developmental process;organelle organization;response to chemical stimulus;response to stimulus;signal transduction	cell cortex;cell part;cytoplasm;cytoskeleton;cytosol;extracellular organelle;intracellular non-membrane-bounded organelle;intracellular organelle;membrane;organelle;plasma membrane;vesicle	Focal adhesion;MAPK signaling pathway	CH;Filamin	AACTGGA,MIR-145;ACTIN_CYTOSKELETON;ACTIN_CYTOSKELETON_ORGANIZATION_AND_BIOGENESIS;ACTIN_FILAMENT_BASED_PROCESS;BASAKI_YBX1_TARGETS_UP;BEGUM_TARGETS_OF_PAX3_FOXO1_FUSION_DN;BERENJENO_TRANSFORMED_BY_RHOA_FOREVER_DN;BERENJENO_TRANSFORMED_BY_RHOA_UP;BHAT_ESR1_TARGETS_NOT_VIA_AKT1_UP;BHAT_ESR1_TARGETS_VIA_AKT1_UP;BILBAN_B_CLL_LPL_UP;BILD_HRAS_ONCOGENIC_SIGNATURE;BMI1_DN.V1_UP;BRUECKNER_TARGETS_OF_MIRL…	3D-structure;Acetylation;Actin-binding;Alternativesplicing;Completeproteome;Cytoplasm;Cytoskeleton;Developmentalprotein;Differentiation;Diseasemutation;Dwarfism;Isopeptidebond;Myogenesis;Phosphoprotein;Polymorphism;Referenceproteome;Repeat;Ublconjugation		2.69061	0.197648	7.69008	O75369-8	O75369-8	O75369;O75369-2;O75369-3;O75369-7;O75369-4;O75369-5;O75369-6;O75369-8;O75369-9;E7EN95	O75369	FLNB_HUMAN	FLNB	FLNB	Isoform 8 of Filamin-B
Q02809;Q02809-2	Q02809	Q02809;Q02809-2	Q02809	PLOD1_HUMAN	PLOD1	PLOD1	Procollagen-lysine,2-oxoglutarate 5-dioxygenase 1	1.24145	0.00207166	0.312284	0.958703	3.92985	3.18091	64662.4	61985.4	59785.8	79596.6	74688.5	77163.6	15.9806	15.9196	15.8675	16.2804	16.1886	16.2356	+	SA_C	Cluster -1380	amine biosynthetic process;amine metabolic process;anatomical structure development;aspartate family amino acid biosynthetic process;aspartate family amino acid metabolic process;biosynthetic process;carboxylic acid biosynthetic process;carboxylic acid metabolic process;cellular amine metabolic process;cellular amino acid biosynthetic process;cellular amino acid metabolic process;cellular biosynt…	binding;carboxylic acid binding;catalytic activity;cation binding;identical protein binding;ion binding;iron ion binding;L-ascorbic acid binding;metal ion binding;oxidoreductase activity;oxidoreductase activity, acting on paired donors, with incorporation or reduction of molecular oxygen;oxidoreductase activity, acting on paired donors, with incorporation or reduction of molecular oxygen, 2-oxogl…	cell part;cytoplasmic part;endoplasmic reticulum membrane;endoplasmic reticulum part;extracellular membrane-bounded organelle;extracellular organelle;extracellular region part;extracellular vesicular exosome;intracellular organelle part;intracellular part;membrane;membrane part;membrane-bounded organelle;membrane-bounded vesicle;organelle;organelle membrane;organelle part;rough endoplasmic reticu…	amine metabolic process;anatomical structure development;biosynthetic process;cellular amino acid metabolic process;cellular component organization;cellular ketone metabolic process;cellular metabolic process;cellular nitrogen compound metabolic process;cellular process;developmental process;extracellular matrix organization;extracellular structure organization;macromolecule metabolic process;mac…	cell part;extracellular organelle;membrane;organelle;vesicle	Lysine degradation	2OG-FeII_Oxy	ACEVEDO_LIVER_CANCER_DN;AMINE_BIOSYNTHETIC_PROCESS;AMINE_METABOLIC_PROCESS;AMINO_ACID_AND_DERIVATIVE_METABOLIC_PROCESS;AMINO_ACID_METABOLIC_PROCESS;AMUNDSON_RESPONSE_TO_ARSENITE;ANATOMICAL_STRUCTURE_DEVELOPMENT;BILANGES_SERUM_SENSITIVE_GENES;BIOSYNTHETIC_PROCESS;BLALOCK_ALZHEIMERS_DISEASE_UP;CACTGCC,MIR-34A,MIR-34C,MIR-449;CARBOXYLIC_ACID_METABOLIC_PROCESS;CCCNNNNNNAAGWT_UNKNOWN;CELLULAR_BIOSYNTH…	Alternativesplicing;Completeproteome;Dioxygenase;Directproteinsequencing;Diseasemutation;Ehlers-Danlossyndrome;Endoplasmicreticulum;Glycoprotein;Iron;Membrane;Metal-binding;Oxidoreductase;Polymorphism;Referenceproteome;Signal;VitaminC		2.68368	0.312284	7.41997	Q02809;Q02809-2	Q02809	Q02809;Q02809-2	Q02809	PLOD1_HUMAN	PLOD1	PLOD1	Procollagen-lysine,2-oxoglutarate 5-dioxygenase 1
A8MPP1;Q96FC9	A8MPP1	Q96FC9;Q96FC9-2;Q96FC9-3;Q96FC9-4;A8MPP1;F5H235;F6WZM0;C9K0E8	Q96FC9	D11L8_HUMAN;DDX11_HUMAN	DDX11;DDX11L8	DDX11	Putative ATP-dependent RNA helicase DDX11-like protein 8	0.592294	0.00207239	-0.756234	2.65363	8.37695	9.08534	5235.76	6093.38	6059.02	3075.63	3650.51	3572.77	12.3542	12.573	12.5649	11.5867	11.8339	11.8028	+	SA_C	Cluster -1379	biological regulation;cell cycle process;cellular component organization;cellular component organization at cellular level;cellular component organization or biogenesis;cellular component organization or biogenesis at cellular level;cellular macromolecule metabolic process;cellular metabolic process;cellular nitrogen compound metabolic process;cellular process;cellular protein metabolic process;c…	4 iron, 4 sulfur cluster binding;adenyl nucleotide binding;adenyl ribonucleotide binding;ATP binding;ATPase activity;ATPase activity, coupled;ATP-dependent DNA helicase activity;ATP-dependent helicase activity;binding;catalytic activity;cation binding;DNA binding;DNA helicase activity;DNA-dependent ATPase activity;double-stranded DNA binding;helicase activity;hydrolase activity;hydrolase activity…	cell part;chromatin;chromosomal part;cytoplasm;cytoskeletal part;extracellular membrane-bounded organelle;extracellular organelle;extracellular region part;extracellular vesicular exosome;intracellular membrane-bounded organelle;intracellular non-membrane-bounded organelle;intracellular organelle;intracellular organelle part;intracellular part;membrane-bounded organelle;membrane-bounded vesicle;m…	biological regulation;cellular component organization;cellular metabolic process;cellular nitrogen compound metabolic process;cellular process;chromosome organization;macromolecule metabolic process;metabolic process;nitrogen compound metabolic process;nucleobase-containing compound metabolic process;organelle organization;primary metabolic process;protein metabolic process;response to chemical s…	cell part;cytoplasm;extracellular organelle;intracellular membrane-bounded organelle;intracellular non-membrane-bounded organelle;intracellular organelle;midbody;nucleolus;nucleoplasm;nucleus;organelle;vesicle		DEAD_2;Helicase_C_2	ACAACCT,MIR-453;AGGGCCA,MIR-328;ASTON_MAJOR_DEPRESSIVE_DISORDER_DN;ATGAAGG,MIR-205;BENPORATH_CYCLING_GENES;BONOME_OVARIAN_CANCER_SURVIVAL_SUBOPTIMAL_DEBULKING;CACTTTG,MIR-520G,MIR-520H;CELL_CYCLE_GO_0007049;CELL_CYCLE_PHASE;CELL_CYCLE_PROCESS;CELL_PROLIFERATION_GO_0008283;chr12p11;CHROMOSOME_ORGANIZATION_AND_BIOGENESIS;CHROMOSOME_SEGREGATION;DANG_BOUND_BY_MYC;DEURIG_T_CELL_PROLYMPHOCYTIC_LEUKEMIA…	4Fe-4S;Alternativesplicing;ATP-binding;Cellcycle;Completeproteome;Diseasemutation;DNA-binding;Helicase;Host-virusinteraction;Hydrolase;Iron;Iron-sulfur;Metal-binding;Nucleotide-binding;Nucleus;Polymorphism;Referenceproteome;RNA-binding		2.68353	-0.756234	-7.15367	A8MPP1;Q96FC9	A8MPP1	Q96FC9;Q96FC9-2;Q96FC9-3;Q96FC9-4;A8MPP1;F5H235;F6WZM0;C9K0E8	Q96FC9	D11L8_HUMAN;DDX11_HUMAN	DDX11;DDX11L8	DDX11	Putative ATP-dependent RNA helicase DDX11-like protein 8
Q9H9Q2	Q9H9Q2	Q9H9Q2;Q9H9Q2-2;J3KQ34;J3QT73;A0A087X1P5	Q9H9Q2	CSN7B_HUMAN	COPS7B	COPS7B	COP9 signalosome complex subunit 7b	0.818312	0.00212051	-0.289121	1.07446	3.66165	3.16259	36785.4	36086.5	38716	31340.8	30547.9	29425	15.1668	15.1392	15.2406	14.9358	14.8988	14.8448	+	SA_C	Cluster -1379	cellular macromolecule metabolic process;cellular metabolic process;cellular process;cellular protein metabolic process;cullin deneddylation;macromolecule metabolic process;macromolecule modification;metabolic process;primary metabolic process;protein deneddylation;protein metabolic process;protein modification by small protein conjugation or removal;protein modification by small protein removal;…		cell part;cytoplasm;intracellular organelle part;intracellular part;macromolecular complex;nuclear part;nucleoplasm;organelle part;protein complex;signalosome	cellular metabolic process;cellular process;macromolecule metabolic process;macromolecule modification;metabolic process;primary metabolic process;protein metabolic process;protein modification by small protein conjugation or removal;protein modification process	cell part;cytoplasm;macromolecular complex;nucleoplasm;protein complex		PCI	ACAGGGT,MIR-10A,MIR-10B;BUYTAERT_PHOTODYNAMIC_THERAPY_STRESS_DN;CACTGCC,MIR-34A,MIR-34C,MIR-449;CAGCCTC,MIR-485-5P;CAGGGTC,MIR-504;CATTTCA,MIR-203;chr2q37;CTCAGGG,MIR-125B,MIR-125A;ENK_UV_RESPONSE_EPIDERMIS_UP;GGCAGCT,MIR-22;GGGTGGRR_V$PAX4_03;GINESTIER_BREAST_CANCER_ZNF217_AMPLIFIED_DN;GNF2_HDAC1;GSE11924_TH2_VS_TH17_CD4_TCELL_UP;GSE17721_LPS_VS_CPG_0.5H_BMDM_UP;GSE17721_LPS_VS_PAM3CSK4_0.5H_BMD…	Acetylation;Alternativesplicing;Coiledcoil;Completeproteome;Cytoplasm;Nucleus;Phosphoprotein;Referenceproteome;Signalosome		2.67356	-0.289121	-7.19375	Q9H9Q2	Q9H9Q2	Q9H9Q2;Q9H9Q2-2;J3KQ34;J3QT73;A0A087X1P5	Q9H9Q2	CSN7B_HUMAN	COPS7B	COPS7B	COP9 signalosome complex subunit 7b
Q9NPQ8	Q9NPQ8	Q9NPQ8;Q9NPQ8-2;Q9NPQ8-3;Q9NPQ8-4;H0YEN0	Q9NPQ8	RIC8A_HUMAN	RIC8A	RIC8A	Synembryn-A	1.07108	0.00212281	0.0990721	0.237898	1.18513	1.19301	62086.9	63151.8	63523.6	66547.2	67485.9	68147.3	15.922	15.9465	15.955	16.0221	16.0423	16.0564	+	SA_C	Cluster -1380	ameboidal cell migration;anatomical structure development;associative learning;basement membrane organization;behavior;biological adhesion;biological regulation;cAMP-mediated signaling;cell adhesion;cell migration;cell migration involved in gastrulation;cell motility;cell surface receptor linked signaling pathway;cell-cell adhesion;cell-cell adhesion involved in gastrulation;cellular component mo…	binding;enzyme activator activity;enzyme regulator activity;G-protein alpha-subunit binding;GTPase activator activity;GTPase regulator activity;guanyl-nucleotide exchange factor activity;nucleoside-triphosphatase regulator activity;protein binding	cell part;cytoplasm;intracellular part;membrane;plasma membrane	anatomical structure development;behavior;biological adhesion;biological regulation;cell adhesion;cell motility;cellular component movement;cellular component organization;cellular process;developmental process;embryo development;extracellular matrix organization;extracellular structure organization;locomotion;multicellular organismal process;neurological system process;response to abiotic stimul…	cell part;cytoplasm;membrane;plasma membrane		Ric8	ACEVEDO_NORMAL_TISSUE_ADJACENT_TO_LIVER_TUMOR_DN;chr11p15;FORTSCHEGGER_PHF8_TARGETS_DN;GRAESSMANN_APOPTOSIS_BY_DOXORUBICIN_UP;GRAESSMANN_APOPTOSIS_BY_SERUM_DEPRIVATION_DN;GRAESSMANN_RESPONSE_TO_MC_AND_DOXORUBICIN_UP;GSE13229_IMM_VS_INTMATURE_NKCELL_DN;GSE14000_4H_VS_16H_LPS_DC_TRANSLATED_RNA_DN;GSE14308_NAIVE_CD4_TCELL_VS_NATURAL_TREG_UP;GSE14308_TH2_VS_INDUCED_TREG_UP;GSE14350_IL2RB_KO_VS_WT_TEF…	Alternativesplicing;Cellmembrane;Completeproteome;Cytoplasm;Guanine-nucleotidereleasingfactor;Membrane;Phosphoprotein;Referenceproteome		2.67309	0.0990721	7.06043	Q9NPQ8	Q9NPQ8	Q9NPQ8;Q9NPQ8-2;Q9NPQ8-3;Q9NPQ8-4;H0YEN0	Q9NPQ8	RIC8A_HUMAN	RIC8A	RIC8A	Synembryn-A
Q13217	Q13217	Q13217;X6R9L0	Q13217	DNJC3_HUMAN	DNAJC3	DNAJC3	DnaJ homolog subfamily C member 3	1.22503	0.00224739	0.293171	0.894085	3.56275	2.31637	48740.2	47838.6	45473.7	58488.2	56487.9	59042.1	15.5728	15.5459	15.4727	15.8359	15.7857	15.8495	+	SA_C	Cluster -1380	biological regulation;cellular macromolecule metabolic process;cellular metabolic process;cellular process;cellular protein metabolic process;cellular response to chemical stimulus;cellular response to organic substance;cellular response to stimulus;cellular response to stress;cellular response to topologically incorrect protein;cellular response to unfolded protein;defense response;defense respo…	enzyme inhibitor activity;enzyme regulator activity;kinase inhibitor activity;kinase regulator activity;protein kinase inhibitor activity;protein kinase regulator activity	cell part;cytoplasm;cytoplasmic part;endoplasmic reticulum;endoplasmic reticulum lumen;endoplasmic reticulum part;endoplasmic reticulum Sec complex;extracellular membrane-bounded organelle;extracellular organelle;extracellular region part;extracellular vesicular exosome;intracellular membrane-bounded organelle;intracellular organelle;intracellular organelle lumen;intracellular organelle part;intr…	biological regulation;cellular metabolic process;cellular process;immune system process;macromolecule metabolic process;metabolic process;multi-organism process;primary metabolic process;protein metabolic process;proteolysis;proteolysis involved in cellular protein catabolic process;regulation of protein modification process;response to biotic stimulus;response to chemical stimulus;response to st…	cell part;cytoplasm;endoplasmic reticulum;endoplasmic reticulum Sec complex;extracellular organelle;intracellular membrane-bounded organelle;intracellular organelle;macromolecular complex;membrane;organelle;protein complex;vesicle	Protein processing in endoplasmic reticulum	DnaJ;TPR_1	ACEVEDO_METHYLATED_IN_LIVER_CANCER_DN;BASAKI_YBX1_TARGETS_DN;BCAT.100_UP.V1_UP;BENPORATH_CYCLING_GENES;BIOCARTA_RNA_PATHWAY;BROWNE_HCMV_INFECTION_10HR_UP;BURTON_ADIPOGENESIS_12;CHANDRAN_METASTASIS_UP;chr13q32;CREIGHTON_ENDOCRINE_THERAPY_RESISTANCE_3;CUI_GLUCOSE_DEPRIVATION;CYTOPLASM;ENZYME_INHIBITOR_ACTIVITY;ENZYME_REGULATOR_ACTIVITY;FUJII_YBX1_TARGETS_DN;GAUSSMANN_MLL_AF4_FUSION_TARGETS_C_UP;GCN…	3D-structure;Antiviraldefense;Chaperone;Completeproteome;Deafness;Diabetesmellitus;Disulfidebond;Endoplasmicreticulum;Neurodegeneration;Neuropathy;Referenceproteome;Repeat;Signal;TPRrepeat;Unfoldedproteinresponse		2.64832	0.293171	8.22521	Q13217	Q13217	Q13217;X6R9L0	Q13217	DNJC3_HUMAN	DNAJC3	DNAJC3	DnaJ homolog subfamily C member 3
Q86X10-2;Q86X10-3	Q86X10-2	Q86X10;Q86X10-2;Q86X10-3;A2A2F0;A0A0J9YW54	Q86X10	RLGPB_HUMAN	RALGAPB	RALGAPB	Isoform 2 of Ral GTPase-activating protein subunit beta	1.11941	0.00225355	0.162814	0.453389	2.09928	1.70534	7709.51	7396.65	7511.4	8514.63	8273.53	8530.25	12.9124	12.8527	12.8749	13.0557	13.0143	13.0584	+	SA_C	Cluster -1380	biological regulation;cellular component organization;cellular component organization or biogenesis;cellular process;cellular response to stimulus;intracellular signal transduction;membrane organization;Ral protein signal transduction;Ras protein signal transduction;regulation of biological process;regulation of cellular localization;regulation of cellular process;regulation of exocyst localizati…	binding;enzyme activator activity;enzyme regulator activity;GTPase activator activity;GTPase regulator activity;nucleoside-triphosphatase regulator activity;protein binding;protein dimerization activity;protein heterodimerization activity		biological regulation;cellular component organization;cellular process;membrane organization;response to stimulus;signal transduction				ACEVEDO_LIVER_CANCER_WITH_H3K9ME3_DN;BUYTAERT_PHOTODYNAMIC_THERAPY_STRESS_UP;DACOSTA_UV_RESPONSE_VIA_ERCC3_TTD_DN;DACOSTA_UV_RESPONSE_VIA_ERCC3_XPCS_DN;FRASOR_RESPONSE_TO_SERM_OR_FULVESTRANT_UP;GSE17974_1.5H_VS_72H_IL4_AND_ANTI_IL12_ACT_CD4_TCELL_UP;GSE17974_2.5H_VS_72H_IL4_AND_ANTI_IL12_ACT_CD4_TCELL_UP;GSE19825_NAIVE_VS_IL2RALOW_DAY3_EFF_CD8_TCELL_DN;GSE22886_TH1_VS_TH2_48H_ACT_DN;GSE27786_LIN_…	Alternativesplicing;Completeproteome;GTPaseactivation;Phosphoprotein;Referenceproteome		2.64713	0.162814	7.2238	Q86X10-2;Q86X10-3	Q86X10-2	Q86X10;Q86X10-2;Q86X10-3;A2A2F0;A0A0J9YW54	Q86X10	RLGPB_HUMAN	RALGAPB	RALGAPB	Isoform 2 of Ral GTPase-activating protein subunit beta
Q00653	Q00653	Q00653	Q00653	NFKB2_HUMAN	NFKB2	NFKB2	Nuclear factor NF-kappa-B p100 subunit	1.50657	0.00225692	0.590403	1.89894	6.17442	7.48263	6522.51	5880.35	6587.45	8753.04	10149	9708.23	12.6712	12.5217	12.6855	13.0956	13.309	13.245	+	SA_C	Cluster -1380	activation of immune response;activation of innate immune response;adaptive immune response;adaptive immune response based on somatic recombination of immune receptors built from immunoglobulin superfamily domains;anatomical structure development;biological regulation;cell activation;cell differentiation;cell surface receptor linked signaling pathway;cellular component organization;cellular compo…	binding;chromatin binding;core promoter proximal region DNA binding;core promoter proximal region sequence-specific DNA binding;DNA binding;nucleic acid binding;nucleic acid binding transcription factor activity;protein binding transcription factor activity;regulatory region DNA binding;regulatory region nucleic acid binding;RNA polymerase II core promoter proximal region sequence-specific DNA bi…	Bcl3/NF-kappaB2 complex;cell part;cytoplasm;cytoplasmic part;cytosol;I-kappaB/NF-kappaB complex;intracellular membrane-bounded organelle;intracellular organelle;intracellular organelle part;intracellular part;macromolecular complex;membrane-bounded organelle;nuclear part;nucleoplasm;nucleus;organelle;organelle part;protein complex	anatomical structure development;biological regulation;cell activation;cell differentiation;cellular component organization;cellular process;developmental process;extracellular matrix organization;extracellular structure organization;immune system process;response to chemical stimulus;response to stimulus;response to stress;rhythmic process;signal transduction	cell part;cytoplasm;cytosol;I-kappaB/NF-kappaB complex;intracellular membrane-bounded organelle;intracellular organelle;macromolecular complex;nucleoplasm;nucleus;organelle;protein complex	MAPK signaling pathway;Osteoclast differentiation;Pathways in cancer	Ank;Death;RHD	AACTTT_UNKNOWN;AKT_UP_MTOR_DN.V1_UP;AMIT_EGF_RESPONSE_480_HELA;BASSO_CD40_SIGNALING_UP;BERTUCCI_MEDULLARY_VS_DUCTAL_BREAST_CANCER_UP;BILD_MYC_ONCOGENIC_SIGNATURE;BIOPOLYMER_METABOLIC_PROCESS;BROWNE_HCMV_INFECTION_20HR_UP;BRUINS_UVC_RESPONSE_VIA_TP53_GROUP_B;CHEN_METABOLIC_SYNDROM_NETWORK;CHEOK_RESPONSE_TO_HD_MTX_UP;chr10q24;CROONQUIST_STROMAL_STIMULATION_DN;CYTOPLASM;DIRMEIER_LMP1_RESPONSE_EARLY;…	3D-structure;Activator;Alternativesplicing;ANKrepeat;Biologicalrhythms;Chromosomalrearrangement;Completeproteome;Cytoplasm;Directproteinsequencing;Diseasemutation;DNA-binding;Isopeptidebond;Nucleus;Phosphoprotein;Polymorphism;Proto-oncogene;Referenceproteome;Repeat;Repressor;Transcription;Transcriptionregulation;Ublconjugation	CHUK-NFKB2-REL-IKBKG-SPAG9-NFKB1-NFKBIE-COPB2-TNIP1-NFKBIA-RELA-TNIP2 complex;NFKB1-NFKB2-RELA-RELB complex;NFKB1-NFKB2-REL-RELA-RELB complex;TNF-alpha/NF-kappa B signaling complex (CHUK, BTRC, NFKB2, PPP6C, REL, CUL1, IKBKE, SAPS2, SAPS1, ANKRD28, RELA, SKP1);TNF-alpha/NF-kappa B signaling complex (CHUK, KPNA3, NFKB2, NFKBIB, REL, IKBKG, NFKB1, NFKBIE, RELB, NFKBIA, RELA, TNIP2);TNF-alpha/Nf-kap…	2.64648	0.590403	7.18903	Q00653	Q00653	Q00653	Q00653	NFKB2_HUMAN	NFKB2	NFKB2	Nuclear factor NF-kappa-B p100 subunit
Q01581	Q01581	Q01581;D6RIW1	Q01581	HMCS1_HUMAN	HMGCS1	HMGCS1	Hydroxymethylglutaryl-CoA synthase, cytoplasmic	1.25551	0.00226522	0.328271	1.01275	3.96945	3.99768	160451	159500	149254	188026	203612	197454	17.2918	17.2832	17.1874	17.5206	17.6355	17.5912	+	SA_C	Cluster -1380	alcohol metabolic process;anatomical structure development;biosynthetic process;brain development;cellular biosynthetic process;cellular lipid metabolic process;cellular metabolic process;cellular process;cellular response to chemical stimulus;cellular response to cholesterol;cellular response to endogenous stimulus;cellular response to follicle-stimulating hormone stimulus;cellular response to g…	binding;catalytic activity;drug binding;hydroxymethylglutaryl-CoA synthase activity;isomerase activity;organic acid binding;transferase activity;transferase activity, transferring acyl groups;transferase activity, transferring acyl groups, acyl groups converted into alkyl on transfer	cell part;cytoplasm;cytoplasmic part;cytosol;intracellular membrane-bounded organelle;intracellular organelle;intracellular organelle part;intracellular part;membrane;membrane-bounded organelle;nuclear part;nucleoplasm;nucleus;organelle;organelle part;plasma membrane	alcohol metabolic process;anatomical structure development;biosynthetic process;cellular lipid metabolic process;cellular metabolic process;cellular process;developmental process;lipid metabolic process;metabolic process;primary metabolic process;response to abiotic stimulus;response to chemical stimulus;response to drug;response to endogenous stimulus;response to external stimulus;response to ex…	cell part;cytoplasm;cytosol;intracellular membrane-bounded organelle;intracellular organelle;membrane;nucleoplasm;nucleus;organelle;plasma membrane	Butanoate metabolism;Synthesis and degradation of ketone bodies;Terpenoid backbone biosynthesis;Valine, leucine and isoleucine degradation	HMG_CoA_synt_C;HMG_CoA_synt_N	ACEVEDO_LIVER_CANCER_DN;ACEVEDO_NORMAL_TISSUE_ADJACENT_TO_LIVER_TUMOR_DN;ALCALAY_AML_BY_NPM1_LOCALIZATION_UP;ATACCTC,MIR-202;ATGTACA,MIR-493;ATGTTTC,MIR-494;AZARE_NEOPLASTIC_TRANSFORMATION_BY_STAT3_DN;BERENJENO_TRANSFORMED_BY_RHOA_DN;BRACHAT_RESPONSE_TO_CAMPTOTHECIN_DN;BRACHAT_RESPONSE_TO_METHOTREXATE_DN;BURTON_ADIPOGENESIS_10;CAGGTG_V$E12_Q6;CAIRO_HEPATOBLASTOMA_UP;CAIRO_LIVER_DEVELOPMENT_DN;CAS…	3D-structure;Acetylation;Cholesterolbiosynthesis;Cholesterolmetabolism;Completeproteome;Cytoplasm;Lipidbiosynthesis;Lipidmetabolism;Phosphoprotein;Referenceproteome;Steroidbiosynthesis;Steroidmetabolism;Sterolbiosynthesis;Sterolmetabolism;Transferase		2.64489	0.328271	6.93897	Q01581	Q01581	Q01581;D6RIW1	Q01581	HMCS1_HUMAN	HMGCS1	HMGCS1	Hydroxymethylglutaryl-CoA synthase, cytoplasmic
Q96IK1	Q96IK1	Q96IK1;Q96IK1-2	Q96IK1	BOD1_HUMAN	BOD1	BOD1	Biorientation of chromosomes in cell division protein 1	1.39214	0.00231117	0.478158	1.51947	4.63811	2.05854	5973.44	5899.03	5476.16	7952.76	7957.08	8241.94	12.5443	12.5263	12.4189	12.9572	12.958	13.0088	+	SA_C	Cluster -1380	cell cycle phase;cell cycle process;cell division;cellular component organization;cellular component organization at cellular level;cellular component organization or biogenesis;cellular component organization or biogenesis at cellular level;cellular process;mitosis;nuclear division;organelle fission;organelle organization		cell part;chromosomal part;condensed chromosome kinetochore;cytoplasm;cytoplasmic part;cytoskeletal part;intracellular non-membrane-bounded organelle;intracellular organelle;intracellular organelle part;intracellular part;kinetochore;macromolecular complex;microtubule organizing center;non-membrane-bounded organelle;organelle;organelle part;protein complex	cell division;cellular component organization;cellular process;mitosis;nuclear division;organelle fission;organelle organization	cell part;cytoplasm;intracellular non-membrane-bounded organelle;intracellular organelle;kinetochore;macromolecular complex;microtubule organizing center;organelle;protein complex			ACACTAC,MIR-142-3P;ACTAYRNNNCCCR_UNKNOWN;chr5q35;CREIGHTON_ENDOCRINE_THERAPY_RESISTANCE_4;DODD_NASOPHARYNGEAL_CARCINOMA_DN;GSE11864_CSF1_IFNG_VS_CSF1_PAM3CYS_IN_MAC_DN;GSE11864_CSF1_VS_CSF1_IFNG_PAM3CYS_IN_MAC_DN;GSE13229_MATURE_VS_INTMATURE_NKCELL_DN;GSE14000_TRANSLATED_RNA_VS_MRNA_16H_LPS_DC_DN;GSE14308_TH1_VS_TH17_UP;GSE14308_TH17_VS_INDUCED_TREG_DN;GSE14769_UNSTIM_VS_60MIN_LPS_BMDM_UP;GSE2778…	Alternativesplicing;Cellcycle;Celldivision;Centromere;Chromosome;Completeproteome;Cytoplasm;Cytoskeleton;Kinetochore;Mitosis;Referenceproteome		2.63617	0.478158	11.2017	Q96IK1	Q96IK1	Q96IK1;Q96IK1-2	Q96IK1	BOD1_HUMAN	BOD1	BOD1	Biorientation of chromosomes in cell division protein 1
Q9NYA1-2	Q9NYA1-2	Q9NYA1;Q9NYA1-2;Q9NYA1-3;K7EJ32;K7EMA4	Q9NYA1	SPHK1_HUMAN	SPHK1	SPHK1	Isoform 2 of Sphingosine kinase 1	1.33581	0.00232482	0.416948	1.31254	2.77844	4.89585	5680.73	5773.44	5467.78	7935.39	7460.12	7209.04	12.4719	12.4952	12.4167	12.9541	12.865	12.8156	+	SA_C	Cluster -1380	activation of protein kinase activity;activation of protein kinase C activity by G-protein coupled receptor protein signaling pathway;alcohol biosynthetic process;alcohol metabolic process;amine metabolic process;anatomical structure development;arachidonic acid metabolic process;biological regulation;biosynthetic process;blood vessel development;brain development;calcium-mediated signaling;carbo…	adenyl nucleotide binding;adenyl ribonucleotide binding;ATP binding;binding;calmodulin binding;catalytic activity;cation binding;D-erythro-sphingosine kinase activity;diacylglycerol kinase activity;DNA binding;enzyme binding;ion binding;kinase activity;lipid kinase activity;magnesium ion binding;metal ion binding;NAD+ kinase activity;nucleic acid binding;nucleotide binding;phosphatase binding;pho…	axon;cell part;cell projection;clathrin-coated vesicle;coated vesicle;cytoplasm;cytoplasmic membrane-bounded vesicle;cytoplasmic part;cytoplasmic vesicle;cytosol;intracellular membrane-bounded organelle;intracellular organelle;intracellular part;membrane;membrane-bounded organelle;membrane-bounded vesicle;neuron projection;nucleus;organelle;plasma membrane;synapse part;synaptic vesicle;vesicle	alcohol metabolic process;amine metabolic process;anatomical structure development;biological regulation;biosynthetic process;catabolic process;cell communication;cellular ketone metabolic process;cellular lipid metabolic process;cellular metabolic process;cellular nitrogen compound metabolic process;cellular process;developmental process;lipid metabolic process;macromolecule metabolic process;me…	cell part;cell projection;cytoplasm;cytoplasmic membrane-bounded vesicle;cytosol;intracellular membrane-bounded organelle;intracellular organelle;membrane;neuron projection;nucleus;organelle;plasma membrane;vesicle	Calcium signaling pathway;Fc gamma R-mediated phagocytosis;ko05152;Sphingolipid metabolism;VEGF signaling pathway	DAGK_cat	AACTTT_UNKNOWN;ACEVEDO_FGFR1_TARGETS_IN_PROSTATE_CANCER_MODEL_UP;ADENYL_NUCLEOTIDE_BINDING;ADENYL_RIBONUCLEOTIDE_BINDING;AKT_UP.V1_UP;AKT_UP_MTOR_DN.V1_UP;ALCOHOL_METABOLIC_PROCESS;AMINE_METABOLIC_PROCESS;AMIT_EGF_RESPONSE_480_HELA;AMIT_SERUM_RESPONSE_120_MCF10A;ANATOMICAL_STRUCTURE_DEVELOPMENT;ANATOMICAL_STRUCTURE_FORMATION;ANATOMICAL_STRUCTURE_MORPHOGENESIS;ANGIOGENESIS;ANTI_APOPTOSIS;APOPTOSIS…	3D-structure;Alternativesplicing;ATP-binding;Calmodulin-binding;Cellmembrane;Completeproteome;Cytoplasm;Kinase;Membrane;Nucleotide-binding;Nucleus;Phosphoprotein;Polymorphism;Referenceproteome;Transferase		2.63361	0.416948	8.92307	Q9NYA1-2	Q9NYA1-2	Q9NYA1;Q9NYA1-2;Q9NYA1-3;K7EJ32;K7EMA4	Q9NYA1	SPHK1_HUMAN	SPHK1	SPHK1	Isoform 2 of Sphingosine kinase 1
O95235;O95235-2	O95235	O95235;O95235-2	O95235	KI20A_HUMAN	KIF20A	KIF20A	Kinesin-like protein KIF20A	0.852935	0.00232525	-0.229495	0.872887	2.84316	2.85568	13987.1	13353.3	13291.3	11339.5	11932.1	11384.6	13.7718	13.7049	13.6982	13.4691	13.5426	13.4748	+	SA_C	Cluster -1379	cell cycle;cell cycle cytokinesis;cell cycle process;cellular component movement;cellular component organization;cellular component organization at cellular level;cellular component organization or biogenesis;cellular component organization or biogenesis at cellular level;cellular process;cytokinesis;cytokinesis after mitosis;cytokinetic cell separation;cytokinetic process;cytoskeleton organizati…	adenyl nucleotide binding;adenyl ribonucleotide binding;ATP binding;ATPase activity;binding;catalytic activity;enzyme binding;hydrolase activity;hydrolase activity, acting on acid anhydrides;hydrolase activity, acting on acid anhydrides, in phosphorus-containing anhydrides;kinase binding;microtubule motor activity;motor activity;nucleoside-triphosphatase activity;nucleotide binding;protein bindin…	cell part;cytoplasmic part;cytoskeletal part;Golgi apparatus;intracellular membrane-bounded organelle;intracellular non-membrane-bounded organelle;intracellular organelle;intracellular organelle part;intracellular part;kinesin complex;macromolecular complex;membrane-bounded organelle;microtubule;microtubule associated complex;midbody;non-membrane-bounded organelle;nuclear part;nucleoplasm;organel…	cell cycle;cellular component movement;cellular component organization;cellular process;cytokinesis;cytoskeleton organization;establishment of localization;metabolic process;mitotic cell cycle;organelle organization;protein transport;transport;vesicle-mediated transport	cell part;Golgi apparatus;intracellular membrane-bounded organelle;intracellular non-membrane-bounded organelle;intracellular organelle;macromolecular complex;midbody;nucleoplasm;organelle;protein complex		Kinesin	AFFAR_YY1_TARGETS_DN;ATF2_S_UP.V1_UP;BASAKI_YBX1_TARGETS_UP;BENPORATH_MYC_MAX_TARGETS;BERENJENO_TRANSFORMED_BY_RHOA_UP;BLUM_RESPONSE_TO_SALIRASIB_DN;BOYAULT_LIVER_CANCER_SUBCLASS_G123_UP;BURTON_ADIPOGENESIS_3;BURTON_ADIPOGENESIS_PEAK_AT_24HR;BUYTAERT_PHOTODYNAMIC_THERAPY_STRESS_DN;CAIRO_HEPATOBLASTOMA_CLASSES_UP;CASORELLI_ACUTE_PROMYELOCYTIC_LEUKEMIA_DN;CHEMNITZ_RESPONSE_TO_PROSTAGLANDIN_E2_UP;CH…	Acetylation;Alternativesplicing;ATP-binding;Coiledcoil;Completeproteome;Cytoplasm;Cytoskeleton;Golgiapparatus;Microtubule;Motorprotein;Nucleotide-binding;Phosphoprotein;Polymorphism;Proteintransport;Referenceproteome;Transport		2.63353	-0.229495	-6.89076	O95235;O95235-2	O95235	O95235;O95235-2	O95235	KI20A_HUMAN	KIF20A	KIF20A	Kinesin-like protein KIF20A
Q9Y4B6	Q9Y4B6	Q9Y4B6;Q9Y4B6-2;Q9Y4B6-3	Q9Y4B6	DCAF1_HUMAN	DCAF1	DCAF1	DDB1- and CUL4-associated factor 1	0.895417	0.00233877	-0.159436	0.636037	0.347177	1.23051	11910.3	11869.1	11951.8	10653.2	10539.7	10801.4	13.5399	13.5349	13.5449	13.379	13.3635	13.3989	+	SA_C	Cluster -1379	B cell activation;B cell differentiation;biological regulation;biosynthetic process;cell activation;cell competition in a multicellular organism;cell differentiation;cellular biosynthetic process;cellular developmental process;cellular macromolecule biosynthetic process;cellular macromolecule metabolic process;cellular metabolic process;cellular nitrogen compound metabolic process;cellular proces…	adenyl nucleotide binding;adenyl ribonucleotide binding;ATP binding;binding;nucleotide binding;purine nucleotide binding;purine ribonucleoside triphosphate binding;purine ribonucleotide binding;ribonucleotide binding	cell part;cytoplasm;intracellular membrane-bounded organelle;intracellular non-membrane-bounded organelle;intracellular organelle;intracellular organelle part;intracellular part;membrane-bounded organelle;non-membrane-bounded organelle;nuclear part;nucleolus;nucleus;organelle;organelle part	biological regulation;biosynthetic process;cell activation;cell differentiation;cellular metabolic process;cellular nitrogen compound metabolic process;cellular process;developmental process;DNA metabolic process;DNA recombination;immune system process;macromolecule metabolic process;macromolecule modification;metabolic process;nitrogen compound metabolic process;nucleobase-containing compound me…	cell part;cytoplasm;intracellular membrane-bounded organelle;intracellular non-membrane-bounded organelle;intracellular organelle;nucleolus;nucleus;organelle			AACYNNNNTTCCS_UNKNOWN;CAGGTG_V$E12_Q6;CCAGGGG,MIR-331;chr3p21;E2F1_UP.V1_UP;GCANCTGNY_V$MYOD_Q6;GCNP_SHH_UP_EARLY.V1_UP;GCNP_SHH_UP_LATE.V1_UP;GGGAGGRR_V$MAZ_Q6;GGGCGGR_V$SP1_Q6;GRAESSMANN_APOPTOSIS_BY_DOXORUBICIN_DN;GRAESSMANN_APOPTOSIS_BY_DOXORUBICIN_UP;GRAESSMANN_APOPTOSIS_BY_SERUM_DEPRIVATION_UP;GRAESSMANN_RESPONSE_TO_MC_AND_DOXORUBICIN_DN;GRAESSMANN_RESPONSE_TO_MC_AND_DOXORUBICIN_UP;GSE11864…	3D-structure;Acetylation;Alternativesplicing;ATP-binding;Chromatinregulator;Completeproteome;Cytoplasm;Directproteinsequencing;Host-virusinteraction;Isopeptidebond;Kinase;Nucleotide-binding;Nucleus;Phosphoprotein;Polymorphism;Referenceproteome;Repeat;Serine/threonine-proteinkinase;Transcription;Transcriptionregulation;Transferase;Ublconjugation;Ublconjugationpathway;WDrepeat		2.63101	-0.159436	-14.9815	Q9Y4B6	Q9Y4B6	Q9Y4B6;Q9Y4B6-2;Q9Y4B6-3	Q9Y4B6	DCAF1_HUMAN	DCAF1	DCAF1	DDB1- and CUL4-associated factor 1
O15121	O15121	O15121	O15121	DEGS1_HUMAN	DEGS1	DEGS1	Sphingolipid delta(4)-desaturase DES1	1.14868	0.00238325	0.199999	0.579099	2.54017	2.41595	46616.4	44865.7	44446.7	50655.7	53103.5	52379.1	15.5085	15.4533	15.4398	15.6284	15.6965	15.6767	+	SA_C	Cluster -1380	biosynthetic process;carboxylic acid biosynthetic process;carboxylic acid metabolic process;cellular biosynthetic process;cellular ketone metabolic process;cellular lipid metabolic process;cellular metabolic process;cellular process;fatty acid biosynthetic process;fatty acid metabolic process;lipid biosynthetic process;lipid metabolic process;membrane lipid biosynthetic process;membrane lipid met…	catalytic activity;electron carrier activity;oxidoreductase activity;oxidoreductase activity, acting on paired donors, with incorporation or reduction of molecular oxygen;sphingolipid delta-4 desaturase activity	cell part;cytoplasmic part;endoplasmic reticulum;endoplasmic reticulum membrane;endoplasmic reticulum part;integral to membrane;integral to plasma membrane;intracellular membrane-bounded organelle;intracellular organelle;intracellular organelle part;intracellular part;intrinsic to membrane;intrinsic to plasma membrane;membrane;membrane part;membrane-bounded organelle;mitochondrion;organelle;organ…	biosynthetic process;cellular ketone metabolic process;cellular lipid metabolic process;cellular metabolic process;cellular process;lipid metabolic process;metabolic process;organic acid metabolic process;primary metabolic process;small molecule metabolic process	cell part;endoplasmic reticulum;intracellular membrane-bounded organelle;intracellular organelle;membrane;mitochondrion;organelle	Sphingolipid metabolism	FA_desaturase;Lipid_DES	ACEVEDO_LIVER_TUMOR_VS_NORMAL_ADJACENT_TISSUE_UP;AIYAR_COBRA1_TARGETS_UP;BENPORATH_MYC_MAX_TARGETS;BIOSYNTHETIC_PROCESS;BLALOCK_ALZHEIMERS_DISEASE_DN;BOYAULT_LIVER_CANCER_SUBCLASS_G2;BROWN_MYELOID_CELL_DEVELOPMENT_UP;BRUINS_UVC_RESPONSE_VIA_TP53_GROUP_A;CARBOXYLIC_ACID_METABOLIC_PROCESS;CELL_FRACTION;CELLULAR_BIOSYNTHETIC_PROCESS;CELLULAR_LIPID_METABOLIC_PROCESS;CHANG_IMMORTALIZED_BY_HPV31_DN;chr…	Completeproteome;Endoplasmicreticulum;Fattyacidbiosynthesis;Fattyacidmetabolism;Lipidbiosynthesis;Lipidmetabolism;Lipoprotein;Membrane;Mitochondrion;Myristate;Oxidoreductase;Phosphoprotein;Referenceproteome;Transmembrane;Transmembranehelix		2.62283	0.199999	6.85576	O15121	O15121	O15121	O15121	DEGS1_HUMAN	DEGS1	DEGS1	Sphingolipid delta(4)-desaturase DES1
P34059	P34059	P34059;H3BP66	P34059	GALNS_HUMAN	GALNS	GALNS	N-acetylgalactosamine-6-sulfatase	1.1254	0.00240219	0.170325	0.478781	1.59271	2.19003	3802.65	3897.37	3918.46	4424.58	4401.79	4249.04	11.8928	11.9283	11.9361	12.1113	12.1039	12.0529	+	SA_C	Cluster -1380	amine metabolic process;aminoglycan catabolic process;aminoglycan metabolic process;carbohydrate catabolic process;carbohydrate metabolic process;catabolic process;cellular catabolic process;cellular metabolic process;cellular process;glycosaminoglycan catabolic process;glycosaminoglycan metabolic process;keratan sulfate catabolic process;keratan sulfate metabolic process;macromolecule catabolic …	binding;catalytic activity;cation binding;hydrolase activity;hydrolase activity, acting on ester bonds;ion binding;metal ion binding;N-acetylgalactosamine-4-sulfatase activity;N-acetylgalactosamine-6-sulfatase activity;sulfuric ester hydrolase activity	cell part;cytoplasmic part;extracellular membrane-bounded organelle;extracellular organelle;extracellular region part;extracellular vesicular exosome;intracellular organelle lumen;intracellular organelle part;intracellular part;lysosomal lumen;membrane-bounded organelle;membrane-bounded vesicle;membrane-enclosed lumen;organelle;organelle lumen;organelle part;vacuolar lumen;vacuolar part;vesicle	amine metabolic process;carbohydrate metabolic process;catabolic process;cellular metabolic process;cellular process;macromolecule metabolic process;metabolic process;nitrogen compound metabolic process;polysaccharide metabolic process;primary metabolic process;small molecule metabolic process;sulfur compound metabolic process	cell part;extracellular organelle;organelle;vesicle	Glycosaminoglycan degradation;Lysosome	Sulfatase	BENPORATH_MYC_TARGETS_WITH_EBOX;CHEN_METABOLIC_SYNDROM_NETWORK;chr16q24;CYCLIN_D1_UP.V1_UP;GAUSSMANN_MLL_AF4_FUSION_TARGETS_A_UP;GAVIN_FOXP3_TARGETS_CLUSTER_P2;GGGCGGR_V$SP1_Q6;GRATIAS_RETINOBLASTOMA_16Q24;GSE11924_TFH_VS_TH2_CD4_TCELL_DN;GSE12845_IGD_POS_VS_NEG_BLOOD_BCELL_UP;GSE14308_NAIVE_CD4_TCELL_VS_NATURAL_TREG_DN;GSE14308_TH1_VS_INDUCED_TREG_UP;GSE14308_TH2_VS_NATURAL_TREG_UP;GSE14350_IL2R…	3D-structure;Calcium;Completeproteome;Directproteinsequencing;Diseasemutation;Disulfidebond;Dwarfism;Glycoprotein;Hydrolase;Lysosome;Metal-binding;Mucopolysaccharidosis;Polymorphism;Referenceproteome;Signal	GALNS-lysosomal hydrolase 1.27 MDa complex	2.61939	0.170325	7.51083	P34059	P34059	P34059;H3BP66	P34059	GALNS_HUMAN	GALNS	GALNS	N-acetylgalactosamine-6-sulfatase
Q06710;Q06710-2	Q06710	Q06710;Q06710-2;Q06710-3;Q06710-4;Q06710-5;A0A7P0T907	Q06710	PAX8_HUMAN	PAX8	PAX8	Paired box protein Pax-8	0.794937	0.00240746	-0.331379	1.21732	3.58617	4.36721	49083.4	50742.7	52725.8	42356.4	40016	38896.8	15.5829	15.6309	15.6862	15.3703	15.2883	15.2474	+	SA_C	Cluster -1379	anatomical structure development;anatomical structure formation involved in morphogenesis;anatomical structure morphogenesis;biological regulation;biosynthetic process;branching involved in ureteric bud morphogenesis;branching morphogenesis of a tube;cell morphogenesis;cell morphogenesis involved in differentiation;cellular biosynthetic process;cellular component morphogenesis;cellular component …	binding;core promoter binding;core promoter sequence-specific DNA binding;DNA binding;G-protein coupled receptor activity;molecular transducer activity;nucleic acid binding;nucleic acid binding transcription factor activity;protein-hormone receptor activity;receptor activity;regulatory region DNA binding;regulatory region nucleic acid binding;RNA polymerase II core promoter sequence-specific DNA …	cell part;intracellular membrane-bounded organelle;intracellular organelle;intracellular organelle part;intracellular part;membrane-bounded organelle;nuclear part;nucleoplasm;nucleus;organelle;organelle part	anatomical structure development;anatomical structure formation involved in morphogenesis;anatomical structure morphogenesis;biological regulation;biosynthetic process;cell morphogenesis;cellular component morphogenesis;cellular component organization;cellular metabolic process;cellular nitrogen compound metabolic process;cellular process;developmental process;macromolecule metabolic process;meta…	cell part;intracellular membrane-bounded organelle;intracellular organelle;nucleoplasm;nucleus;organelle	Pathways in cancer;Thyroid cancer	PAX;Pax2_C	AAAGACA,MIR-511;ANATOMICAL_STRUCTURE_DEVELOPMENT;ANATOMICAL_STRUCTURE_MORPHOGENESIS;ATTACAT,MIR-380-3P;BANDRES_RESPONSE_TO_CARMUSTIN_MGMT_48HR_DN;BENPORATH_EED_TARGETS;BENPORATH_ES_WITH_H3K27ME3;BENPORATH_PRC2_TARGETS;BENPORATH_SUZ12_TARGETS;BIOPOLYMER_METABOLIC_PROCESS;BONOME_OVARIAN_CANCER_SURVIVAL_SUBOPTIMAL_DEBULKING;BUYTAERT_PHOTODYNAMIC_THERAPY_STRESS_UP;CCCAGAG,MIR-326;CHANG_IMMORTALIZED_B…	3D-structure;Alternativesplicing;Completeproteome;Congenitalhypothyroidism;Developmentalprotein;Differentiation;Diseasemutation;DNA-binding;Nucleus;Pairedbox;Polymorphism;Referenceproteome;Transcription;Transcriptionregulation		2.61844	-0.331379	-7.07074	Q06710;Q06710-2	Q06710	Q06710;Q06710-2;Q06710-3;Q06710-4;Q06710-5;A0A7P0T907	Q06710	PAX8_HUMAN	PAX8	PAX8	Paired box protein Pax-8
P49643	P49643	P49643;P49643-2;A0A5F9ZHR0;A0A5F9ZHU7	P49643	PRI2_HUMAN	PRIM2	PRIM2	DNA primase large subunit	0.861614	0.0024384	-0.214961	0.823751	2.51581	2.8099	26128.4	26047.8	27239.5	22603.1	23527	22295.6	14.6733	14.6689	14.7334	14.4642	14.522	14.4445	+	SA_C	Cluster -1379	anatomical structure homeostasis;biological regulation;biosynthetic process;cell cycle;cell cycle process;cellular biosynthetic process;cellular component organization;cellular component organization at cellular level;cellular component organization or biogenesis;cellular component organization or biogenesis at cellular level;cellular macromolecule biosynthetic process;cellular macromolecule meta…	4 iron, 4 sulfur cluster binding;binding;catalytic activity;cation binding;DNA binding;DNA primase activity;DNA-directed RNA polymerase activity;ion binding;iron-sulfur cluster binding;metal cluster binding;metal ion binding;nucleic acid binding;nucleotidyltransferase activity;RNA polymerase activity;transferase activity;transferase activity, transferring phosphorus-containing groups	cell part;intracellular organelle part;intracellular part;nuclear part;nucleoplasm;organelle part	biological regulation;biosynthetic process;cell cycle;cellular component organization;cellular metabolic process;cellular nitrogen compound metabolic process;cellular process;chromosome organization;DNA metabolic process;DNA recombination;DNA replication;homeostatic process;macromolecule metabolic process;metabolic process;mitotic cell cycle;nitrogen compound metabolic process;nucleobase-containi…	cell part;nucleoplasm	DNA replication;Purine metabolism;Pyrimidine metabolism	DNA_primase_lrg	ACEVEDO_LIVER_CANCER_WITH_H3K27ME3_UP;BENPORATH_CYCLING_GENES;BENPORATH_ES_1;BENPORATH_PROLIFERATION;BERENJENO_TRANSFORMED_BY_RHOA_UP;BIOPOLYMER_METABOLIC_PROCESS;BROWNE_HCMV_INFECTION_12HR_DN;BROWNE_HCMV_INFECTION_24HR_DN;BROWNE_HCMV_INFECTION_2HR_DN;CHANG_CYCLING_GENES;CHICAS_RB1_TARGETS_CONFLUENT;chr6p12;DACOSTA_UV_RESPONSE_VIA_ERCC3_COMMON_DN;DACOSTA_UV_RESPONSE_VIA_ERCC3_DN;DEURIG_T_CELL_PRO…	3D-structure;4Fe-4S;Alternativesplicing;Completeproteome;DNA-binding;DNA-directedRNApolymerase;DNAreplication;Iron;Iron-sulfur;Metal-binding;Nucleotidyltransferase;Polymorphism;Primosome;Referenceproteome;Transcription;Transferase	DNA polymerase alpha-primase complex;DNA synthesome complex (13 subunits);DNA synthesome complex (15 subunits);DNA synthesome complex (17 subunits);DNA synthesome core complex	2.61289	-0.214961	-6.88598	P49643	P49643	P49643;P49643-2;A0A5F9ZHR0;A0A5F9ZHU7	P49643	PRI2_HUMAN	PRIM2	PRIM2	DNA primase large subunit
Q01995	Q01995	Q01995;E9PJ32;H0YCU9	Q01995	TAGL_HUMAN	TAGLN	TAGLN	Transgelin	2.02266	0.00247066	1.01176	3.32342	7.32984	11.8087	17931	17528.4	20052.9	32412.7	40755.2	39114.4	14.1302	14.0974	14.2915	14.9843	15.3147	15.2554	+	SA_C	Cluster -1380	anatomical structure development;cell differentiation;cellular developmental process;cellular process;developmental process;epithelial cell differentiation;muscle organ development;muscle structure development;organ development		cell part;cytoplasm;intracellular part	anatomical structure development;cell differentiation;cellular process;developmental process	cell part;cytoplasm		Calponin;CH	ACEVEDO_FGFR1_TARGETS_IN_PROSTATE_CANCER_MODEL_DN;AMIT_EGF_RESPONSE_120_HELA;ANATOMICAL_STRUCTURE_DEVELOPMENT;APRELIKOVA_BRCA1_TARGETS;ATM_DN.V1_DN;BCAT_BILD_ET_AL_UP;BECKER_TAMOXIFEN_RESISTANCE_UP;BERENJENO_TRANSFORMED_BY_RHOA_REVERSIBLY_DN;BERENJENO_TRANSFORMED_BY_RHOA_UP;BERTUCCI_MEDULLARY_VS_DUCTAL_BREAST_CANCER_DN;BLALOCK_ALZHEIMERS_DISEASE_UP;BMI1_DN.V1_UP;BMI1_DN_MEL18_DN.V1_UP;BROWNE_HCMV…	Acetylation;Actin-binding;Completeproteome;Cytoplasm;Muscleprotein;Phosphoprotein;Polymorphism;Referenceproteome		2.60719	1.01176	8.56793	Q01995	Q01995	Q01995;E9PJ32;H0YCU9	Q01995	TAGL_HUMAN	TAGLN	TAGLN	Transgelin
P52732	P52732	P52732;A0A7I2V3A9;A0A7I2YQY4;A0A7I2V3V3	P52732	KIF11_HUMAN	KIF11	KIF11	Kinesin-like protein KIF11	0.691022	0.0024918	-0.533389	1.90026	6.55525	6.92529	66806.5	62701.5	71478.9	43948.4	49948.4	44989.5	16.0277	15.9362	16.1252	15.4235	15.6082	15.4573	+	SA_C	Cluster -1379	antigen processing and presentation;antigen processing and presentation of exogenous antigen;antigen processing and presentation of exogenous peptide antigen;antigen processing and presentation of exogenous peptide antigen via MHC class II;antigen processing and presentation of peptide antigen;antigen processing and presentation of peptide antigen via MHC class II;antigen processing and presentat…	adenyl nucleotide binding;adenyl ribonucleotide binding;ATP binding;ATPase activity;binding;catalytic activity;enzyme binding;hydrolase activity;hydrolase activity, acting on acid anhydrides;hydrolase activity, acting on acid anhydrides, in phosphorus-containing anhydrides;kinase binding;microtubule motor activity;motor activity;nucleoside-triphosphatase activity;nucleotide binding;plus-end-direc…	cell part;cytoplasm;cytoplasmic part;cytoskeletal part;cytosol;intracellular non-membrane-bounded organelle;intracellular organelle;intracellular organelle part;intracellular part;kinesin complex;macromolecular complex;membrane;microtubule;microtubule associated complex;non-membrane-bounded organelle;organelle;organelle part;protein complex;spindle;spindle pole	biological regulation;cell division;cellular component assembly;cellular component movement;cellular component organization;cellular process;chromosome segregation;coagulation;cytoskeleton organization;immune system process;metabolic process;microtubule organizing center organization;mitosis;multicellular organismal process;nuclear division;organelle assembly;organelle fission;organelle organizat…	cell part;cytoplasm;cytosol;intracellular non-membrane-bounded organelle;intracellular organelle;macromolecular complex;membrane;organelle;protein complex		Kinesin;Microtub_bind	ALONSO_METASTASIS_UP;BENPORATH_CYCLING_GENES;BENPORATH_MYC_MAX_TARGETS;BENPORATH_SOX2_TARGETS;BERENJENO_TRANSFORMED_BY_RHOA_UP;BIDUS_METASTASIS_UP;BLUM_RESPONSE_TO_SALIRASIB_DN;BORCZUK_MALIGNANT_MESOTHELIOMA_UP;BROWNE_HCMV_INFECTION_10HR_DN;BURTON_ADIPOGENESIS_3;CAIRO_HEPATOBLASTOMA_CLASSES_UP;CASORELLI_ACUTE_PROMYELOCYTIC_LEUKEMIA_DN;CELL_CYCLE_GO_0007049;CELL_CYCLE_PHASE;CELL_CYCLE_PROCESS;CHIA…	3D-structure;Acetylation;ATP-binding;Cellcycle;Celldivision;Coiledcoil;Completeproteome;Cytoplasm;Cytoskeleton;Diseasemutation;Microtubule;Mitosis;Motorprotein;Nucleotide-binding;Phosphoprotein;Polymorphism;Referenceproteome	Kaiso-NCOR complex	2.60349	-0.533389	-6.77427	P52732	P52732	P52732;A0A7I2V3A9;A0A7I2YQY4;A0A7I2V3V3	P52732	KIF11_HUMAN	KIF11	KIF11	Kinesin-like protein KIF11
Q86WR7	Q86WR7	Q86WR7;Q86WR7-2	Q86WR7	PRSR2_HUMAN	PROSER2	PROSER2	Proline and serine-rich protein 2	1.38363	0.00251093	0.467555	1.48362	4.23482	6.06429	20913	21508.7	19780.2	26936.2	28712.8	30415.4	14.3521	14.3926	14.2718	14.7173	14.8094	14.8925	+	SA_C	Cluster -1380									Alternativesplicing;Completeproteome;Directproteinsequencing;Methylation;Phosphoprotein;Polymorphism;Referenceproteome		2.60016	0.467555	7.5617	Q86WR7	Q86WR7	Q86WR7;Q86WR7-2	Q86WR7	PRSR2_HUMAN	PROSER2	PROSER2	Proline and serine-rich protein 2
Q14671;Q14671-2;Q14671-3	Q14671	Q14671;Q14671-2;Q14671-3;Q14671-4;Q5T1Z4;Q5T1Z8;H0YEH2;E9PR38;H0YDK8	Q14671	PUM1_HUMAN	PUM1	PUM1	Pumilio homolog 1	0.845861	0.00251235	-0.241247	0.912615	2.72794	1.42857	63136.6	60903.1	64268.1	53624.7	53432.1	52225.3	15.9462	15.8942	15.9718	15.7106	15.7054	15.6725	+	SA_C	Cluster -1379	biological regulation;cellular component organization;cellular component organization or biogenesis;cellular process;establishment of localization;establishment of localization in cell;Golgi vesicle transport;intracellular transport;membrane organization;post-Golgi vesicle-mediated transport;posttranscriptional regulation of gene expression;regulation of biological process;regulation of biosynthe…		cell part;cytoplasmic part;cytosol;intracellular part	biological regulation;cellular component organization;cellular process;establishment of localization;Golgi vesicle transport;membrane organization;regulation of translation;transport;vesicle-mediated transport	cell part;cytosol		PUF	AAGCACA,MIR-218;ACACTAC,MIR-142-3P;ACAWNRNSRCGG_UNKNOWN;ATACTGT,MIR-144;BCAT_BILD_ET_AL_DN;BENPORATH_SOX2_TARGETS;BLALOCK_ALZHEIMERS_DISEASE_UP;BRUINS_UVC_RESPONSE_EARLY_LATE;BUYTAERT_PHOTODYNAMIC_THERAPY_STRESS_UP;CACGTTT,MIR-302A;chr1p35;CTTTGCA,MIR-527;CTTTGTA,MIR-524;DACOSTA_UV_RESPONSE_VIA_ERCC3_COMMON_DN;DACOSTA_UV_RESPONSE_VIA_ERCC3_DN;DAZARD_RESPONSE_TO_UV_NHEK_DN;DAZARD_RESPONSE_TO_UV_SC…	3D-structure;Acetylation;Alternativesplicing;Completeproteome;Cytoplasm;Differentiation;Phosphoprotein;Referenceproteome;Repeat;RNA-binding;Spermatogenesis;Translationregulation		2.59992	-0.241247	-9.36497	Q14671;Q14671-2;Q14671-3	Q14671	Q14671;Q14671-2;Q14671-3;Q14671-4;Q5T1Z4;Q5T1Z8;H0YEH2;E9PR38;H0YDK8	Q14671	PUM1_HUMAN	PUM1	PUM1	Pumilio homolog 1
Q5VUA4	Q5VUA4	Q5VUA4	Q5VUA4	ZN318_HUMAN	ZNF318	ZNF318	Zinc finger protein 318	0.865984	0.00253696	-0.20739	0.798157	2.56046	1.58034	32994.6	31421.8	32660	28366.4	27522.6	28177.6	15.0099	14.9395	14.9952	14.7919	14.7483	14.7823	+	SA_C	Cluster -1379	biological regulation;biosynthetic process;cell cycle;cellular biosynthetic process;cellular macromolecule biosynthetic process;cellular macromolecule metabolic process;cellular metabolic process;cellular nitrogen compound metabolic process;cellular process;macromolecule biosynthetic process;macromolecule metabolic process;meiotic cell cycle;metabolic process;nitrogen compound metabolic process;n…	binding;cation binding;ion binding;metal ion binding;nucleic acid binding;transition metal ion binding;zinc ion binding	cell part;cytoplasm;intracellular organelle part;intracellular part;nuclear part;nucleoplasm;organelle part	biological regulation;biosynthetic process;cell cycle;cellular metabolic process;cellular nitrogen compound metabolic process;cellular process;macromolecule metabolic process;meiotic cell cycle;metabolic process;nitrogen compound metabolic process;nucleobase-containing compound metabolic process;primary metabolic process;RNA metabolic process	cell part;cytoplasm;nucleoplasm			BCAT_GDS748_DN;BIDUS_METASTASIS_UP;BORCZUK_MALIGNANT_MESOTHELIOMA_UP;CACGTG_V$MYC_Q2;CTACCTC,LET-7A,LET-7B,LET-7C,LET-7D,LET-7E,LET-7F,MIR-98,LET-7G,LET-7I;DAZARD_RESPONSE_TO_UV_NHEK_DN;FORTSCHEGGER_PHF8_TARGETS_DN;GARY_CD5_TARGETS_UP;GAZDA_DIAMOND_BLACKFAN_ANEMIA_ERYTHROID_DN;GCCATNTTG_V$YY1_Q6;GINESTIER_BREAST_CANCER_20Q13_AMPLIFICATION_DN;GRAESSMANN_APOPTOSIS_BY_DOXORUBICIN_DN;GSE10094_LCMV_VS…	Alternativesplicing;Coiledcoil;Completeproteome;Meiosis;Metal-binding;Nucleus;Phosphoprotein;Polymorphism;Referenceproteome;Repeat;Repressor;Transcription;Transcriptionregulation;Zinc;Zinc-finger		2.59569	-0.20739	-8.22904	Q5VUA4	Q5VUA4	Q5VUA4	Q5VUA4	ZN318_HUMAN	ZNF318	ZNF318	Zinc finger protein 318
Q16625;Q16625-4	Q16625	Q16625;Q16625-2;Q16625-3;Q16625-4;Q16625-5;A0A0G2JMZ8	Q16625	OCLN_HUMAN	OCLN	OCLN	Occludin	1.17198	0.00255667	0.228767	0.676358	0.730263	2.05608	18093.4	18314.5	18332.8	21777.8	20910	21467.1	14.1432	14.1607	14.1621	14.4106	14.3519	14.3898	+	SA_C	Cluster -1380	amine metabolic process;apoptosis;carboxylic acid metabolic process;cell death;cell junction assembly;cell junction organization;cell-cell junction assembly;cell-cell junction organization;cellular amine metabolic process;cellular amino acid metabolic process;cellular component assembly;cellular component assembly at cellular level;cellular component disassembly;cellular component disassembly at …	binding;catalytic activity;methyltransferase activity;protein binding;protein domain specific binding;S-adenosylmethionine-dependent methyltransferase activity;S-methyltransferase activity;thiopurine S-methyltransferase activity;transferase activity;transferase activity, transferring one-carbon groups	apical plasma membrane;apicolateral plasma membrane;cell junction;cell part;cell-cell junction;cytoplasmic membrane-bounded vesicle;cytoplasmic part;cytoplasmic vesicle;cytosol;endocytic vesicle;integral to membrane;intracellular membrane-bounded organelle;intracellular organelle;intracellular part;intrinsic to membrane;membrane;membrane part;membrane-bounded organelle;membrane-bounded vesicle;oc…	amine metabolic process;cell death;cell junction organization;cellular amino acid metabolic process;cellular component assembly;cellular component disassembly;cellular component organization;cellular ketone metabolic process;cellular metabolic process;cellular nitrogen compound metabolic process;cellular process;cofactor metabolic process;death;heterocycle metabolic process;macromolecular complex…	cell part;cytoplasmic membrane-bounded vesicle;cytosol;intracellular membrane-bounded organelle;intracellular organelle;membrane;organelle;plasma membrane;vesicle	Cell adhesion molecules (CAMs);Hepatitis C;Leukocyte transendothelial migration;Pathogenic Escherichia coli infection;Tight junction	MARVEL;Occludin_ELL	ACACTCC,MIR-122A;ACEVEDO_METHYLATED_IN_LIVER_CANCER_DN;AIGNER_ZEB1_TARGETS;AMIT_SERUM_RESPONSE_240_MCF10A;BROWNE_HCMV_INFECTION_18HR_UP;BROWNE_HCMV_INFECTION_24HR_UP;BROWNE_HCMV_INFECTION_8HR_UP;CAGGTG_V$E12_Q6;CAGTATT,MIR-200B,MIR-200C,MIR-429;CELLULAR_COMPONENT_ASSEMBLY;CHEMNITZ_RESPONSE_TO_PROSTAGLANDIN_E2_DN;chr5q13;COLDREN_GEFITINIB_RESISTANCE_DN;CUI_GLUCOSE_DEPRIVATION;ESC_J1_UP_LATE.V1_UP;…	3D-structure;Alternativesplicing;Celljunction;Coiledcoil;Completeproteome;Diseasemutation;Membrane;Phosphoprotein;Referenceproteome;Tightjunction;Transmembrane;Transmembranehelix		2.59233	0.228767	12.5519	Q16625;Q16625-4	Q16625	Q16625;Q16625-2;Q16625-3;Q16625-4;Q16625-5;A0A0G2JMZ8	Q16625	OCLN_HUMAN	OCLN	OCLN	Occludin
Q8IWC1	Q8IWC1	Q8IWC1;Q8IWC1-2;Q8IWC1-3;Q8IWC1-4;A0A0A0MRP0	Q8IWC1	MA7D3_HUMAN	MAP7D3	MAP7D3	MAP7 domain-containing protein 3	0.820562	0.00256557	-0.285057	1.06072	2.44721	0.808047	14755.8	15438.7	15350.9	12459.5	12557.3	12356	13.849	13.9143	13.906	13.605	13.6162	13.5929	+	SA_C	Cluster -1379	cellular component assembly;cellular component assembly at cellular level;cellular component organization;cellular component organization at cellular level;cellular component organization or biogenesis;cellular component organization or biogenesis at cellular level;cellular macromolecular complex assembly;cellular macromolecular complex subunit organization;cellular process;cellular protein compl…	binding;cytoskeletal protein binding;microtubule binding;protein binding;structural molecule activity;tubulin binding	actin cytoskeleton;cell part;centrosome;cytoplasm;cytoplasmic part;cytoskeletal part;cytoskeleton;intracellular membrane-bounded organelle;intracellular non-membrane-bounded organelle;intracellular organelle;intracellular organelle part;intracellular part;macromolecular complex;membrane;membrane-bounded organelle;microtubule;microtubule organizing center;non-membrane-bounded organelle;nuclear par…	cellular component assembly;cellular component organization;cellular macromolecular complex assembly;cellular process;cytoskeleton organization;macromolecular complex assembly;organelle organization;protein complex assembly;protein polymerization	cell part;centrosome;cytoplasm;cytoskeleton;intracellular membrane-bounded organelle;intracellular non-membrane-bounded organelle;intracellular organelle;macromolecular complex;membrane;microtubule organizing center;nucleoplasm;nucleus;organelle;protein complex		MAP7	CHARAFE_BREAST_CANCER_LUMINAL_VS_BASAL_DN;FIGUEROA_AML_METHYLATION_CLUSTER_1_UP;FIGUEROA_AML_METHYLATION_CLUSTER_2_UP;FIGUEROA_AML_METHYLATION_CLUSTER_3_UP;FIGUEROA_AML_METHYLATION_CLUSTER_4_UP;FIGUEROA_AML_METHYLATION_CLUSTER_6_UP;FIGUEROA_AML_METHYLATION_CLUSTER_7_UP;GSE11057_EFF_MEM_VS_CENT_MEM_CD4_TCELL_UP;GSE13484_UNSTIM_VS_12H_YF17D_VACCINE_STIM_PBMC_UP;GSE17974_0H_VS_12H_IN_VITRO_ACT_CD4_T…	Acetylation;Alternativesplicing;Coiledcoil;Completeproteome;Cytoplasm;Cytoskeleton;Phosphoprotein;Polymorphism;Referenceproteome		2.59082	-0.285057	-13.1978	Q8IWC1	Q8IWC1	Q8IWC1;Q8IWC1-2;Q8IWC1-3;Q8IWC1-4;A0A0A0MRP0	Q8IWC1	MA7D3_HUMAN	MAP7D3	MAP7D3	MAP7 domain-containing protein 3
Q9Y3R5;Q9Y3R5-2	Q9Y3R5	Q9Y3R5;Q9Y3R5-2	Q9Y3R5	DOP2_HUMAN	DOP1B	DOP1B	Protein dopey-2	1.14968	0.00256673	0.201254	0.583344	2.60315	2.50333	40784.2	39487.3	38743.6	45090.6	44819.6	46918.7	15.3157	15.2691	15.2417	15.4605	15.4518	15.5179	+	SA_C	Cluster -1380	cellular component organization;cellular component organization at cellular level;cellular component organization or biogenesis;cellular component organization or biogenesis at cellular level;cellular process;cognition;developmental process;endoplasmic reticulum organization;endosome transport;establishment of localization;establishment of localization in cell;establishment of protein localizatio…		cell part;cytoplasmic part;extracellular membrane-bounded organelle;extracellular organelle;extracellular region part;extracellular vesicular exosome;Golgi apparatus part;Golgi membrane;intracellular organelle part;intracellular part;membrane;membrane-bounded organelle;membrane-bounded vesicle;organelle;organelle membrane;organelle part;vesicle	cellular component organization;cellular process;developmental process;endoplasmic reticulum organization;endosome transport;establishment of localization;Golgi vesicle transport;multicellular organismal development;multicellular organismal process;neurological system process;organelle organization;protein transport;transport;vesicle-mediated transport	cell part;extracellular organelle;membrane;organelle;vesicle		Dopey_N	BROWN_MYELOID_CELL_DEVELOPMENT_UP;CAIRO_HEPATOBLASTOMA_CLASSES_UP;CELLULAR_LOCALIZATION;CHARAFE_BREAST_CANCER_LUMINAL_VS_BASAL_UP;chr21q22;CREIGHTON_ENDOCRINE_THERAPY_RESISTANCE_5;CYTOPLASM;CYTOPLASMIC_PART;DACOSTA_UV_RESPONSE_VIA_ERCC3_COMMON_DN;DACOSTA_UV_RESPONSE_VIA_ERCC3_DN;DEBIASI_APOPTOSIS_BY_REOVIRUS_INFECTION_DN;DODD_NASOPHARYNGEAL_CARCINOMA_UP;ENDOMEMBRANE_SYSTEM;ENDOSOME_TRANSPORT;ENK_…	Alternativesplicing;Completeproteome;Phosphoprotein;Polymorphism;Proteintransport;Referenceproteome;Transport		2.59062	0.201254	6.72235	Q9Y3R5;Q9Y3R5-2	Q9Y3R5	Q9Y3R5;Q9Y3R5-2	Q9Y3R5	DOP2_HUMAN	DOP1B	DOP1B	Protein dopey-2
P49754;P49754-2	P49754	P49754;P49754-2;P49754-3;C9J3F8;H7BXH3;C9JZ11;C9J2U9	P49754	VPS41_HUMAN	VPS41	VPS41	Vacuolar protein sorting-associated protein 41 homolog	1.23917	0.00264057	0.30944	0.949085	4.04465	3.88851	19116.5	18151.2	17661	22057.5	22311.8	23696.8	14.2225	14.1478	14.1083	14.429	14.4455	14.5324	+	SA_C	Cluster -1380	biological regulation;cellular component organization;cellular component organization at cellular level;cellular component organization or biogenesis;cellular component organization or biogenesis at cellular level;cellular membrane fusion;cellular membrane organization;cellular process;establishment of localization;establishment of localization in cell;establishment of protein localization;establ…	binding;cation binding;enzyme binding;GTPase binding;ion binding;metal ion binding;protein binding;transition metal ion binding;zinc ion binding	cell part;CORVET complex;cytoplasmic membrane-bounded vesicle;cytoplasmic part;cytoplasmic vesicle;cytoskeleton;cytosol;early endosome;endosomal part;endosome;Golgi apparatus part;Golgi-associated vesicle;HOPS complex;intracellular membrane-bounded organelle;intracellular non-membrane-bounded organelle;intracellular organelle;intracellular organelle part;intracellular part;late endosome;lysosomal…	biological regulation;cellular component organization;cellular membrane organization;cellular process;establishment of localization;Golgi vesicle transport;membrane fusion;membrane organization;organelle organization;protein targeting;protein transport;regulation of organelle organization;regulation of transport;transport;vacuolar transport;vacuole organization;vesicle-mediated transport	cell part;cytoplasmic membrane-bounded vesicle;cytoskeleton;cytosol;endosome;intracellular membrane-bounded organelle;intracellular non-membrane-bounded organelle;intracellular organelle;macromolecular complex;membrane;organelle;protein complex;vesicle		Clathrin	AACYNNNNTTCCS_UNKNOWN;ACTAYRNNNCCCR_UNKNOWN;BERENJENO_TRANSFORMED_BY_RHOA_DN;BLALOCK_ALZHEIMERS_DISEASE_DN;BONOME_OVARIAN_CANCER_SURVIVAL_OPTIMAL_DEBULKING;BROWNE_HCMV_INFECTION_14HR_DN;BROWNE_HCMV_INFECTION_20HR_DN;chr7p14;DIAZ_CHRONIC_MEYLOGENOUS_LEUKEMIA_UP;DING_LUNG_CANCER_EXPRESSION_BY_COPY_NUMBER;ENK_UV_RESPONSE_EPIDERMIS_DN;FEVR_CTNNB1_TARGETS_UP;GCM_ERBB2IP;GSE10239_KLRG1INT_VS_KLRG1HIGH_…	Alternativesplicing;Completeproteome;Metal-binding;Polymorphism;Proteintransport;Referenceproteome;Transport;Zinc;Zinc-finger		2.5783	0.30944	6.67179	P49754;P49754-2	P49754	P49754;P49754-2;P49754-3;C9J3F8;H7BXH3;C9JZ11;C9J2U9	P49754	VPS41_HUMAN	VPS41	VPS41	Vacuolar protein sorting-associated protein 41 homolog
P51688	P51688	P51688	P51688	SPHM_HUMAN	SGSH	SGSH	N-sulphoglucosamine sulphohydrolase	1.18106	0.00264486	0.240102	0.714677	3.09828	3.00878	8306.98	8068.97	8584.03	9894.27	10082.2	9502.7	13.0201	12.9782	13.0674	13.2724	13.2995	13.2141	+	SA_C	Cluster -1380	amine metabolic process;aminoglycan catabolic process;aminoglycan metabolic process;carbohydrate catabolic process;carbohydrate metabolic process;catabolic process;cellular macromolecule metabolic process;cellular metabolic process;cellular process;glycoprotein metabolic process;glycosaminoglycan catabolic process;glycosaminoglycan metabolic process;macromolecule catabolic process;macromolecule m…	binding;catalytic activity;cation binding;hydrolase activity;hydrolase activity, acting on acid sulfur-nitrogen bonds;hydrolase activity, acting on ester bonds;ion binding;metal ion binding;N-sulfoglucosamine sulfohydrolase activity;sulfuric ester hydrolase activity	cell part;cytoplasmic part;extracellular membrane-bounded organelle;extracellular organelle;extracellular region part;extracellular vesicular exosome;intracellular organelle lumen;intracellular organelle part;intracellular part;lysosomal lumen;membrane-bounded organelle;membrane-bounded vesicle;membrane-enclosed lumen;organelle;organelle lumen;organelle part;vacuolar lumen;vacuolar part;vesicle	amine metabolic process;carbohydrate metabolic process;catabolic process;cellular metabolic process;cellular process;macromolecule metabolic process;metabolic process;nitrogen compound metabolic process;polysaccharide metabolic process;primary metabolic process;small molecule metabolic process	cell part;extracellular organelle;organelle;vesicle	Glycosaminoglycan degradation;Lysosome	Sulfatase	BHATI_G2M_ARREST_BY_2METHOXYESTRADIOL_DN;BOSCO_ALLERGEN_INDUCED_TH2_ASSOCIATED_MODULE;CARBOHYDRATE_METABOLIC_PROCESS;CELLULAR_CARBOHYDRATE_METABOLIC_PROCESS;CELLULAR_MACROMOLECULE_METABOLIC_PROCESS;CELLULAR_PROTEIN_METABOLIC_PROCESS;chr17q25;DER_IFN_BETA_RESPONSE_DN;GSE13306_TREG_VS_TCONV_SPLEEN_DN;GSE13485_DAY1_VS_DAY21_YF17D_VACCINE_PBMC_UP;GSE13485_DAY1_VS_DAY7_YF17D_VACCINE_PBMC_UP;GSE13493_D…	3D-structure;Calcium;Completeproteome;Directproteinsequencing;Diseasemutation;Glycoprotein;Hydrolase;Lysosome;Metal-binding;Mucopolysaccharidosis;Polymorphism;Referenceproteome;Signal		2.5776	0.240102	6.66032	P51688	P51688	P51688	P51688	SPHM_HUMAN	SGSH	SGSH	N-sulphoglucosamine sulphohydrolase
Q2TAZ0;Q2TAZ0-3	Q2TAZ0	Q2TAZ0;Q2TAZ0-3	Q2TAZ0	ATG2A_HUMAN	ATG2A	ATG2A	Autophagy-related protein 2 homolog A	1.15182	0.00266226	0.203876	0.592209	2.5221	2.65178	8335.4	7925.46	8124.02	9081.16	9454.38	9551.39	13.025	12.9523	12.988	13.1487	13.2068	13.2215	+	SA_C	Cluster -1380	autophagic vacuole assembly;autophagy;catabolic process;cell communication;cellular catabolic process;cellular component assembly;cellular component assembly at cellular level;cellular component organization;cellular component organization at cellular level;cellular component organization or biogenesis;cellular component organization or biogenesis at cellular level;cellular metabolic process;cell…		cell part;cytoplasmic part;extrinsic to membrane;intracellular part;lipid particle;membrane;membrane part;pre-autophagosomal structure;pre-autophagosomal structure membrane	autophagy;catabolic process;cell communication;cellular component assembly;cellular component organization;cellular metabolic process;cellular process;metabolic process;organelle assembly;organelle organization;response to external stimulus;response to extracellular stimulus;response to starvation;response to stimulus;response to stress;vacuole organization	cell part;lipid particle;membrane		ATG_C;Chorein_N	BORCZUK_MALIGNANT_MESOTHELIOMA_DN;chr11q13;DARWICHE_PAPILLOMA_PROGRESSION_RISK;DEBIASI_APOPTOSIS_BY_REOVIRUS_INFECTION_DN;ESC_J1_UP_LATE.V1_DN;GCACTTT,MIR-17-5P,MIR-20A,MIR-106A,MIR-106B,MIR-20B,MIR-519D;GSE11864_UNTREATED_VS_CSF1_IN_MAC_UP;GSE13411_NAIVE_VS_MEMORY_BCELL_DN;GSE13738_RESTING_VS_BYSTANDER_ACTIVATED_CD4_TCELL_DN;GSE14308_TH2_VS_INDUCED_TREG_DN;GSE14308_TH2_VS_NATURAL_TREG_DN;GSE1460…	Alternativesplicing;Autophagy;Completeproteome;Lipiddroplet;Membrane;Phosphoprotein;Polymorphism;Referenceproteome		2.57475	0.203876	6.66563	Q2TAZ0;Q2TAZ0-3	Q2TAZ0	Q2TAZ0;Q2TAZ0-3	Q2TAZ0	ATG2A_HUMAN	ATG2A	ATG2A	Autophagy-related protein 2 homolog A
Q13950-3	Q13950-3	Q13950;Q13950-2;Q13950-3;I3L0L0;A0A2R8Y7Z3;I3L354;A0A0D9SEN7	Q13950	RUNX2_HUMAN	RUNX2	RUNX2	Isoform 3 of Runt-related transcription factor 2	0.677249	0.00270181	-0.561319	1.99468	4.52658	1.28475	8777.27	8850.33	8143.28	5785.89	5903.16	5764.24	13.0996	13.1115	12.9914	12.4983	12.5273	12.4929	+	SA_C	Cluster -1379	anatomical structure development;anatomical structure morphogenesis;appendage morphogenesis;biological regulation;biosynthetic process;BMP signaling pathway;cell activation;cell development;cell differentiation;cell fate commitment;cell maturation;cell surface receptor linked signaling pathway;cellular biosynthetic process;cellular developmental process;cellular macromolecule metabolic process;ce…	adenyl nucleotide binding;adenyl ribonucleotide binding;ATP binding;binding;chromatin binding;core promoter binding;core promoter proximal region DNA binding;core promoter proximal region sequence-specific DNA binding;core promoter sequence-specific DNA binding;DNA binding;nucleic acid binding;nucleic acid binding transcription factor activity;nucleotide binding;purine nucleotide binding;purine r…	cell part;chromatin;chromosomal part;cytoplasm;intracellular organelle part;intracellular part;macromolecular complex;nuclear chromatin;nuclear chromosome part;nuclear part;nucleoplasm;nucleoplasm part;organelle part;protein complex;transcription factor complex	anatomical structure development;anatomical structure morphogenesis;biological regulation;biosynthetic process;cell activation;cell development;cell differentiation;cell maturation;cellular metabolic process;cellular nitrogen compound metabolic process;cellular process;developmental maturation;developmental process;immune system process;macromolecule metabolic process;metabolic process;multicellu…	cell part;cytoplasm;macromolecular complex;nucleoplasm;protein complex;transcription factor complex		Runt;RunxI	AAAGGGA,MIR-204,MIR-211;AAGCAAT,MIR-137;AAGCACA,MIR-218;AATGTGA,MIR-23A,MIR-23B;ABRAHAM_ALPC_VS_MULTIPLE_MYELOMA_UP;ACCAAAG,MIR-9;ANATOMICAL_STRUCTURE_DEVELOPMENT;ATGAAGG,MIR-205;ATGCTGG,MIR-338;BENPORATH_EED_TARGETS;BENPORATH_ES_WITH_H3K27ME3;BILD_CTNNB1_ONCOGENIC_SIGNATURE;BLALOCK_ALZHEIMERS_DISEASE_INCIPIENT_UP;BLALOCK_ALZHEIMERS_DISEASE_UP;BONE_REMODELING;BOYLAN_MULTIPLE_MYELOMA_C_D_DN;BROWNE…	Alternativesplicing;Completeproteome;Diseasemutation;DNA-binding;Nucleus;Phosphoprotein;Polymorphism;Referenceproteome;Transcription;Transcriptionregulation		2.56834	-0.561319	-14.1516	Q13950-3	Q13950-3	Q13950;Q13950-2;Q13950-3;I3L0L0;A0A2R8Y7Z3;I3L354;A0A0D9SEN7	Q13950	RUNX2_HUMAN	RUNX2	RUNX2	Isoform 3 of Runt-related transcription factor 2
O60885	O60885	O60885;O60885-2;O60885-3	O60885	BRD4_HUMAN	BRD4	BRD4	Bromodomain-containing protein 4	0.877718	0.00270891	-0.188203	0.733289	2.32544	2.47127	41347	42967.9	43136	38184.3	36343.3	37338.3	15.3355	15.391	15.3966	15.2207	15.1494	15.1884	+	SA_C	Cluster -1379	biological regulation;biosynthetic process;cell cycle process;cell proliferation;cellular biosynthetic process;cellular component organization;cellular component organization at cellular level;cellular component organization or biogenesis;cellular component organization or biogenesis at cellular level;cellular macromolecule biosynthetic process;cellular macromolecule metabolic process;cellular me…	binding;chromatin binding;DNA binding;histone acetyl-lysine binding;histone binding;nucleic acid binding;p53 binding;protein binding	carboxy-terminal domain protein kinase complex;cell part;chromatin;chromosomal part;chromosome;condensed chromosome;condensed nuclear chromosome;cytoplasm;intracellular membrane-bounded organelle;intracellular non-membrane-bounded organelle;intracellular organelle;intracellular organelle part;intracellular part;macromolecular complex;membrane-bounded organelle;non-membrane-bounded organelle;nucle…	biological regulation;biosynthetic process;cell proliferation;cellular component organization;cellular metabolic process;cellular nitrogen compound metabolic process;cellular process;chromatin modification;chromatin organization;chromosome organization;chromosome segregation;histone modification;macromolecule metabolic process;macromolecule modification;metabolic process;nitrogen compound metabol…	cell part;chromosome;cytoplasm;intracellular membrane-bounded organelle;intracellular non-membrane-bounded organelle;intracellular organelle;macromolecular complex;nuclear chromosome;nucleoplasm;nucleus;organelle;protein complex;transcription elongation factor complex		Bromodomain	AAAGGGA,MIR-204,MIR-211;ACCAAAG,MIR-9;ACTGCCT,MIR-34B;AUNG_GASTRIC_CANCER;BLALOCK_ALZHEIMERS_DISEASE_UP;BUYTAERT_PHOTODYNAMIC_THERAPY_STRESS_UP;BYSTROEM_CORRELATED_WITH_IL5_UP;BYSTRYKH_HEMATOPOIESIS_STEM_CELL_QTL_TRANS;CAGCTG_V$AP4_Q5;chr19p13;GCANCTGNY_V$MYOD_Q6;GGATTA_V$PITX2_Q2;GGCAGCT,MIR-22;GGGTGGRR_V$PAX4_03;GRAESSMANN_APOPTOSIS_BY_DOXORUBICIN_DN;GRESHOCK_CANCER_COPY_NUMBER_UP;GSE11924_TFH_…	3D-structure;Acetylation;Alternativesplicing;Bromodomain;Chromatinregulator;Chromosomalrearrangement;Chromosome;Completeproteome;DNAdamage;Host-virusinteraction;Nucleus;Phosphoprotein;Polymorphism;Referenceproteome;Repeat;Transcription;Transcriptionregulation	BRD4 complex;BRD4-P-TEFb complex;BRD4-RFC complex;P-TEFb-BRD4-TRAP220 complex	2.56721	-0.188203	-6.63346	O60885	O60885	O60885;O60885-2;O60885-3	O60885	BRD4_HUMAN	BRD4	BRD4	Bromodomain-containing protein 4
O00716;O00716-2	O00716	O00716;O00716-2	O00716	E2F3_HUMAN	E2F3	E2F3	Transcription factor E2F3	0.709569	0.00273953	-0.495021	1.77055	6.40686	6.48138	3806.16	4134.75	3649.77	2601.65	2681.32	2941.41	11.8941	12.0136	11.8336	11.3452	11.3887	11.5223	+	SA_C	Cluster -1379	biological regulation;biosynthetic process;cell cycle;cell surface receptor linked signaling pathway;cellular biosynthetic process;cellular macromolecule metabolic process;cellular metabolic process;cellular nitrogen compound metabolic process;cellular process;cellular response to stimulus;macromolecule metabolic process;metabolic process;mitotic cell cycle;negative regulation of biological proce…	binding;core promoter binding;DNA binding;nucleic acid binding;nucleic acid binding transcription factor activity;regulatory region DNA binding;regulatory region nucleic acid binding;sequence-specific DNA binding transcription factor activity;transcription regulatory region DNA binding	cell part;cytoplasm;cytoplasmic part;Golgi apparatus;intracellular membrane-bounded organelle;intracellular organelle;intracellular organelle part;intracellular part;macromolecular complex;membrane-bounded organelle;nuclear part;nucleoplasm;nucleoplasm part;nucleus;organelle;organelle part;protein complex;transcription factor complex	biological regulation;biosynthetic process;cell cycle;cellular metabolic process;cellular nitrogen compound metabolic process;cellular process;macromolecule metabolic process;metabolic process;mitotic cell cycle;nitrogen compound metabolic process;nucleobase-containing compound metabolic process;primary metabolic process;response to stimulus;RNA metabolic process;signal transduction;transcription…	cell part;cytoplasm;Golgi apparatus;intracellular membrane-bounded organelle;intracellular organelle;macromolecular complex;nucleoplasm;nucleus;organelle;protein complex;transcription factor complex	Bladder cancer;Cell cycle;Chronic myeloid leukemia;Glioma;Melanoma;Non-small cell lung cancer;Pancreatic cancer;Pathways in cancer;Prostate cancer;Small cell lung cancer	E2F_TDP	AAACCAC,MIR-140;AAAGACA,MIR-511;ACAGGGT,MIR-10A,MIR-10B;AGGTGCA,MIR-500;AGTCAGC,MIR-345;ATATGCA,MIR-448;ATCATGA,MIR-433;BENPORATH_ES_CORE_NINE_CORRELATED;BENPORATH_NANOG_TARGETS;BENPORATH_SOX2_TARGETS;BIOPOLYMER_METABOLIC_PROCESS;BONCI_TARGETS_OF_MIR15A_AND_MIR16_1;BROWNE_HCMV_INFECTION_18HR_UP;BROWNE_HCMV_INFECTION_24HR_UP;BRUINS_UVC_RESPONSE_EARLY_LATE;CACGTG_V$MYC_Q2;CACTGCC,MIR-34A,MIR-34C,MI…	Activator;Alternativesplicing;Cellcycle;Completeproteome;DNA-binding;Nucleus;Polymorphism;Referenceproteome;Transcription;Transcriptionregulation		2.56232	-0.495021	-6.5946	O00716;O00716-2	O00716	O00716;O00716-2	O00716	E2F3_HUMAN	E2F3	E2F3	Transcription factor E2F3
A0A494BZY7;M0QZ67	A0A494BZY7	A0A494BZY7;H3BQF6;M0QZ67	A0A494BZY7	A0A494BZY7_HUMAN;M0QZ67_HUMAN	EEF1AKMT2	EEF1AKMT2	EEF1A lysine methyltransferase 2	0.822377	0.00281284	-0.28245	1.05191	2.80043	3.80018	3707.86	3861.86	3914.04	3186.59	3013.83	3243.56	11.8564	11.9151	11.9344	11.6378	11.5574	11.6634	+	SA_C	Cluster -1379								CAGCTTT,MIR-320;CHANG_IMMORTALIZED_BY_HPV31_UP;chr10q26;CTIP_DN.V1_DN;GOBERT_OLIGODENDROCYTE_DIFFERENTIATION_DN;GSE11924_TFH_VS_TH1_CD4_TCELL_DN;GSE12845_PRE_GC_VS_DARKZONE_GC_TONSIL_BCELL_UP;GSE18791_CTRL_VS_NEWCASTLE_VIRUS_DC_12H_UP;GSE28237_EARLY_VS_LATE_GC_BCELL_UP;GSE28237_FOLLICULAR_VS_EARLY_GC_BCELL_DN;GSE36476_YOUNG_VS_OLD_DONOR_MEMORY_CD4_TCELL_72H_TSST_ACT_UP;GSE39820_TGFBETA3_IL6_VS_TG…	Completeproteome;Referenceproteome		2.55086	-0.28245	-7.12731	A0A494BZY7;M0QZ67	A0A494BZY7	A0A494BZY7;H3BQF6;M0QZ67	A0A494BZY7	A0A494BZY7_HUMAN;M0QZ67_HUMAN	EEF1AKMT2	EEF1AKMT2	EEF1A lysine methyltransferase 2
Q9BTA9;Q9BTA9-2;Q9BTA9-5	Q9BTA9	Q9BTA9;Q9BTA9-2;Q9BTA9-5;A0A0A0MRT2;A0A7P0T961	Q9BTA9	WAC_HUMAN	WAC	WAC	WW domain-containing adapter protein with coiled-coil	0.863752	0.00287484	-0.211108	0.810723	2.83167	1.96633	38825.3	37976.1	36697.1	32298.3	32316.2	33420.1	15.2447	15.2128	15.1634	14.9792	14.98	15.0284	+	SA_C	Cluster -1379	biological regulation;biosynthetic process;cellular biosynthetic process;cellular component organization;cellular component organization at cellular level;cellular component organization or biogenesis;cellular component organization or biogenesis at cellular level;cellular macromolecule biosynthetic process;cellular macromolecule metabolic process;cellular metabolic process;cellular nitrogen comp…	basal RNA polymerase II transcription machinery binding;basal transcription machinery binding;binding;chromatin binding;enzyme binding;protein binding;RNA polymerase binding;RNA polymerase core enzyme binding;RNA polymerase II core binding	cell part;intracellular membrane-bounded organelle;intracellular organelle;intracellular organelle part;intracellular part;macromolecular complex;membrane-bounded organelle;nuclear body;nuclear part;nuclear speck;nucleoplasm;nucleoplasm part;nucleus;organelle;organelle part;ribonucleoprotein complex;spliceosomal complex	biological regulation;biosynthetic process;cellular component organization;cellular metabolic process;cellular nitrogen compound metabolic process;cellular process;chromatin modification;chromatin organization;chromosome organization;histone modification;macromolecule metabolic process;macromolecule modification;metabolic process;nitrogen compound metabolic process;nucleobase-containing compound …	cell part;intracellular membrane-bounded organelle;intracellular organelle;macromolecular complex;nucleoplasm;nucleus;organelle;ribonucleoprotein complex;spliceosomal complex		WW	AAGCCAT,MIR-135A,MIR-135B;ATAACCT,MIR-154;ATCTTGC,MIR-31;BIDUS_METASTASIS_UP;BRUINS_UVC_RESPONSE_EARLY_LATE;BUYTAERT_PHOTODYNAMIC_THERAPY_STRESS_UP;CHEN_HOXA5_TARGETS_9HR_UP;chr10p12;CRGAARNNNNCGA_UNKNOWN;GARY_CD5_TARGETS_UP;GAUSSMANN_MLL_AF4_FUSION_TARGETS_A_UP;GCACTTT,MIR-17-5P,MIR-20A,MIR-106A,MIR-106B,MIR-20B,MIR-519D;GGCACTT,MIR-519E;GGGAGGRR_V$MAZ_Q6;GGGCGGR_V$SP1_Q6;GGGTGGRR_V$PAX4_03;GOBE…	Acetylation;Alternativesplicing;Chromatinregulator;Coiledcoil;Completeproteome;Nucleus;Phosphoprotein;Polymorphism;Referenceproteome;Transcription;Transcriptionregulation		2.54139	-0.211108	-7.3497	Q9BTA9;Q9BTA9-2;Q9BTA9-5	Q9BTA9	Q9BTA9;Q9BTA9-2;Q9BTA9-5;A0A0A0MRT2;A0A7P0T961	Q9BTA9	WAC_HUMAN	WAC	WAC	WW domain-containing adapter protein with coiled-coil
Q96JQ2	Q96JQ2	Q96JQ2	Q96JQ2	CLMN_HUMAN	CLMN	CLMN	Calmin	0.882885	0.00290187	-0.179835	0.705	1.83054	2.48038	12336	11892.9	12101.2	10991.5	10487.6	10596.2	13.5906	13.5378	13.5629	13.4241	13.3564	13.3713	+	SA_C	Cluster -1379	biological regulation;cell projection organization;cellular component organization;cellular component organization at cellular level;cellular component organization or biogenesis;cellular component organization or biogenesis at cellular level;cellular process;negative regulation of biological process;negative regulation of cell proliferation;negative regulation of cellular process;neuron projecti…		cell part;cytoplasm;integral to membrane;intracellular part;intrinsic to membrane;membrane part	biological regulation;cellular component organization;cellular process	cell part;cytoplasm		CH	ACEVEDO_FGFR1_TARGETS_IN_PROSTATE_CANCER_MODEL_UP;AKT_UP.V1_UP;AKT_UP_MTOR_DN.V1_UP;ATF2_S_UP.V1_DN;BOQUEST_STEM_CELL_CULTURED_VS_FRESH_UP;BOYLAN_MULTIPLE_MYELOMA_D_UP;CAIRO_HEPATOBLASTOMA_UP;chr14q32;CREIGHTON_ENDOCRINE_THERAPY_RESISTANCE_3;CTIP_DN.V1_DN;DAVICIONI_TARGETS_OF_PAX_FOXO1_FUSIONS_UP;DELYS_THYROID_CANCER_DN;DODD_NASOPHARYNGEAL_CARCINOMA_UP;ERB2_UP.V1_UP;FEVR_CTNNB1_TARGETS_UP;GAUSSMA…	Actin-binding;Completeproteome;Membrane;Phosphoprotein;Polymorphism;Referenceproteome;Repeat;Transmembrane;Transmembranehelix		2.53732	-0.179835	-7.03028	Q96JQ2	Q96JQ2	Q96JQ2	Q96JQ2	CLMN_HUMAN	CLMN	CLMN	Calmin
P39880-3	P39880-3	P39880;P39880-2;P39880-3;P39880-4;P39880-5;P39880-6;A0A2R8Y852;A0A2R8YDI1	P39880	CUX1_HUMAN	CUX1	CUX1	Isoform 3 of Homeobox protein cut-like 1	0.745117	0.00297471	-0.4253	1.53484	3.91713	5.68636	22357.3	22436.7	20912.6	16998.3	16698.6	15262.2	14.4485	14.4536	14.3521	14.0531	14.0274	13.8977	+	SA_C	Cluster -1379	anatomical structure development;auditory receptor cell differentiation;biological regulation;cell differentiation;cellular developmental process;cellular process;developmental process;inner ear receptor cell differentiation;kidney development;lung development;mechanoreceptor differentiation;multicellular organismal development;multicellular organismal process;negative regulation of biological pr…	binding;chromatin binding;DNA binding;nucleic acid binding;regulatory region DNA binding;regulatory region nucleic acid binding;RNA polymerase II regulatory region DNA binding;RNA polymerase II regulatory region sequence-specific DNA binding;sequence-specific DNA binding;transcription regulatory region DNA binding;transcription regulatory region sequence-specific DNA binding	cell part;cytoplasmic part;cytosol;intracellular membrane-bounded organelle;intracellular organelle;intracellular part;membrane-bounded organelle;nucleus;organelle	anatomical structure development;biological regulation;cell differentiation;cellular process;developmental process;multicellular organismal development;multicellular organismal process	cell part;cytosol;intracellular membrane-bounded organelle;intracellular organelle;nucleus;organelle		CUT;Homeobox	AACTTT_UNKNOWN;ABE_VEGFA_TARGETS_2HR;AGCATTA,MIR-155;AGGTGCA,MIR-500;BIOPOLYMER_METABOLIC_PROCESS;BLALOCK_ALZHEIMERS_DISEASE_UP;BONOME_OVARIAN_CANCER_SURVIVAL_OPTIMAL_DEBULKING;BOUDOUKHA_BOUND_BY_IGF2BP2;BRUINS_UVC_RESPONSE_LATE;BUYTAERT_PHOTODYNAMIC_THERAPY_STRESS_UP;BYSTRYKH_HEMATOPOIESIS_STEM_CELL_AND_BRAIN_QTL_CIS;BYSTRYKH_HEMATOPOIESIS_STEM_CELL_QTL_CIS;CAGCTTT,MIR-320;CCCACAT,MIR-299-3P;CHE…	Alternativesplicing;Coiledcoil;Completeproteome;Developmentalprotein;DNA-binding;Homeobox;Nucleus;Phosphoprotein;Referenceproteome;Repeat;Repressor;Transcription;Transcriptionregulation		2.52656	-0.4253	-7.28975	P39880-3	P39880-3	P39880;P39880-2;P39880-3;P39880-4;P39880-5;P39880-6;A0A2R8Y852;A0A2R8YDI1	P39880	CUX1_HUMAN	CUX1	CUX1	Isoform 3 of Homeobox protein cut-like 1
Q3KQV9	Q3KQV9	Q3KQV9	Q3KQV9	UAP1L_HUMAN	UAP1L1	UAP1L1	UDP-N-acetylhexosamine pyrophosphorylase-like protein 1	1.17889	0.00302053	0.237326	0.705292	2.89214	3.27588	15540.6	16286.1	16394.5	18905.5	19590.7	18351.5	13.9238	13.9914	14.0009	14.2065	14.2579	14.1636	+	SA_C	Cluster -1380		catalytic activity;nucleotidyltransferase activity;transferase activity;transferase activity, transferring phosphorus-containing groups;uridylyltransferase activity				Amino sugar and nucleotide sugar metabolism	UDPGP	BENPORATH_EED_TARGETS;BUYTAERT_PHOTODYNAMIC_THERAPY_STRESS_UP;CHARAFE_BREAST_CANCER_LUMINAL_VS_BASAL_UP;chr9q34;COULOUARN_TEMPORAL_TGFB1_SIGNATURE_UP;CTGCAGY_UNKNOWN;GGGCGGR_V$SP1_Q6;GOZGIT_ESR1_TARGETS_DN;GSE10325_CD4_TCELL_VS_LUPUS_CD4_TCELL_DN;GSE11924_TFH_VS_TH1_CD4_TCELL_UP;GSE12845_IGD_POS_BLOOD_VS_NAIVE_TONSIL_BCELL_DN;GSE13306_RA_VS_UNTREATED_TREG_DN;GSE14308_TH2_VS_TH1_UP;GSE17721_0.5H_V…	Alternativesplicing;Completeproteome;Nucleotidyltransferase;Polymorphism;Referenceproteome;Transferase		2.51992	0.237326	6.50182	Q3KQV9	Q3KQV9	Q3KQV9	Q3KQV9	UAP1L_HUMAN	UAP1L1	UAP1L1	UDP-N-acetylhexosamine pyrophosphorylase-like protein 1
Q9P1U0	Q9P1U0	Q9P1U0	Q9P1U0	RPA12_HUMAN	POLR1H	POLR1H	DNA-directed RNA polymerase I subunit RPA12	0.618608	0.00302734	-0.693986	2.44319	8.56749	9.84269	2359.74	2694.98	2307.52	1689.19	1451.99	1413.16	11.2044	11.3961	11.1721	10.7221	10.5038	10.4647	+	SA_C	Cluster -1379	biological regulation;biosynthetic process;cellular biosynthetic process;cellular macromolecule biosynthetic process;cellular macromolecule metabolic process;cellular metabolic process;cellular nitrogen compound metabolic process;cellular process;gene expression;macromolecule biosynthetic process;macromolecule metabolic process;metabolic process;negative regulation of biological process;negative …	binding;catalytic activity;cation binding;DNA-directed RNA polymerase activity;ion binding;metal ion binding;nucleic acid binding;nucleotidyltransferase activity;RNA polymerase activity;transferase activity;transferase activity, transferring phosphorus-containing groups;transition metal ion binding;zinc ion binding	cell part;DNA-directed RNA polymerase complex;DNA-directed RNA polymerase I complex;intracellular organelle part;intracellular part;macromolecular complex;nuclear DNA-directed RNA polymerase complex;nuclear part;nucleolar part;nucleoplasm;organelle part;protein complex;RNA polymerase complex	biological regulation;biosynthetic process;cellular metabolic process;cellular nitrogen compound metabolic process;cellular process;macromolecule metabolic process;metabolic process;nitrogen compound metabolic process;nucleobase-containing compound metabolic process;primary metabolic process;regulation of gene expression, epigenetic;RNA metabolic process;transcription elongation, DNA-dependent;tr…	cell part;macromolecular complex;nucleoplasm;protein complex;RNA polymerase complex	Purine metabolism;Pyrimidine metabolism;RNA polymerase	TFIIS_C	BENPORATH_MYC_MAX_TARGETS;chr6p21;CREIGHTON_ENDOCRINE_THERAPY_RESISTANCE_1;DAIRKEE_TERT_TARGETS_UP;DANG_BOUND_BY_MYC;GGGAGGRR_V$MAZ_Q6;GOBERT_OLIGODENDROCYTE_DIFFERENTIATION_UP;GRAESSMANN_APOPTOSIS_BY_DOXORUBICIN_DN;GRAESSMANN_RESPONSE_TO_MC_AND_DOXORUBICIN_DN;GSE15659_CD45RA_NEG_CD4_TCELL_VS_ACTIVATED_TREG_DN;GSE15659_NAIVE_CD4_TCELL_VS_ACTIVATED_TREG_DN;GSE15659_NAIVE_VS_PTPRC_NEG_CD4_TCELL_DN;…	Completeproteome;DNA-directedRNApolymerase;Metal-binding;Nucleus;Polymorphism;Referenceproteome;Transcription;Zinc;Zinc-finger		2.51894	-0.693986	-6.52915	Q9P1U0	Q9P1U0	Q9P1U0	Q9P1U0	RPA12_HUMAN	POLR1H	POLR1H	DNA-directed RNA polymerase I subunit RPA12
Q9Y657	Q9Y657	Q9Y657	Q9Y657	SPIN1_HUMAN	SPIN1	SPIN1	Spindlin-1	0.863239	0.00310287	-0.212334	0.81487	2.33582	3.00783	17900.2	18563.8	18704.5	16420.9	15665.4	15537.3	14.1277	14.1802	14.1911	14.0032	13.9353	13.9234	+	SA_C	Cluster -1379	biological regulation;biosynthetic process;cell cycle;cell surface receptor linked signaling pathway;cellular biosynthetic process;cellular component organization;cellular component organization at cellular level;cellular component organization or biogenesis;cellular component organization or biogenesis at cellular level;cellular macromolecule biosynthetic process;cellular macromolecule metabolic…	binding;histone binding;methylated histone residue binding;protein binding	cell part;cytoskeletal part;intracellular membrane-bounded organelle;intracellular non-membrane-bounded organelle;intracellular organelle;intracellular organelle part;intracellular part;membrane-bounded organelle;non-membrane-bounded organelle;nuclear part;nucleolus;nucleus;organelle;organelle part;spindle	biological regulation;biosynthetic process;cell cycle;cellular component organization;cellular metabolic process;cellular nitrogen compound metabolic process;cellular process;chromatin modification;chromatin organization;chromosome organization;developmental process;macromolecule metabolic process;meiotic cell cycle;metabolic process;multicellular organismal development;multicellular organismal p…	cell part;intracellular membrane-bounded organelle;intracellular non-membrane-bounded organelle;intracellular organelle;nucleolus;nucleus;organelle		Spin-Ssty	ACACTAC,MIR-142-3P;CAGGTG_V$E12_Q6;CHANDRAN_METASTASIS_UP;chr16p11;chr9q22;CREIGHTON_ENDOCRINE_THERAPY_RESISTANCE_1;DODD_NASOPHARYNGEAL_CARCINOMA_DN;FORTSCHEGGER_PHF8_TARGETS_DN;GABRIELY_MIR21_TARGETS;GRAESSMANN_APOPTOSIS_BY_DOXORUBICIN_DN;GRAESSMANN_RESPONSE_TO_MC_AND_DOXORUBICIN_DN;GSE12845_IGD_NEG_BLOOD_VS_NAIVE_TONSIL_BCELL_DN;GSE13306_LAMINA_PROPRIA_VS_SPLEEN_TREG_UP;GSE14308_TH1_VS_NATURAL_…	3D-structure;Acetylation;Cellcycle;Chromatinregulator;Completeproteome;Developmentalprotein;Meiosis;Nucleus;Phosphoprotein;Polymorphism;Referenceproteome;Repeat;Wntsignalingpathway		2.50824	-0.212334	-6.71039	Q9Y657	Q9Y657	Q9Y657	Q9Y657	SPIN1_HUMAN	SPIN1	SPIN1	Spindlin-1
Q99661	Q99661	Q99661;Q99661-2	Q99661	KIF2C_HUMAN	KIF2C	KIF2C	Kinesin-like protein KIF2C	0.793663	0.00311638	-0.333651	1.225	4.04564	4.61326	45442	43706.7	41907.5	32875.6	35942.8	35196.1	15.4717	15.4156	15.3549	15.0047	15.1334	15.1031	+	SA_C	Cluster -1379	antigen processing and presentation;antigen processing and presentation of exogenous antigen;antigen processing and presentation of exogenous peptide antigen;antigen processing and presentation of exogenous peptide antigen via MHC class II;antigen processing and presentation of peptide antigen;antigen processing and presentation of peptide antigen via MHC class II;antigen processing and presentat…	adenyl nucleotide binding;adenyl ribonucleotide binding;ATP binding;ATPase activity;binding;catalytic activity;centromeric DNA binding;cytoskeletal protein binding;DNA binding;hydrolase activity;hydrolase activity, acting on acid anhydrides;hydrolase activity, acting on acid anhydrides, in phosphorus-containing anhydrides;microtubule binding;microtubule motor activity;microtubule plus-end binding…	cell part;chromosomal part;chromosome, centromeric region;condensed chromosome kinetochore;cytoplasmic part;cytoskeletal part;cytoskeleton;cytosol;intracellular membrane-bounded organelle;intracellular non-membrane-bounded organelle;intracellular organelle;intracellular organelle part;intracellular part;kinesin complex;kinetochore;macromolecular complex;membrane;membrane-bounded organelle;microtu…	biological regulation;cell cycle;cell division;cell proliferation;cellular component disassembly;cellular component movement;cellular component organization;cellular process;coagulation;cytoskeleton organization;establishment of localization;establishment or maintenance of cell polarity;immune system process;metabolic process;mitosis;mitotic cell cycle;multicellular organismal process;nuclear div…	cell part;cytoskeleton;cytosol;intracellular membrane-bounded organelle;intracellular non-membrane-bounded organelle;intracellular organelle;kinetochore;macromolecular complex;membrane;nucleus;organelle;protein complex		Kinesin	AFFAR_YY1_TARGETS_DN;ALCALAY_AML_BY_NPM1_LOCALIZATION_DN;AMUNDSON_GAMMA_RADIATION_RESPONSE;BASAKI_YBX1_TARGETS_UP;BENPORATH_CYCLING_GENES;BENPORATH_ES_1;BENPORATH_SOX2_TARGETS;BERENJENO_TRANSFORMED_BY_RHOA_UP;BLALOCK_ALZHEIMERS_DISEASE_UP;BLUM_RESPONSE_TO_SALIRASIB_DN;BOYAULT_LIVER_CANCER_SUBCLASS_G3_UP;BROWNE_HCMV_INFECTION_8HR_DN;BURTON_ADIPOGENESIS_3;CAIRO_HEPATOBLASTOMA_CLASSES_UP;CASORELLI_A…	3D-structure;Acetylation;Alternativesplicing;ATP-binding;Cellcycle;Celldivision;Centromere;Chromosome;Chromosomepartition;Coiledcoil;Completeproteome;Cytoplasm;Cytoskeleton;Kinetochore;Microtubule;Mitosis;Nucleotide-binding;Nucleus;Phosphoprotein;Polymorphism;Referenceproteome;Ublconjugation		2.50635	-0.333651	-6.48552	Q99661	Q99661	Q99661;Q99661-2	Q99661	KIF2C_HUMAN	KIF2C	KIF2C	Kinesin-like protein KIF2C
E7EM57;E7EUI8	E7EM57	E7EM57;E7EUI8	E7EM57	E7EM57_HUMAN;E7EUI8_HUMAN	G6PD	G6PD	Glucose-6-phosphate 1-dehydrogenase (Fragment)	0.65108	0.00332788	-0.617118	2.18332	8.68414	5.76933	5170.87	5725.77	4823.59	3589.75	3200.34	3445.04	12.3362	12.4833	12.2359	11.8097	11.644	11.7503	+	SA_C	Cluster -1379	alcohol catabolic process;alcohol metabolic process;carbohydrate catabolic process;carbohydrate metabolic process;catabolic process;cellular carbohydrate catabolic process;cellular carbohydrate metabolic process;cellular metabolic process;cellular nitrogen compound metabolic process;cellular process;coenzyme metabolic process;cofactor metabolic process;glucose catabolic process;glucose metabolic …	binding;catalytic activity;coenzyme binding;cofactor binding;glucose-6-phosphate dehydrogenase activity;NADP binding;nucleotide binding;oxidoreductase activity;oxidoreductase activity, acting on CH-OH group of donors;oxidoreductase activity, acting on the CH-OH group of donors, NAD or NADP as acceptor	cell part;cytoplasm;cytoplasmic part;cytoskeletal part;intracellular organelle part;intracellular part;microtubule organizing center;organelle part	alcohol metabolic process;carbohydrate metabolic process;catabolic process;cellular metabolic process;cellular nitrogen compound metabolic process;cellular process;cofactor metabolic process;heterocycle metabolic process;metabolic process;nitrogen compound metabolic process;nucleobase-containing compound metabolic process;nucleobase-containing small molecule metabolic process;nucleotide metabolic…	cell part;cytoplasm;microtubule organizing center		G6PD_C;G6PD_N	ACATTCC,MIR-1,MIR-206;ALCOHOL_METABOLIC_PROCESS;BLALOCK_ALZHEIMERS_DISEASE_UP;BOQUEST_STEM_CELL_CULTURED_VS_FRESH_UP;BOYAULT_LIVER_CANCER_SUBCLASS_G3_UP;BROWN_MYELOID_CELL_DEVELOPMENT_UP;BRUINS_UVC_RESPONSE_LATE;BURTON_ADIPOGENESIS_5;CARBOHYDRATE_METABOLIC_PROCESS;CELLULAR_CARBOHYDRATE_METABOLIC_PROCESS;CHIANG_LIVER_CANCER_SUBCLASS_PROLIFERATION_UP;CHICAS_RB1_TARGETS_CONFLUENT;chrxq28;CTGAGCC,MIR…	Carbohydratemetabolism;Completeproteome;Glucosemetabolism;NADP;Oxidoreductase;Proteomicsidentification;Referenceproteome		2.47783	-0.617118	-7.12214	E7EM57;E7EUI8	E7EM57	E7EM57;E7EUI8	E7EM57	E7EM57_HUMAN;E7EUI8_HUMAN	G6PD	G6PD	Glucose-6-phosphate 1-dehydrogenase (Fragment)
Q9P2K5-2	Q9P2K5-2	Q9P2K5-2;Q9P2K5-3;A0A0A0MQW0;A0A0C4DGV1;H0YN19	Q9P2K5-2	MYEF2_HUMAN	MYEF2	MYEF2	Isoform 2 of Myelin expression factor 2	0.484943	0.00334602	-1.04854	3.64183	11.0963	14.3383	3605.36	4500.3	4195.52	2181.32	1660.96	2123.09	11.8159	12.1358	12.0346	11.091	10.6978	11.0519	+	SA_C	Cluster -1379	biosynthetic process;cell differentiation;cellular biosynthetic process;cellular developmental process;cellular macromolecule biosynthetic process;cellular macromolecule metabolic process;cellular metabolic process;cellular nitrogen compound metabolic process;cellular process;developmental process;macromolecule biosynthetic process;macromolecule metabolic process;metabolic process;muscle cell dif…	binding;DNA binding;nucleic acid binding;nucleotide binding	cell part;cytoplasm;intracellular membrane-bounded organelle;intracellular organelle;intracellular organelle part;intracellular part;membrane-bounded organelle;nuclear part;nucleoplasm;nucleus;organelle;organelle part	biosynthetic process;cell differentiation;cellular metabolic process;cellular nitrogen compound metabolic process;cellular process;developmental process;macromolecule metabolic process;metabolic process;nitrogen compound metabolic process;nucleobase-containing compound metabolic process;primary metabolic process;RNA metabolic process	cell part;cytoplasm;intracellular membrane-bounded organelle;intracellular organelle;nucleoplasm;nucleus;organelle		RRM_1	AAGCCAT,MIR-135A,MIR-135B;ACACTGG,MIR-199A,MIR-199B;ACCATTT,MIR-522;AGTCTTA,MIR-499;ANATOMICAL_STRUCTURE_DEVELOPMENT;ATGCAGT,MIR-217;BASAKI_YBX1_TARGETS_DN;BENPORATH_NANOG_TARGETS;BENPORATH_OCT4_TARGETS;BIOPOLYMER_METABOLIC_PROCESS;BURTON_ADIPOGENESIS_12;CACCAGC,MIR-138;CATTTCA,MIR-203;CCTGCTG,MIR-214;CELL_DEVELOPMENT;CELL_FATE_COMMITMENT;CHARAFE_BREAST_CANCER_LUMINAL_VS_BASAL_UP;CHEBOTAEV_GR_TAR…	Alternativesplicing;Completeproteome;DNA-binding;Nucleus;Phosphoprotein;Polymorphism;Referenceproteome;Repeat;Repressor;RNA-binding;Transcription		2.47547	-1.04854	-6.69186	Q9P2K5-2	Q9P2K5-2	Q9P2K5-2;Q9P2K5-3;A0A0A0MQW0;A0A0C4DGV1;H0YN19	Q9P2K5-2	MYEF2_HUMAN	MYEF2	MYEF2	Isoform 2 of Myelin expression factor 2
Q8NCE2;Q8NCE2-2	Q8NCE2	Q8NCE2;Q8NCE2-2;Q8NCE2-3	Q8NCE2	MTMRE_HUMAN	MTMR14	MTMR14	Myotubularin-related protein 14	1.20278	0.00338535	0.266064	0.802445	0.941662	2.69308	7342.01	7295.21	7206.98	8677.41	9023.45	8572.8	12.842	12.8327	12.8152	13.083	13.1395	13.0656	+	SA_C	Cluster -1380	biosynthetic process;cellular biosynthetic process;cellular lipid metabolic process;cellular metabolic process;cellular process;glycerolipid biosynthetic process;glycerolipid metabolic process;glycerophospholipid biosynthetic process;glycerophospholipid metabolic process;lipid biosynthetic process;lipid metabolic process;metabolic process;organophosphate metabolic process;phosphatidylinositol bio…	catalytic activity;hydrolase activity;hydrolase activity, acting on ester bonds;inositol or phosphatidylinositol phosphatase activity;lipid phosphatase activity;phosphatase activity;phosphatidylinositol monophosphate phosphatase activity;phosphatidylinositol-3-phosphatase activity;phosphoprotein phosphatase activity;phosphoric ester hydrolase activity;protein tyrosine phosphatase activity	cell part;cell projection;cytoplasmic part;cytosol;intracellular part;perinuclear region of cytoplasm;ruffle	biosynthetic process;cellular lipid metabolic process;cellular metabolic process;cellular process;lipid metabolic process;metabolic process;primary metabolic process;small molecule metabolic process	cell part;cell projection;cytosol			BYSTRYKH_HEMATOPOIESIS_STEM_CELL_QTL_TRANS;CAGGTG_V$E12_Q6;CCCNNGGGAR_V$OLF1_01;CELL_PROJECTION;chr3p26;CTGAGCC,MIR-24;CYTOPLASM;CYTOPLASMIC_PART;DOUGLAS_BMI1_TARGETS_DN;FOSTER_TOLERANT_MACROPHAGE_DN;FULCHER_INFLAMMATORY_RESPONSE_LECTIN_VS_LPS_UP;GATTGGY_V$NFY_Q6_01;GGGAGGRR_V$MAZ_Q6;GGGCGGR_V$SP1_Q6;GSE10325_CD4_TCELL_VS_MYELOID_DN;GSE12845_IGD_POS_BLOOD_VS_DARKZONE_GC_TONSIL_BCELL_DN;GSE13411_N…	Acetylation;Alternativesplicing;Completeproteome;Cytoplasm;Diseasemutation;Glycoprotein;Hydrolase;Phosphoprotein;Referenceproteome		2.4704	0.266064	11.2531	Q8NCE2;Q8NCE2-2	Q8NCE2	Q8NCE2;Q8NCE2-2;Q8NCE2-3	Q8NCE2	MTMRE_HUMAN	MTMR14	MTMR14	Myotubularin-related protein 14
Q9H0H5	Q9H0H5	Q9H0H5	Q9H0H5	RGAP1_HUMAN	RACGAP1	RACGAP1	Rac GTPase-activating protein 1	0.874199	0.0034051	-0.193931	0.752654	2.72705	2.58059	46290.9	48252.6	45857.4	42057.9	40702.4	39978	15.4984	15.5583	15.4849	15.3601	15.3128	15.2869	+	SA_C	Cluster -1379	actin cytoskeleton organization;actin filament-based process;actomyosin structure organization;anion transport;antigen processing and presentation;antigen processing and presentation of exogenous antigen;antigen processing and presentation of exogenous peptide antigen;antigen processing and presentation of exogenous peptide antigen via MHC class II;antigen processing and presentation of peptide a…	alpha-tubulin binding;beta-tubulin binding;binding;cation binding;cytoskeletal protein binding;enzyme activator activity;enzyme binding;enzyme regulator activity;gamma-tubulin binding;GTPase activator activity;GTPase regulator activity;ion binding;kinase binding;lipid binding;metal ion binding;microtubule binding;nucleoside-triphosphatase regulator activity;phosphatidylinositol binding;phosphatid…	acrosomal vesicle;cell division site part;cell part;centralspindlin complex;cleavage furrow;cytoplasmic membrane-bounded vesicle;cytoplasmic part;cytoplasmic vesicle;cytoskeletal part;cytosol;extracellular membrane-bounded organelle;extracellular organelle;extracellular region part;extracellular vesicular exosome;extrinsic to internal side of plasma membrane;extrinsic to membrane;extrinsic to pla…	biological regulation;cell proliferation;cellular component assembly;cellular component movement;cellular component organization;cellular macromolecular complex assembly;cellular process;coagulation;cytokinesis;cytoskeleton organization;developmental process;embryo development;establishment of localization;immune system process;ion transport;macromolecular complex assembly;multicellular organisma…	cell part;cytoplasmic membrane-bounded vesicle;cytosol;extracellular organelle;intracellular membrane-bounded organelle;intracellular non-membrane-bounded organelle;intracellular organelle;macromolecular complex;midbody;nucleoplasm;nucleus;organelle;protein complex;vesicle		C1_1;RhoGAP	ACTIN_CYTOSKELETON_ORGANIZATION_AND_BIOGENESIS;ACTIN_FILAMENT_BASED_PROCESS;AFFAR_YY1_TARGETS_DN;AGUIRRE_PANCREATIC_CANCER_COPY_NUMBER_DN;ANATOMICAL_STRUCTURE_DEVELOPMENT;BENPORATH_PROLIFERATION;BERENJENO_TRANSFORMED_BY_RHOA_UP;BETA_TUBULIN_BINDING;BIDUS_METASTASIS_UP;BURTON_ADIPOGENESIS_3;BURTON_ADIPOGENESIS_PEAK_AT_24HR;CAIRO_HEPATOBLASTOMA_UP;CELL_CYCLE_GO_0007049;CELL_CYCLE_PROCESS;CELL_DEVEL…	3D-structure;Acetylation;Cellcycle;Celldivision;Cellmembrane;Coiledcoil;Completeproteome;Cytoplasm;Cytoplasmicvesicle;Cytoskeleton;Developmentalprotein;Differentiation;GTPaseactivation;Iontransport;Lipid-binding;Membrane;Metal-binding;Microtubule;Nucleus;Phosphoprotein;Referenceproteome;Spermatogenesis;Transport;Zinc;Zinc-finger	CEN complex	2.46787	-0.193931	-6.23321	Q9H0H5	Q9H0H5	Q9H0H5	Q9H0H5	RGAP1_HUMAN	RACGAP1	RACGAP1	Rac GTPase-activating protein 1
Q6PL18	Q6PL18	Q6PL18	Q6PL18	ATAD2_HUMAN	ATAD2	ATAD2	ATPase family AAA domain-containing protein 2	0.777635	0.00342502	-0.36239	1.32216	5.16023	4.25368	23450.3	25803.8	25526.7	20289.5	19186.3	18676.4	14.5173	14.6553	14.6397	14.3084	14.2278	14.1889	+	SA_C	Cluster -1379	biological regulation;biosynthetic process;cellular biosynthetic process;cellular macromolecule biosynthetic process;cellular macromolecule metabolic process;cellular metabolic process;cellular nitrogen compound metabolic process;cellular process;macromolecule biosynthetic process;macromolecule metabolic process;metabolic process;negative regulation of biological process;negative regulation of ce…	adenyl nucleotide binding;adenyl ribonucleotide binding;ATP binding;ATPase activity;binding;catalytic activity;chromatin binding;histone binding;hydrolase activity;hydrolase activity, acting on acid anhydrides;hydrolase activity, acting on acid anhydrides, in phosphorus-containing anhydrides;nucleoside-triphosphatase activity;nucleotide binding;protein binding;purine nucleotide binding;purine rib…	cell part;extracellular membrane-bounded organelle;extracellular organelle;extracellular region part;extracellular vesicular exosome;intracellular organelle part;intracellular part;membrane-bounded organelle;membrane-bounded vesicle;nuclear part;nucleoplasm;organelle;organelle part;vesicle	biological regulation;biosynthetic process;cellular metabolic process;cellular nitrogen compound metabolic process;cellular process;macromolecule metabolic process;metabolic process;nitrogen compound metabolic process;nucleobase-containing compound metabolic process;primary metabolic process;regulation of gene expression, epigenetic;RNA metabolic process	cell part;extracellular organelle;nucleoplasm;organelle;vesicle		AAA;Bromodomain	AAGCACT,MIR-520F;AGCACTT,MIR-93,MIR-302A,MIR-302B,MIR-302C,MIR-302D,MIR-372,MIR-373,MIR-520E,MIR-520A,MIR-526B,MIR-520B,MIR-520C,MIR-520D;ATCMNTCCGY_UNKNOWN;ATGTACA,MIR-493;BENPORATH_CYCLING_GENES;BENPORATH_NANOG_TARGETS;BENPORATH_NOS_TARGETS;BENPORATH_OCT4_TARGETS;BENPORATH_PROLIFERATION;BENPORATH_SOX2_TARGETS;BILD_E2F3_ONCOGENIC_SIGNATURE;BOYAULT_LIVER_CANCER_SUBCLASS_G123_UP;CHANG_CYCLING_GENE…	3D-structure;Activator;Alternativesplicing;ATP-binding;Bromodomain;Coiledcoil;Completeproteome;Hydrolase;Nucleotide-binding;Nucleus;Phosphoprotein;Polymorphism;Referenceproteome;Transcription;Transcriptionregulation		2.46534	-0.36239	-6.46471	Q6PL18	Q6PL18	Q6PL18	Q6PL18	ATAD2_HUMAN	ATAD2	ATAD2	ATPase family AAA domain-containing protein 2
Q9Y580	Q9Y580	Q9Y580;J3KPD3;F5GXV8;I3L521;F5GY08;F5H606	Q9Y580	RBM7_HUMAN	RBM7	RBM7	RNA-binding protein 7	0.650929	0.00344158	-0.62149	2.1981	3.4489	7.42471	12513.5	11879.6	12690.4	7990.06	7478.9	8669.75	13.6112	13.5362	13.6314	12.964	12.8686	13.0818	+	SA_C	Cluster -1379	cell cycle;cellular process;meiotic cell cycle	binding;nucleotide binding	cell part;intracellular membrane-bounded organelle;intracellular organelle;intracellular organelle part;intracellular part;membrane-bounded organelle;nuclear part;nucleoplasm;nucleus;organelle;organelle part	cell cycle;cellular process;meiotic cell cycle	cell part;intracellular membrane-bounded organelle;intracellular organelle;nucleoplasm;nucleus;organelle		RRM_1	BENPORATH_NANOG_TARGETS;CAGTGTT,MIR-141,MIR-200A;CHARAFE_BREAST_CANCER_LUMINAL_VS_BASAL_DN;chr11q23;CTCAGGG,MIR-125B,MIR-125A;DIAZ_CHRONIC_MEYLOGENOUS_LEUKEMIA_UP;GSE10239_MEMORY_VS_DAY4.5_EFF_CD8_TCELL_DN;GSE10239_MEMORY_VS_KLRG1HIGH_EFF_CD8_TCELL_DN;GSE10239_NAIVE_VS_MEMORY_CD8_TCELL_UP;GSE12845_IGD_NEG_BLOOD_VS_NAIVE_TONSIL_BCELL_DN;GSE12845_IGD_POS_BLOOD_VS_PRE_GC_TONSIL_BCELL_UP;GSE13484_3H_…	3D-structure;Completeproteome;Meiosis;Phosphoprotein;Referenceproteome;RNA-binding		2.46324	-0.62149	-9.12394	Q9Y580	Q9Y580	Q9Y580;J3KPD3;F5GXV8;I3L521;F5GY08;F5H606	Q9Y580	RBM7_HUMAN	RBM7	RBM7	RNA-binding protein 7
Q9NRR5	Q9NRR5	Q9NRR5	Q9NRR5	UBQL4_HUMAN	UBQLN4	UBQLN4	Ubiquilin-4	0.769496	0.00347636	-0.377508	1.37327	3.3655	0.881454	12183.5	12542.2	13027.4	9613.65	9778.72	9658.5	13.5726	13.6145	13.6693	13.2309	13.2554	13.2376	+	SA_C	Cluster -1379	biological regulation;regulation of biological process;regulation of catabolic process;regulation of cellular catabolic process;regulation of cellular metabolic process;regulation of cellular process;regulation of cellular protein metabolic process;regulation of macromolecule metabolic process;regulation of metabolic process;regulation of primary metabolic process;regulation of proteasomal protei…	binding;identical protein binding;polyubiquitin binding;protein binding;small conjugating protein binding;ubiquitin binding	cell part;cytoplasm;cytoplasmic part;cytosol;endoplasmic reticulum membrane;endoplasmic reticulum part;intracellular membrane-bounded organelle;intracellular organelle;intracellular organelle part;intracellular part;membrane;membrane part;membrane-bounded organelle;nucleus;organelle;organelle membrane;organelle part;perinuclear region of cytoplasm	biological regulation	cell part;cytoplasm;cytosol;intracellular membrane-bounded organelle;intracellular organelle;membrane;nucleus;organelle	Protein processing in endoplasmic reticulum	UBA;ubiquitin	BARRIER_CANCER_RELAPSE_TUMOR_SAMPLE_DN;BENPORATH_NANOG_TARGETS;BENPORATH_SOX2_TARGETS;BHAT_ESR1_TARGETS_VIA_AKT1_UP;CHARAFE_BREAST_CANCER_LUMINAL_VS_MESENCHYMAL_UP;chr1q21;CREIGHTON_ENDOCRINE_THERAPY_RESISTANCE_1;CYTOPLASM;CYTOPLASMIC_PART;CYTOSOL;ENDOMEMBRANE_SYSTEM;ENDOPLASMIC_RETICULUM;ENDOPLASMIC_RETICULUM_MEMBRANE;ENDOPLASMIC_RETICULUM_PART;FULCHER_INFLAMMATORY_RESPONSE_LECTIN_VS_LPS_DN;GCM_…	Acetylation;Alternativesplicing;Completeproteome;Cytoplasm;Endoplasmicreticulum;Nucleus;Phosphoprotein;Polymorphism;Referenceproteome;Ublconjugation		2.45887	-0.377508	-13.0541	Q9NRR5	Q9NRR5	Q9NRR5	Q9NRR5	UBQL4_HUMAN	UBQLN4	UBQLN4	Ubiquilin-4
Q14807	Q14807	Q14807;Q14807-2;H3BTH5;H3BRB3	Q14807	KIF22_HUMAN	KIF22	KIF22	Kinesin-like protein KIF22	0.822731	0.00350931	-0.281906	1.05007	2.86584	4.09318	16761.7	17218.7	16259.2	14422.3	13537	13374.4	14.0329	14.0717	13.989	13.816	13.7246	13.7072	+	SA_C	Cluster -1379	antigen processing and presentation;antigen processing and presentation of exogenous antigen;antigen processing and presentation of exogenous peptide antigen;antigen processing and presentation of exogenous peptide antigen via MHC class II;antigen processing and presentation of peptide antigen;antigen processing and presentation of peptide antigen via MHC class II;antigen processing and presentat…	adenyl nucleotide binding;adenyl ribonucleotide binding;ATP binding;ATPase activity;binding;catalytic activity;DNA binding;hydrolase activity;hydrolase activity, acting on acid anhydrides;hydrolase activity, acting on acid anhydrides, in phosphorus-containing anhydrides;microtubule motor activity;motor activity;nucleic acid binding;nucleoside-triphosphatase activity;nucleotide binding;purine nucl…	adherens junction;anchoring junction;cell junction;cell part;cell-substrate adherens junction;cell-substrate junction;chromatin;chromosomal part;cytoplasm;cytoplasmic part;cytoskeletal part;cytosol;focal adhesion;intracellular membrane-bounded organelle;intracellular non-membrane-bounded organelle;intracellular organelle;intracellular organelle part;intracellular part;kinesin complex;kinetochore;…	biological regulation;cellular component movement;cellular component organization;cellular metabolic process;cellular nitrogen compound metabolic process;cellular process;chromosome organization;coagulation;DNA metabolic process;DNA repair;establishment of localization;immune system process;macromolecule metabolic process;metabolic process;mitosis;multicellular organismal process;nitrogen compoun…	cell part;cytoplasm;cytosol;intracellular membrane-bounded organelle;intracellular non-membrane-bounded organelle;intracellular organelle;kinetochore;macromolecular complex;nucleoplasm;nucleus;organelle;protein complex		Kinesin	AFFAR_YY1_TARGETS_DN;BASAKI_YBX1_TARGETS_UP;BENPORATH_CYCLING_GENES;BERENJENO_TRANSFORMED_BY_RHOA_UP;BLUM_RESPONSE_TO_SALIRASIB_DN;BURTON_ADIPOGENESIS_3;BURTON_ADIPOGENESIS_PEAK_AT_24HR;CAIRO_HEPATOBLASTOMA_CLASSES_UP;CASORELLI_ACUTE_PROMYELOCYTIC_LEUKEMIA_DN;CELL_CYCLE_GO_0007049;CELL_CYCLE_PHASE;CELL_CYCLE_PROCESS;CHANG_CYCLING_GENES;CHEN_METABOLIC_SYNDROM_NETWORK;chr16p11;CHROMOSOMAL_PART;CHRO…	3D-structure;Alternativesplicing;ATP-binding;Coiledcoil;Completeproteome;Cytoplasm;Cytoskeleton;Diseasemutation;DNA-binding;Dwarfism;Microtubule;Motorprotein;Nucleotide-binding;Nucleus;Phosphoprotein;Polymorphism;Referenceproteome;Ublconjugation		2.45478	-0.281906	-6.81757	Q14807	Q14807	Q14807;Q14807-2;H3BTH5;H3BRB3	Q14807	KIF22_HUMAN	KIF22	KIF22	Kinesin-like protein KIF22
Q06587	Q06587	Q06587;Q06587-2	Q06587	RING1_HUMAN	RING1	RING1	E3 ubiquitin-protein ligase RING1	0.789413	0.00353677	-0.340658	1.24869	3.37189	1.13585	6060.07	6169.9	5777.57	4721.86	4798.63	4694.9	12.5651	12.591	12.4962	12.2051	12.2284	12.1969	+	SA_C	Cluster -1379	anatomical structure morphogenesis;anterior/posterior pattern specification;biological regulation;biosynthetic process;camera-type eye morphogenesis;cellular biosynthetic process;cellular component organization;cellular component organization at cellular level;cellular component organization or biogenesis;cellular component organization or biogenesis at cellular level;cellular macromolecule biosy…	acid-amino acid ligase activity;binding;catalytic activity;cation binding;chromatin binding;ion binding;ligase activity;ligase activity, forming carbon-nitrogen bonds;metal ion binding;small conjugating protein ligase activity;transition metal ion binding;ubiquitin-protein ligase activity;zinc ion binding	cell part;chromatin;chromosomal part;cytoplasm;heterochromatin;intracellular membrane-bounded organelle;intracellular organelle;intracellular organelle part;intracellular part;macromolecular complex;membrane-bounded organelle;nuclear body;nuclear chromatin;nuclear chromosome part;nuclear heterochromatin;nuclear part;nuclear speck;nucleoplasm;nucleoplasm part;nucleus;organelle;organelle part;PcG p…	anatomical structure morphogenesis;biological regulation;biosynthetic process;cellular component organization;cellular metabolic process;cellular nitrogen compound metabolic process;cellular process;chromatin modification;chromatin organization;chromosome organization;developmental process;histone modification;macromolecule metabolic process;macromolecule modification;metabolic process;nitrogen c…	cell part;cytoplasm;intracellular membrane-bounded organelle;intracellular organelle;macromolecular complex;nucleoplasm;nucleus;organelle;PcG protein complex;protein complex		zf-C3HC4	CAGGTG_V$E12_Q6;CHIBA_RESPONSE_TO_TSA_UP;chr6p21;DAVIES_MULTIPLE_MYELOMA_VS_MGUS_UP;DEURIG_T_CELL_PROLYMPHOCYTIC_LEUKEMIA_UP;DIRMEIER_LMP1_RESPONSE_LATE_DN;GCM_BECN1;GCM_BNIP1;GCM_DPF2;GCM_FANCC;GCM_HMGA2;GCM_LTK;GCM_PRKAG1;GCM_PRKCG;GCM_RING1;GCM_SMARCD1;GCM_SUPT4H1;GCM_TEC;GGGACCA,MIR-133A,MIR-133B;GSE10239_NAIVE_VS_KLRG1HIGH_EFF_CD8_TCELL_UP;GSE11864_UNTREATED_VS_CSF1_IFNG_PAM3CYS_IN_MAC_DN;GS…	Alternativesplicing;Chromatinregulator;Completeproteome;Ligase;Metal-binding;Nucleus;Phosphoprotein;Referenceproteome;Repressor;Transcription;Transcriptionregulation;Ublconjugationpathway;Zinc;Zinc-finger	BCOR complex;CEN complex;E2F-6 complex;hPRC1L complex;Polycomb repressive complex;Polycomb repressive complex 1 (PRC1, hPRC-H);RBP-Jkappa-RING1-KyoT2 complex	2.45139	-0.340658	-11.4252	Q06587	Q06587	Q06587;Q06587-2	Q06587	RING1_HUMAN	RING1	RING1	E3 ubiquitin-protein ligase RING1
Q8NEY8;Q8NEY8-2;Q8NEY8-8;Q8NEY8-9	Q8NEY8	Q8NEY8;Q8NEY8-2;Q8NEY8-8;Q8NEY8-9;F8W0Q9;F8VPY7;F8VRK2;F8VWU8	Q8NEY8	PPHLN_HUMAN	PPHLN1	PPHLN1	Periphilin-1	0.655325	0.00354221	-0.61159	2.16463	6.09012	8.61065	12223.1	10820.6	11503.8	8088.63	6826.25	7724.95	13.5773	13.4015	13.4898	12.9817	12.7369	12.9153	+	SA_C	Cluster -1379	developmental process;keratinization		cell part;cytoplasm;cytoplasmic part;Golgi apparatus;intracellular membrane-bounded organelle;intracellular organelle;intracellular organelle part;intracellular part;membrane-bounded organelle;nuclear part;nucleoplasm;organelle;organelle part	developmental process	cell part;cytoplasm;Golgi apparatus;intracellular membrane-bounded organelle;intracellular organelle;nucleoplasm;organelle			chr12q12;GGGCGGR_V$SP1_Q6;GINESTIER_BREAST_CANCER_20Q13_AMPLIFICATION_DN;GRADE_COLON_CANCER_DN;GSE15659_RESTING_VS_ACTIVATED_TREG_DN;GSE27786_BCELL_VS_CD8_TCELL_UP;GSE27786_CD4_TCELL_VS_ERYTHTROBLAST_UP;GSE27786_CD8_TCELL_VS_ERYTHROBLAST_UP;GSE27786_ERYTHROBLAST_VS_MONO_MAC_DN;GSE27786_ERYTHROBLAST_VS_NEUTROPHIL_DN;GSE27786_LIN_NEG_VS_ERYTHROBLAST_UP;GSE27786_LSK_VS_CD4_TCELL_UP;GSE27786_LSK_VS_E…	Acetylation;Alternativesplicing;Completeproteome;Cytoplasm;Keratinization;Nucleus;Phosphoprotein;Polymorphism;Referenceproteome		2.45073	-0.61159	-6.87257	Q8NEY8;Q8NEY8-2;Q8NEY8-8;Q8NEY8-9	Q8NEY8	Q8NEY8;Q8NEY8-2;Q8NEY8-8;Q8NEY8-9;F8W0Q9;F8VPY7;F8VRK2;F8VWU8	Q8NEY8	PPHLN_HUMAN	PPHLN1	PPHLN1	Periphilin-1
Q9BZE2	Q9BZE2	Q9BZE2;E9PNY6;E9PRI9	Q9BZE2	PUS3_HUMAN	PUS3	PUS3	tRNA pseudouridine(38/39) synthase	1.57634	0.00356091	0.655733	2.1198	8.58451	9.39233	3301.77	3351.3	3845.08	6017.06	4982.43	5549.15	11.689	11.7105	11.9088	12.5548	12.2826	12.4381	+	SA_C	Cluster -1380	cellular macromolecule metabolic process;cellular metabolic process;cellular nitrogen compound metabolic process;cellular process;macromolecule metabolic process;macromolecule modification;metabolic process;ncRNA metabolic process;ncRNA processing;nitrogen compound metabolic process;nucleic acid metabolic process;nucleobase-containing compound metabolic process;primary metabolic process;pseudouri…	binding;catalytic activity;intramolecular transferase activity;isomerase activity;nucleic acid binding;pseudouridine synthase activity;RNA binding	cell part;intracellular membrane-bounded organelle;intracellular organelle;intracellular part;membrane-bounded organelle;nucleus;organelle	cellular metabolic process;cellular nitrogen compound metabolic process;cellular process;macromolecule metabolic process;macromolecule modification;metabolic process;nitrogen compound metabolic process;nucleobase-containing compound metabolic process;primary metabolic process;RNA metabolic process;RNA modification;RNA processing;tRNA metabolic process;tRNA processing	cell part;intracellular membrane-bounded organelle;intracellular organelle;nucleus;organelle		PseudoU_synth_1	AMIT_EGF_RESPONSE_120_HELA;BRUINS_UVC_RESPONSE_VIA_TP53_GROUP_D;chr11q24;GRAESSMANN_APOPTOSIS_BY_DOXORUBICIN_DN;GRAESSMANN_RESPONSE_TO_MC_AND_DOXORUBICIN_DN;GSE11864_UNTREATED_VS_CSF1_IN_MAC_DN;GSE14308_INDUCED_VS_NATURAL_TREG_DN;GSE1432_CTRL_VS_IFNG_1H_MICROGLIA_DN;GSE17721_CTRL_VS_CPG_24H_BMDM_DN;GSE17721_LPS_VS_POLYIC_0.5H_BMDM_DN;GSE17974_0H_VS_12H_IN_VITRO_ACT_CD4_TCELL_DN;GSE17974_0H_VS_1H_…	Acetylation;Completeproteome;Isomerase;Nucleus;Phosphoprotein;Polymorphism;Referenceproteome;tRNAprocessing		2.44844	0.655733	6.22122	Q9BZE2	Q9BZE2	Q9BZE2;E9PNY6;E9PRI9	Q9BZE2	PUS3_HUMAN	PUS3	PUS3	tRNA pseudouridine(38/39) synthase
P13797	P13797	P13797;P13797-2;P13797-3;A0A0A0MSQ0	P13797	PLST_HUMAN	PLS3	PLS3	Plastin-3	1.22708	0.00364091	0.295607	0.902322	4.38589	3.33504	307161	287757	282909	348255	371932	356975	18.2286	18.1345	18.11	18.4098	18.5047	18.4455	+	SA_C	Cluster -1380	anatomical structure development;bone development;developmental process	binding;calcium ion binding;cation binding;ion binding;metal ion binding	cell part;cytoplasm;intracellular part	anatomical structure development;developmental process	cell part;cytoplasm		CH;EF-hand_7	ACEVEDO_LIVER_CANCER_UP;AMUNDSON_POOR_SURVIVAL_AFTER_GAMMA_RADIATION_2G;ATTCTTT,MIR-186;BAELDE_DIABETIC_NEPHROPATHY_DN;BENPORATH_SUZ12_TARGETS;BLUM_RESPONSE_TO_SALIRASIB_DN;BRUINS_UVC_RESPONSE_LATE;CAGCTG_V$AP4_Q5;CAGTATT,MIR-200B,MIR-200C,MIR-429;CAIRO_LIVER_DEVELOPMENT_UP;CAMP_UP.V1_DN;CHARAFE_BREAST_CANCER_LUMINAL_VS_BASAL_DN;chrxq24;DANG_REGULATED_BY_MYC_DN;FLECHNER_BIOPSY_KIDNEY_TRANSPLANT_O…	3D-structure;Acetylation;Actin-binding;Alternativesplicing;Calcium;Completeproteome;Cytoplasm;Directproteinsequencing;Diseasemutation;Isopeptidebond;Metal-binding;Phosphoprotein;Polymorphism;Referenceproteome;Repeat;Ublconjugation		2.43879	0.295607	6.49131	P13797	P13797	P13797;P13797-2;P13797-3;A0A0A0MSQ0	P13797	PLST_HUMAN	PLS3	PLS3	Plastin-3
P28715	P28715	P28715;A0A090HNM7;A0A494C0S2;R4GMW8;A0A1W2PS85	P28715	ERCC5_HUMAN	ERCC5	ERCC5	DNA excision repair protein ERCC-5	1.32902	0.00364867	0.411373	1.29369	5.50329	2.98428	7664.61	7024.46	6938.49	9477.09	9904.58	9361.89	12.904	12.7782	12.7604	13.2102	13.2739	13.1926	+	SA_C	Cluster -1380	biological regulation;catabolic process;cellular catabolic process;cellular macromolecule catabolic process;cellular macromolecule metabolic process;cellular metabolic process;cellular nitrogen compound metabolic process;cellular process;cellular response to stimulus;cellular response to stress;DNA catabolic process;DNA excision;DNA metabolic process;DNA repair;macromolecule catabolic process;mac…	binding;bubble DNA binding;catalytic activity;cation binding;deoxyribonuclease activity;DNA binding;DNA secondary structure binding;double-stranded DNA binding;endodeoxyribonuclease activity;endonuclease activity;hydrolase activity;hydrolase activity, acting on ester bonds;identical protein binding;ion binding;metal ion binding;nuclease activity;nucleic acid binding;protein binding;protein dimeri…	cell part;cytoskeleton;intermediate filament cytoskeleton;intracellular membrane-bounded organelle;intracellular non-membrane-bounded organelle;intracellular organelle;intracellular organelle part;intracellular part;membrane-bounded organelle;non-membrane-bounded organelle;nuclear part;nucleoplasm;nucleus;organelle;organelle part	biological regulation;catabolic process;cellular metabolic process;cellular nitrogen compound metabolic process;cellular process;DNA metabolic process;DNA repair;macromolecule metabolic process;metabolic process;nitrogen compound metabolic process;nucleobase-containing compound metabolic process;primary metabolic process;response to abiotic stimulus;response to DNA damage stimulus;response to sti…	cell part;cytoskeleton;intracellular membrane-bounded organelle;intracellular non-membrane-bounded organelle;intracellular organelle;nucleoplasm;nucleus;organelle	Nucleotide excision repair	XPG_I;XPG_N	APOPTOSIS_GO;BARIS_THYROID_CANCER_UP;BIOPOLYMER_CATABOLIC_PROCESS;BIOPOLYMER_METABOLIC_PROCESS;BORCZUK_MALIGNANT_MESOTHELIOMA_DN;BRUINS_UVC_RESPONSE_VIA_TP53_GROUP_B;CASTELLANO_NRAS_TARGETS_UP;CATABOLIC_PROCESS;CELL_DEVELOPMENT;CELLULAR_CATABOLIC_PROCESS;chr13q22;DACOSTA_UV_RESPONSE_VIA_ERCC3_COMMON_UP;DEBIASI_APOPTOSIS_BY_REOVIRUS_INFECTION_DN;DEOXYRIBONUCLEASE_ACTIVITY;DNA_BINDING;DNA_CATABOLIC…	Acetylation;Alternativesplicing;Cockaynesyndrome;Completeproteome;Deafness;Diseasemutation;DNA-binding;DNAdamage;DNArepair;Dwarfism;Endonuclease;Hydrolase;Magnesium;Metal-binding;Nuclease;Nucleus;Phosphoprotein;Polymorphism;Referenceproteome;Xerodermapigmentosum		2.43787	0.411373	7.98807	P28715	P28715	P28715;A0A090HNM7;A0A494C0S2;R4GMW8;A0A1W2PS85	P28715	ERCC5_HUMAN	ERCC5	ERCC5	DNA excision repair protein ERCC-5
O14979	O14979	O14979;A0A087WUK2	O14979	HNRDL_HUMAN	HNRNPDL	HNRNPDL	Heterogeneous nuclear ribonucleoprotein D-like	0.60561	0.0036614	-0.726622	2.55352	6.15428	10.1326	6568.86	6819.11	6038.63	4330.48	3536.84	3897.62	12.6814	12.7354	12.56	12.0803	11.7882	11.9284	+	SA_C	Cluster -1379	biological regulation;biosynthetic process;cellular biosynthetic process;cellular macromolecule biosynthetic process;cellular macromolecule metabolic process;cellular metabolic process;cellular nitrogen compound metabolic process;cellular process;macromolecule biosynthetic process;macromolecule metabolic process;metabolic process;nitrogen compound metabolic process;nucleic acid metabolic process;…	binding;DNA binding;double-stranded DNA binding;mRNA binding;nucleic acid binding;nucleotide binding;poly(A) RNA binding;poly(G) RNA binding;poly-purine tract binding;RNA binding;single-stranded DNA binding;single-stranded RNA binding;structure-specific DNA binding	cell part;cytoplasm;extracellular membrane-bounded organelle;extracellular organelle;extracellular region part;extracellular vesicular exosome;intracellular membrane-bounded organelle;intracellular organelle;intracellular organelle part;intracellular part;macromolecular complex;membrane-bounded organelle;membrane-bounded vesicle;nuclear part;nucleoplasm;nucleus;organelle;organelle part;ribonucleo…	biological regulation;biosynthetic process;cellular metabolic process;cellular nitrogen compound metabolic process;cellular process;macromolecule metabolic process;metabolic process;nitrogen compound metabolic process;nucleobase-containing compound metabolic process;primary metabolic process;RNA metabolic process;RNA processing	cell part;cytoplasm;extracellular organelle;intracellular membrane-bounded organelle;intracellular organelle;macromolecular complex;nucleoplasm;nucleus;organelle;ribonucleoprotein complex;spliceosomal complex;vesicle		RRM_1		Acetylation;Activator;Alternativesplicing;Completeproteome;Cytoplasm;Directproteinsequencing;Diseasemutation;DNA-binding;Limb-girdlemusculardystrophy;Methylation;Nucleus;Phosphoprotein;Referenceproteome;Repeat;Repressor;RNA-binding;Transcription;Transcriptionregulation	Large Drosha complex	2.43635	-0.726622	-7.33941	O14979	O14979	O14979;A0A087WUK2	O14979	HNRDL_HUMAN	HNRNPDL	HNRNPDL	Heterogeneous nuclear ribonucleoprotein D-like
Q6UX04	Q6UX04	Q6UX04;Q6UX04-2;D6REK3	Q6UX04	CWC27_HUMAN	CWC27	CWC27	Spliceosome-associated protein CWC27 homolog	0.848457	0.00367416	-0.23676	0.897444	3.06984	1.64544	35895.2	37588.8	38067.8	30979.2	31995.1	31672.6	15.1315	15.198	15.2163	14.919	14.9656	14.9509	+	SA_C	Cluster -1379	cellular macromolecule metabolic process;cellular metabolic process;cellular nitrogen compound metabolic process;cellular process;cellular protein metabolic process;macromolecule metabolic process;macromolecule modification;metabolic process;mRNA metabolic process;mRNA processing;nitrogen compound metabolic process;nuclear mRNA splicing, via spliceosome;nucleic acid metabolic process;nucleobase-c…	catalytic activity;cis-trans isomerase activity;isomerase activity;peptidyl-prolyl cis-trans isomerase activity	catalytic step 2 spliceosome;cell part;intracellular organelle part;intracellular part;macromolecular complex;nuclear part;organelle part;ribonucleoprotein complex;spliceosomal complex	cellular metabolic process;cellular nitrogen compound metabolic process;cellular process;macromolecule metabolic process;macromolecule modification;metabolic process;mRNA metabolic process;mRNA processing;nitrogen compound metabolic process;nucleobase-containing compound metabolic process;peptidyl-amino acid modification;primary metabolic process;protein folding;protein metabolic process;protein …	cell part;macromolecular complex;ribonucleoprotein complex;spliceosomal complex		Pro_isomerase	ACEVEDO_LIVER_CANCER_UP;BENPORATH_MYC_MAX_TARGETS;chr5q12;DANG_BOUND_BY_MYC;EHLERS_ANEUPLOIDY_UP;GSE14769_20MIN_VS_360MIN_LPS_BMDM_DN;GSE17721_0.5H_VS_24H_GARDIQUIMOD_BMDM_DN;GSE17721_12H_VS_24H_GARDIQUIMOD_BMDM_DN;GSE17721_ALL_VS_24H_PAM3CSK4_BMDM_DN;GSE17721_CTRL_VS_CPG_2H_BMDM_DN;GSE17721_CTRL_VS_GARDIQUIMOD_24H_BMDM_DN;GSE17721_CTRL_VS_GARDIQUIMOD_4H_BMDM_UP;GSE17721_POLYIC_VS_GARDIQUIMOD_16H…	3D-structure;Acetylation;Alternativesplicing;Coiledcoil;Completeproteome;Glycoprotein;Isomerase;Polymorphism;Referenceproteome;Rotamase	C complex spliceosome	2.43484	-0.23676	-8.10862	Q6UX04	Q6UX04	Q6UX04;Q6UX04-2;D6REK3	Q6UX04	CWC27_HUMAN	CWC27	CWC27	Spliceosome-associated protein CWC27 homolog
Q8NI35	Q8NI35	Q8NI35;Q8NI35-2;Q8NI35-3;Q8NI35-4;Q8NI35-5;A0A2R8Y549;B4DE90;A0A0U1RQW4;A0A0U1RRD7;A0A2R8Y5I3;A0A0U1RQT2	Q8NI35	INADL_HUMAN	PATJ	PATJ	InaD-like protein	0.864232	0.0036769	-0.210258	0.80785	3.00202	1.93352	21132.8	20790.6	22029.8	18832.3	18179.9	18258.2	14.3672	14.3436	14.4272	14.2009	14.1501	14.1563	+	SA_C	Cluster -1379	biological regulation;cell junction assembly;cell junction organization;cell-cell junction assembly;cell-cell junction organization;cellular component assembly;cellular component assembly at cellular level;cellular component organization;cellular component organization at cellular level;cellular component organization or biogenesis;cellular component organization or biogenesis at cellular level;c…		apical plasma membrane;cell junction;cell part;cell-cell junction;cytoplasmic part;extracellular membrane-bounded organelle;extracellular organelle;extracellular region part;extracellular vesicular exosome;intracellular part;macromolecular complex;membrane;membrane part;membrane-bounded organelle;membrane-bounded vesicle;occluding junction;organelle;perinuclear region of cytoplasm;plasma membrane…	biological regulation;cell junction organization;cellular component assembly;cellular component organization;cellular process;response to stimulus;signal transduction	cell part;extracellular organelle;macromolecular complex;membrane;organelle;plasma membrane;protein complex;vesicle	Tight junction	L27_2;PDZ	AIGNER_ZEB1_TARGETS;BENPORATH_CYCLING_GENES;BONOME_OVARIAN_CANCER_SURVIVAL_SUBOPTIMAL_DEBULKING;BRUINS_UVC_RESPONSE_VIA_TP53_GROUP_A;CHARAFE_BREAST_CANCER_LUMINAL_VS_MESENCHYMAL_UP;chr1p31;DARWICHE_PAPILLOMA_RISK_HIGH_DN;DARWICHE_PAPILLOMA_RISK_LOW_DN;DARWICHE_SKIN_TUMOR_PROMOTER_UP;DARWICHE_SQUAMOUS_CELL_CARCINOMA_DN;GGGCGGR_V$SP1_Q6;GOZGIT_ESR1_TARGETS_DN;GROSS_HYPOXIA_VIA_ELK3_UP;GSE10325_BCEL…	3D-structure;Alternativesplicing;Celljunction;Cellmembrane;Completeproteome;Cytoplasm;Membrane;Phosphoprotein;Polymorphism;Referenceproteome;Repeat;Tightjunction	CRB1-MPP5-INADL complex;RICH1/AMOT polarity complex, Flag-Amot precipitated;RICH1/AMOT polarity complex, Flag-Rich1 precipitated	2.43452	-0.210258	-7.10835	Q8NI35	Q8NI35	Q8NI35;Q8NI35-2;Q8NI35-3;Q8NI35-4;Q8NI35-5;A0A2R8Y549;B4DE90;A0A0U1RQW4;A0A0U1RRD7;A0A2R8Y5I3;A0A0U1RQT2	Q8NI35	INADL_HUMAN	PATJ	PATJ	InaD-like protein
Q9Y490	Q9Y490	Q9Y490	Q9Y490	TLN1_HUMAN	TLN1	TLN1	Talin-1	0.820386	0.00368872	-0.285297	1.06154	4.23471	3.33556	458966	445668	484262	373262	394413	371756	18.808	18.7656	18.8854	18.5098	18.5893	18.504	+	SA_C	Cluster -1379	actin cytoskeleton organization;actin filament-based process;axon guidance;biological adhesion;biological regulation;blood coagulation;cell activation;cell adhesion;cell junction assembly;cell junction organization;cell-cell adhesion;cell-cell junction assembly;cell-cell junction organization;cell-substrate junction assembly;cellular component assembly;cellular component assembly at cellular leve…	binding;cytoskeletal protein binding;integrin binding;LIM domain binding;protein binding;protein complex binding;protein domain specific binding;receptor binding;structural constituent of cytoskeleton;structural molecule activity;vinculin binding	adherens junction;anchoring junction;cell junction;cell part;cell projection;cell projection membrane;cell projection part;cell surface;cell-cell junction;cell-substrate adherens junction;cell-substrate junction;cytoplasm;cytoplasmic part;cytoskeletal part;cytosol;extracellular membrane-bounded organelle;extracellular organelle;extracellular region;extracellular region part;extracellular vesicula…	biological adhesion;biological regulation;cell activation;cell adhesion;cell junction organization;cellular component assembly;cellular component movement;cellular component organization;cellular metabolic process;cellular process;coagulation;cytoskeleton organization;establishment of localization;exocytosis;locomotion;macromolecule metabolic process;metabolic process;multicellular organismal pro…	cell part;cell projection;cell surface;cytoplasm;cytosol;extracellular organelle;extracellular region;membrane;microtubule organizing center;organelle;plasma membrane;vesicle	Focal adhesion	FERM_M;FERM_N;I_LWEQ;IRS;Talin_middle;VBS	ACCAAAG,MIR-9;AGUIRRE_PANCREATIC_CANCER_COPY_NUMBER_UP;BAFNA_MUC4_TARGETS_DN;BIOCARTA_CHEMICAL_PATHWAY;BIOCARTA_ECM_PATHWAY;BIOCARTA_INTEGRIN_PATHWAY;BIOCARTA_MCALPAIN_PATHWAY;BIOCARTA_RHO_PATHWAY;BIOCARTA_UCALPAIN_PATHWAY;BRUINS_UVC_RESPONSE_LATE;BURTON_ADIPOGENESIS_PEAK_AT_0HR;CAGCACT,MIR-512-3P;CATRRAGC_UNKNOWN;CCCAGAG,MIR-326;CELL_PROJECTION;CELLULAR_COMPONENT_ASSEMBLY;CHAUHAN_RESPONSE_TO_MET…	3D-structure;Acetylation;Celljunction;Cellmembrane;Cellprojection;Completeproteome;Cytoplasm;Cytoskeleton;Directproteinsequencing;Host-virusinteraction;Membrane;Phosphoprotein;Polymorphism;Referenceproteome	ITGA2b-ITGB3-TLN1 complex;Polycystin-1 multiprotein complex (ACTN1, CDH1, SRC, JUP, VCL, CTNNB1, PXN, BCAR1, PKD1, PTK2, TLN1)	2.43312	-0.285297	-6.39826	Q9Y490	Q9Y490	Q9Y490	Q9Y490	TLN1_HUMAN	TLN1	TLN1	Talin-1
Q9ULW3	Q9ULW3	Q9ULW3	Q9ULW3	ABT1_HUMAN	ABT1	ABT1	Activator of basal transcription 1	1.09958	0.00368958	0.137053	0.366299	1.56743	0.653422	20097.6	20731	20340	22304.6	22370.5	22584.8	14.2947	14.3395	14.312	14.4451	14.4493	14.4631	+	SA_C	Cluster -1380	biological regulation;biosynthetic process;cell differentiation;cell differentiation in spinal cord;cellular biosynthetic process;cellular component assembly;cellular component assembly at cellular level;cellular component organization;cellular component organization at cellular level;cellular component organization or biogenesis;cellular component organization or biogenesis at cellular level;cel…	binding;DNA binding;nucleic acid binding;nucleotide binding;protein binding transcription factor activity;transcription coactivator activity;transcription cofactor activity;transcription factor binding transcription factor activity	cell part;intracellular membrane-bounded organelle;intracellular non-membrane-bounded organelle;intracellular organelle;intracellular organelle part;intracellular part;macromolecular complex;membrane-bounded organelle;non-membrane-bounded organelle;nuclear part;nucleolus;nucleoplasm part;nucleus;organelle;organelle part;protein complex;transcription factor complex	biological regulation;biosynthetic process;cell differentiation;cellular component assembly;cellular component organization;cellular macromolecular complex assembly;cellular metabolic process;cellular nitrogen compound metabolic process;cellular process;developmental process;macromolecular complex assembly;macromolecule metabolic process;metabolic process;nitrogen compound metabolic process;nucle…	cell part;intracellular membrane-bounded organelle;intracellular non-membrane-bounded organelle;intracellular organelle;macromolecular complex;nucleolus;nucleus;organelle;protein complex;transcription factor complex			AAAYRNCTG_UNKNOWN;AMUNDSON_POOR_SURVIVAL_AFTER_GAMMA_RADIATION_2G;BENPORATH_MYC_MAX_TARGETS;BIOPOLYMER_METABOLIC_PROCESS;chr6p21;DANG_BOUND_BY_MYC;GARY_CD5_TARGETS_DN;GCM_MAX;GENERAL_RNA_POLYMERASE_II_TRANSCRIPTION_FACTOR_ACTIVITY;GNF2_HDAC1;GSE11864_CSF1_VS_CSF1_IFNG_IN_MAC_DN;GSE12845_PRE_GC_VS_DARKZONE_GC_TONSIL_BCELL_DN;GSE14308_TH1_VS_NATURAL_TREG_UP;GSE14308_TH17_VS_NAIVE_CD4_TCELL_UP;GSE15…	Acetylation;Coiledcoil;Completeproteome;DNA-binding;Nucleus;Referenceproteome;RNA-binding;Transcription;Transcriptionregulation		2.43302	0.137053	9.70531	Q9ULW3	Q9ULW3	Q9ULW3	Q9ULW3	ABT1_HUMAN	ABT1	ABT1	Activator of basal transcription 1
Q14966;Q14966-6	Q14966	Q14966;Q14966-2;Q14966-3;Q14966-4;Q14966-6	Q14966	ZN638_HUMAN	ZNF638	ZNF638	Zinc finger protein 638	0.875513	0.00369577	-0.192018	0.746188	1.51735	2.6214	49127.5	50622.4	49681	42546.5	43463.4	44818.8	15.5842	15.6275	15.6004	15.3768	15.4075	15.4518	+	SA_C	Cluster -1379;Cluster -1380	biological regulation;biosynthetic process;cellular biosynthetic process;cellular macromolecule biosynthetic process;cellular macromolecule metabolic process;cellular metabolic process;cellular nitrogen compound metabolic process;cellular process;macromolecule biosynthetic process;macromolecule metabolic process;metabolic process;nitrogen compound metabolic process;nucleic acid metabolic process;…	binding;cation binding;DNA binding;double-stranded DNA binding;ion binding;metal ion binding;nucleic acid binding;nucleotide binding;RNA binding;structure-specific DNA binding;transition metal ion binding;zinc ion binding	cell part;cytoplasm;intracellular membrane-bounded organelle;intracellular organelle;intracellular organelle part;intracellular part;membrane-bounded organelle;nuclear body;nuclear part;nuclear speck;nucleoplasm;nucleoplasm part;organelle;organelle part	biological regulation;biosynthetic process;cellular metabolic process;cellular nitrogen compound metabolic process;cellular process;macromolecule metabolic process;metabolic process;nitrogen compound metabolic process;nucleobase-containing compound metabolic process;primary metabolic process;RNA metabolic process;RNA processing;RNA splicing	cell part;cytoplasm;intracellular membrane-bounded organelle;intracellular organelle;nucleoplasm;organelle			ACAWNRNSRCGG_UNKNOWN;BIOPOLYMER_METABOLIC_PROCESS;BURTON_ADIPOGENESIS_12;chr2p13;CTACTGT,MIR-199A;CYTOPLASM;DACOSTA_UV_RESPONSE_VIA_ERCC3_COMMON_DN;DACOSTA_UV_RESPONSE_VIA_ERCC3_DN;DAZARD_RESPONSE_TO_UV_NHEK_DN;DAZARD_UV_RESPONSE_CLUSTER_G6;DNA_BINDING;DOUBLE_STRANDED_DNA_BINDING;ENK_UV_RESPONSE_KERATINOCYTE_DN;GCCATNTTG_V$YY1_Q6;GCNP_SHH_UP_LATE.V1_UP;GGGCGGR_V$SP1_Q6;GINESTIER_BREAST_CANCER_ZNF…	Activator;Alternativesplicing;Completeproteome;DNA-binding;Metal-binding;Nucleus;Phosphoprotein;Polymorphism;Referenceproteome;Repeat;RNA-binding;Transcription;Transcriptionregulation;Zinc;Zinc-finger		2.43229	-0.192018	-7.62723	Q14966;Q14966-6	Q14966	Q14966;Q14966-2;Q14966-3;Q14966-4;Q14966-6	Q14966	ZN638_HUMAN	ZNF638	ZNF638	Zinc finger protein 638
P48426	P48426	P48426;P48426-2	P48426	PI42A_HUMAN	PIP4K2A	PIP4K2A	Phosphatidylinositol 5-phosphate 4-kinase type-2 alpha	1.20963	0.00371501	0.274223	0.830028	3.01411	4.00904	83619.9	79873.9	79046.9	93493	98725.5	101167	16.3516	16.2854	16.2704	16.5126	16.5911	16.6264	+	SA_C	Cluster -1380	anatomical structure development;biosynthetic process;cell development;cellular biosynthetic process;cellular developmental process;cellular lipid metabolic process;cellular metabolic process;cellular process;developmental process;glycerolipid biosynthetic process;glycerolipid metabolic process;glycerophospholipid biosynthetic process;glycerophospholipid metabolic process;lipid biosynthetic proce…	1-phosphatidylinositol-4-phosphate 5-kinase activity;1-phosphatidylinositol-5-phosphate 4-kinase activity;adenyl nucleotide binding;adenyl ribonucleotide binding;ATP binding;binding;catalytic activity;inositol or phosphatidylinositol kinase activity;kinase activity;lipid kinase activity;nucleotide binding;phosphatidylinositol phosphate kinase activity;phosphotransferase activity, alcohol group as…	cell part;cytoplasmic part;cytosol;intracellular membrane-bounded organelle;intracellular organelle;intracellular part;membrane;membrane-bounded organelle;nucleus;organelle;plasma membrane	anatomical structure development;biosynthetic process;cell development;cellular lipid metabolic process;cellular metabolic process;cellular process;developmental process;lipid metabolic process;metabolic process;phosphorus metabolic process;primary metabolic process;small molecule metabolic process	cell part;cytosol;intracellular membrane-bounded organelle;intracellular organelle;membrane;nucleus;organelle;plasma membrane	Inositol phosphate metabolism;Phosphatidylinositol signaling system;Regulation of actin cytoskeleton	PIP5K	AACTTT_UNKNOWN;BERNARD_PPAPDC1B_TARGETS_UP;BHAT_ESR1_TARGETS_NOT_VIA_AKT1_UP;BHAT_ESR1_TARGETS_VIA_AKT1_UP;BLALOCK_ALZHEIMERS_DISEASE_UP;CAGGTG_V$E12_Q6;CHEN_METABOLIC_SYNDROM_NETWORK;CREIGHTON_ENDOCRINE_THERAPY_RESISTANCE_1;CTGCAGY_UNKNOWN;CTTTAAR_UNKNOWN;CYCLIN_D1_KE_.V1_DN;DACOSTA_UV_RESPONSE_VIA_ERCC3_COMMON_DN;DACOSTA_UV_RESPONSE_VIA_ERCC3_DN;E2F1_UP.V1_UP;GGGCGGR_V$SP1_Q6;GSE10325_CD4_TCELL…	3D-structure;Acetylation;Alternativesplicing;ATP-binding;Cellmembrane;Completeproteome;Cytoplasm;Directproteinsequencing;Kinase;Membrane;Nucleotide-binding;Nucleus;Phosphoprotein;Polymorphism;Referenceproteome;Transferase		2.43004	0.274223	6.55026	P48426	P48426	P48426;P48426-2	P48426	PI42A_HUMAN	PIP4K2A	PIP4K2A	Phosphatidylinositol 5-phosphate 4-kinase type-2 alpha
Q7KZ85	Q7KZ85	Q7KZ85;Q7KZ85-2	Q7KZ85	SPT6H_HUMAN	SUPT6H	SUPT6H	Transcription elongation factor SPT6	0.898767	0.00372375	-0.153864	0.6172	2.25565	1.64296	33354.3	34890.2	34230.6	31282.2	30433.6	30385.5	15.0256	15.0905	15.063	14.9331	14.8934	14.8911	+	SA_C	Cluster -1379	biological regulation;biosynthetic process;cellular biosynthetic process;cellular component organization;cellular component organization at cellular level;cellular component organization or biogenesis;cellular component organization or biogenesis at cellular level;cellular macromolecule biosynthetic process;cellular macromolecule metabolic process;cellular metabolic process;cellular nitrogen comp…	binding;DNA binding;histone binding;nucleic acid binding;nucleic acid binding transcription factor activity;protein binding;sequence-specific DNA binding transcription factor activity	cell part;intracellular membrane-bounded organelle;intracellular organelle;intracellular part;membrane-bounded organelle;nucleus;organelle	biological regulation;biosynthetic process;cellular component organization;cellular metabolic process;cellular nitrogen compound metabolic process;cellular process;chromatin modification;chromatin organization;chromosome organization;establishment of localization;macromolecule metabolic process;metabolic process;mRNA metabolic process;mRNA processing;nitrogen compound metabolic process;nucleobase…	cell part;intracellular membrane-bounded organelle;intracellular organelle;nucleus;organelle		DLD;HTH_44;S1;SH2_2;SPT6_acidic;YqgF	AACTTT_UNKNOWN;BACOLOD_RESISTANCE_TO_ALKYLATING_AGENTS_DN;CAGGTG_V$E12_Q6;CAGTGTT,MIR-141,MIR-200A;CCGNMNNTNACG_UNKNOWN;chr17q11;DNA_BINDING;DOANE_RESPONSE_TO_ANDROGEN_DN;GAZDA_DIAMOND_BLACKFAN_ANEMIA_ERYTHROID_DN;GGAANCGGAANY_UNKNOWN;GGGCGGR_V$SP1_Q6;GOLDRATH_EFF_VS_MEMORY_CD8_TCELL_DN;GSE17721_CPG_VS_GARDIQUIMOD_1H_BMDM_UP;GSE17721_CTRL_VS_GARDIQUIMOD_0.5H_BMDM_UP;GSE17721_POLYIC_VS_CPG_1H_BMDM…	Acetylation;Alternativesplicing;Chaperone;Completeproteome;Host-virusinteraction;mRNAprocessing;mRNAsplicing;mRNAtransport;Nucleus;Phosphoprotein;Referenceproteome;Transcription;Transcriptionregulation;Transport	HES1 promoter corepressor complex;HES1 promoter-Notch enhancer complex	2.42902	-0.153864	-6.62249	Q7KZ85	Q7KZ85	Q7KZ85;Q7KZ85-2	Q7KZ85	SPT6H_HUMAN	SUPT6H	SUPT6H	Transcription elongation factor SPT6
Q00653;Q00653-4	Q00653	Q00653;Q00653-3;Q00653-4	Q00653	NFKB2_HUMAN	NFKB2	NFKB2	Nuclear factor NF-kappa-B p100 subunit	1.27164	0.00378776	0.347408	1.07744	4.87038	2.98617	102401	98454	92907.5	120251	127050	126260	16.6439	16.5872	16.5035	16.8757	16.955	16.946	+	SA_C	Cluster -1380	activation of immune response;activation of innate immune response;adaptive immune response;adaptive immune response based on somatic recombination of immune receptors built from immunoglobulin superfamily domains;anatomical structure development;biological regulation;cell activation;cell differentiation;cell surface receptor linked signaling pathway;cellular component organization;cellular compo…	binding;chromatin binding;core promoter proximal region DNA binding;core promoter proximal region sequence-specific DNA binding;DNA binding;nucleic acid binding;nucleic acid binding transcription factor activity;protein binding transcription factor activity;regulatory region DNA binding;regulatory region nucleic acid binding;RNA polymerase II core promoter proximal region sequence-specific DNA bi…	Bcl3/NF-kappaB2 complex;cell part;cytoplasm;cytoplasmic part;cytosol;I-kappaB/NF-kappaB complex;intracellular membrane-bounded organelle;intracellular organelle;intracellular organelle part;intracellular part;macromolecular complex;membrane-bounded organelle;nuclear part;nucleoplasm;nucleus;organelle;organelle part;protein complex	anatomical structure development;biological regulation;cell activation;cell differentiation;cellular component organization;cellular process;developmental process;extracellular matrix organization;extracellular structure organization;immune system process;response to chemical stimulus;response to stimulus;response to stress;rhythmic process;signal transduction	cell part;cytoplasm;cytosol;I-kappaB/NF-kappaB complex;intracellular membrane-bounded organelle;intracellular organelle;macromolecular complex;nucleoplasm;nucleus;organelle;protein complex	MAPK signaling pathway;Osteoclast differentiation;Pathways in cancer	Ank;Death;RHD	AACTTT_UNKNOWN;AKT_UP_MTOR_DN.V1_UP;AMIT_EGF_RESPONSE_480_HELA;BASSO_CD40_SIGNALING_UP;BERTUCCI_MEDULLARY_VS_DUCTAL_BREAST_CANCER_UP;BILD_MYC_ONCOGENIC_SIGNATURE;BIOPOLYMER_METABOLIC_PROCESS;BROWNE_HCMV_INFECTION_20HR_UP;BRUINS_UVC_RESPONSE_VIA_TP53_GROUP_B;CHEN_METABOLIC_SYNDROM_NETWORK;CHEOK_RESPONSE_TO_HD_MTX_UP;chr10q24;CROONQUIST_STROMAL_STIMULATION_DN;CYTOPLASM;DIRMEIER_LMP1_RESPONSE_EARLY;…	3D-structure;Activator;Alternativesplicing;ANKrepeat;Biologicalrhythms;Chromosomalrearrangement;Completeproteome;Cytoplasm;Directproteinsequencing;Diseasemutation;DNA-binding;Isopeptidebond;Nucleus;Phosphoprotein;Polymorphism;Proto-oncogene;Referenceproteome;Repeat;Repressor;Transcription;Transcriptionregulation;Ublconjugation	CHUK-NFKB2-REL-IKBKG-SPAG9-NFKB1-NFKBIE-COPB2-TNIP1-NFKBIA-RELA-TNIP2 complex;NFKB1-NFKB2-RELA-RELB complex;NFKB1-NFKB2-REL-RELA-RELB complex;TNF-alpha/NF-kappa B signaling complex (CHUK, BTRC, NFKB2, PPP6C, REL, CUL1, IKBKE, SAPS2, SAPS1, ANKRD28, RELA, SKP1);TNF-alpha/NF-kappa B signaling complex (CHUK, KPNA3, NFKB2, NFKBIB, REL, IKBKG, NFKB1, NFKBIE, RELB, NFKBIA, RELA, TNIP2);TNF-alpha/Nf-kap…	2.42162	0.347408	7.25788	Q00653;Q00653-4	Q00653	Q00653;Q00653-3;Q00653-4	Q00653	NFKB2_HUMAN	NFKB2	NFKB2	Nuclear factor NF-kappa-B p100 subunit
Q14527	Q14527	Q14527;A0A0C4DGA6	Q14527	HLTF_HUMAN	HLTF	HLTF	Helicase-like transcription factor	0.906461	0.00379201	-0.1418	0.576414	0.87388	1.77704	20546.2	20823.6	20485.7	18855.5	18307.5	18906.6	14.3266	14.3459	14.3223	14.2027	14.1601	14.2066	+	SA_C	Cluster -1379	biological regulation;biosynthetic process;cellular biosynthetic process;cellular component organization;cellular component organization at cellular level;cellular component organization or biogenesis;cellular component organization or biogenesis at cellular level;cellular macromolecule biosynthetic process;cellular macromolecule metabolic process;cellular metabolic process;cellular nitrogen comp…	adenyl nucleotide binding;adenyl ribonucleotide binding;ATP binding;ATPase activity;binding;catalytic activity;cation binding;DNA binding;helicase activity;hydrolase activity;hydrolase activity, acting on acid anhydrides;hydrolase activity, acting on acid anhydrides, in phosphorus-containing anhydrides;ion binding;ligase activity;metal ion binding;nucleic acid binding;nucleoside-triphosphatase ac…	cell part;cytoplasm;intracellular membrane-bounded organelle;intracellular non-membrane-bounded organelle;intracellular organelle;intracellular organelle part;intracellular part;membrane;membrane-bounded organelle;non-membrane-bounded organelle;nuclear part;nucleolus;nucleoplasm;nucleus;organelle;organelle part	biological regulation;biosynthetic process;cellular component organization;cellular metabolic process;cellular nitrogen compound metabolic process;cellular process;chromatin modification;chromatin organization;chromosome organization;DNA metabolic process;DNA repair;macromolecule metabolic process;macromolecule modification;metabolic process;nitrogen compound metabolic process;nucleobase-containi…	cell part;cytoplasm;intracellular membrane-bounded organelle;intracellular non-membrane-bounded organelle;intracellular organelle;membrane;nucleolus;nucleoplasm;nucleus;organelle		Helicase_C;HIRAN;SNF2_N;zf-RING_2	AAAGACA,MIR-511;ACTTTAT,MIR-142-5P;BENPORATH_NANOG_TARGETS;BENPORATH_SOX2_TARGETS;BLALOCK_ALZHEIMERS_DISEASE_DN;BLUM_RESPONSE_TO_SALIRASIB_DN;BOYAULT_LIVER_CANCER_SUBCLASS_G23_UP;BROWNE_HCMV_INFECTION_16HR_UP;BROWNE_HCMV_INFECTION_18HR_UP;BROWNE_HCMV_INFECTION_24HR_UP;chr3q25;CTTTGA_V$LEF1_Q2;DACOSTA_UV_RESPONSE_VIA_ERCC3_DN;DIAZ_CHRONIC_MEYLOGENOUS_LEUKEMIA_UP;DNA_BINDING;FLECHNER_BIOPSY_KIDNEY_…	3D-structure;Activator;Alternativeinitiation;ATP-binding;Chromatinregulator;Completeproteome;Cytoplasm;DNA-binding;Helicase;Hydrolase;Ligase;Metal-binding;Multifunctionalenzyme;Nucleotide-binding;Nucleus;Phosphoprotein;Polymorphism;Referenceproteome;Transcription;Ublconjugationpathway;Zinc;Zinc-finger		2.42113	-0.1418	-8.56516	Q14527	Q14527	Q14527;A0A0C4DGA6	Q14527	HLTF_HUMAN	HLTF	HLTF	Helicase-like transcription factor
Q13751	Q13751	Q13751	Q13751	LAMB3_HUMAN	LAMB3	LAMB3	Laminin subunit beta-3	1.95516	0.00379453	0.962764	3.15777	3.83511	10.5304	3525.2	3794.44	3596.18	7941.21	6919.78	6481.21	11.7835	11.8897	11.8122	12.9551	12.7565	12.662	+	SA_C	Cluster -1380	anatomical structure development;biological adhesion;brown fat cell differentiation;cell adhesion;cell differentiation;cell junction assembly;cell junction organization;cell-substrate junction assembly;cellular component assembly;cellular component assembly at cellular level;cellular component disassembly;cellular component disassembly at cellular level;cellular component organization;cellular co…	structural molecule activity	extracellular matrix part;extracellular region;extracellular region part;laminin complex;laminin-5 complex;macromolecular complex;protein complex	anatomical structure development;biological adhesion;cell adhesion;cell differentiation;cell junction organization;cellular component assembly;cellular component disassembly;cellular component organization;cellular process;developmental process;extracellular matrix organization;extracellular structure organization	extracellular region;laminin complex;macromolecular complex;protein complex	Amoebiasis;ECM-receptor interaction;Focal adhesion;Pathways in cancer;Small cell lung cancer;Toxoplasmosis	Laminin_EGF;Laminin_N	ACEVEDO_FGFR1_TARGETS_IN_PROSTATE_CANCER_MODEL_DN;ANATOMICAL_STRUCTURE_DEVELOPMENT;BANDRES_RESPONSE_TO_CARMUSTIN_MGMT_48HR_DN;BMI1_DN.V1_UP;BMI1_DN_MEL18_DN.V1_UP;BRUECKNER_TARGETS_OF_MIRLET7A3_UP;BRUINS_UVC_RESPONSE_VIA_TP53_GROUP_B;BYSTRYKH_HEMATOPOIESIS_STEM_CELL_AND_BRAIN_QTL_TRANS;CAGGTA_V$AREB6_01;CHARAFE_BREAST_CANCER_LUMINAL_VS_BASAL_DN;CHIANG_LIVER_CANCER_SUBCLASS_POLYSOMY7_UP;chr1q32;CR…	Basementmembrane;Celladhesion;Coiledcoil;Completeproteome;Directproteinsequencing;Diseasemutation;Disulfidebond;Epidermolysisbullosa;Extracellularmatrix;Glycoprotein;LamininEGF-likedomain;Polymorphism;Referenceproteome;Repeat;Secreted;Signal		2.42084	0.962764	10.4639	Q13751	Q13751	Q13751	Q13751	LAMB3_HUMAN	LAMB3	LAMB3	Laminin subunit beta-3
Q9Y4C1	Q9Y4C1	Q9Y4C1;F8WE62	Q9Y4C1	KDM3A_HUMAN	KDM3A	KDM3A	Lysine-specific demethylase 3A	1.28332	0.00382243	0.359478	1.11825	4.5406	5.41384	9720.99	8926.43	9088.77	11410.9	12599.8	11583.8	13.2469	13.1239	13.1499	13.4781	13.6211	13.4998	+	SA_C	Cluster -1380	aldehyde biosynthetic process;androgen receptor signaling pathway;biological regulation;biosynthetic process;cellular aldehyde metabolic process;cellular biosynthetic process;cellular component organization;cellular component organization at cellular level;cellular component organization or biogenesis;cellular component organization or biogenesis at cellular level;cellular macromolecule biosynthe…	androgen receptor binding;binding;catalytic activity;cation binding;core promoter binding;dioxygenase activity;DNA binding;hormone receptor binding;ion binding;iron ion binding;metal ion binding;nuclear hormone receptor binding;nucleic acid binding;nucleic acid binding transcription factor activity;oxidoreductase activity;protein binding;receptor binding;regulatory region DNA binding;regulatory r…	cell part;cytoplasm;intracellular membrane-bounded organelle;intracellular organelle;intracellular organelle part;intracellular part;membrane;membrane-bounded organelle;nuclear part;nucleoplasm;nucleus;organelle;organelle part	biological regulation;biosynthetic process;cellular aldehyde metabolic process;cellular component organization;cellular metabolic process;cellular nitrogen compound metabolic process;cellular process;chromatin modification;chromatin organization;chromosome organization;histone modification;macromolecule metabolic process;macromolecule modification;metabolic process;nitrogen compound metabolic pro…	cell part;cytoplasm;intracellular membrane-bounded organelle;intracellular organelle;membrane;nucleoplasm;nucleus;organelle		JmjC	AACTTT_UNKNOWN;AATGGAG,MIR-136;ACTGTGA,MIR-27A,MIR-27B;ATCMNTCCGY_UNKNOWN;ATGGYGGA_UNKNOWN;BENPORATH_NANOG_TARGETS;BENPORATH_NOS_TARGETS;BENPORATH_OCT4_TARGETS;BENPORATH_SOX2_TARGETS;BLALOCK_ALZHEIMERS_DISEASE_UP;BOYAULT_LIVER_CANCER_SUBCLASS_G3_UP;BUYTAERT_PHOTODYNAMIC_THERAPY_STRESS_UP;CACGTG_V$MYC_Q2;CCAWYNNGAAR_UNKNOWN;CHEN_HOXA5_TARGETS_9HR_UP;chr2p11;CTACTGT,MIR-199A;CTTTGA_V$LEF1_Q2;CTTTGT…	Acetylation;Activator;Chromatinregulator;Completeproteome;Cytoplasm;Differentiation;Dioxygenase;Iron;Metal-binding;Nucleus;Oxidoreductase;Phosphoprotein;Polymorphism;Referenceproteome;Spermatogenesis;Transcription;Transcriptionregulation;Zinc;Zinc-finger		2.41766	0.359478	6.18268	Q9Y4C1	Q9Y4C1	Q9Y4C1;F8WE62	Q9Y4C1	KDM3A_HUMAN	KDM3A	KDM3A	Lysine-specific demethylase 3A
O43474;O43474-1;O43474-4	O43474	O43474;O43474-1;O43474-4	O43474	KLF4_HUMAN	KLF4	KLF4	Krueppel-like factor 4	1.32303	0.00382346	0.40359	1.26738	5.45885	5.95297	4148.7	3870.6	3728.44	4940.65	5528.67	5073.3	12.0184	11.9183	11.8644	12.2705	12.4327	12.3087	+	SA_C	Cluster -1380	anatomical structure development;anatomical structure morphogenesis;biological regulation;biosynthetic process;camera-type eye development;cell differentiation;cell fate determination;cellular biosynthetic process;cellular developmental process;cellular macromolecule biosynthetic process;cellular macromolecule metabolic process;cellular metabolic process;cellular nitrogen compound metabolic proce…	binding;cation binding;core promoter proximal region DNA binding;core promoter proximal region sequence-specific DNA binding;DNA binding;double-stranded DNA binding;enzyme regulator activity;ion binding;kinase regulator activity;metal ion binding;nucleic acid binding;nucleic acid binding transcription factor activity;phosphatidylinositol 3-kinase regulator activity;protein binding;protein binding…	cell part;chromatin;chromosomal part;intracellular organelle part;intracellular part;macromolecular complex;nuclear chromatin;nuclear chromosome part;nuclear part;nucleoplasm;nucleoplasm part;organelle part;protein complex;transcription factor complex	anatomical structure development;anatomical structure morphogenesis;biological regulation;biosynthetic process;cell differentiation;cellular metabolic process;cellular nitrogen compound metabolic process;cellular process;developmental process;macromolecule metabolic process;metabolic process;nitrogen compound metabolic process;nucleobase-containing compound metabolic process;primary metabolic pro…	cell part;macromolecular complex;nucleoplasm;protein complex;transcription factor complex			AACTTT_UNKNOWN;AAGCCAT,MIR-135A,MIR-135B;AMIT_SERUM_RESPONSE_120_MCF10A;ANATOMICAL_STRUCTURE_DEVELOPMENT;ANATOMICAL_STRUCTURE_FORMATION;ANATOMICAL_STRUCTURE_MORPHOGENESIS;BENPORATH_EED_TARGETS;BENPORATH_ES_WITH_H3K27ME3;BENPORATH_PRC2_TARGETS;BENPORATH_SUZ12_TARGETS;BERENJENO_TRANSFORMED_BY_RHOA_UP;BILBAN_B_CLL_LPL_DN;BIOPOLYMER_METABOLIC_PROCESS;BOQUEST_STEM_CELL_CULTURED_VS_FRESH_UP;BRUECKNER_T…	Activator;Alternativesplicing;Completeproteome;DNA-binding;Isopeptidebond;Metal-binding;Nucleus;Phosphoprotein;Polymorphism;Referenceproteome;Repeat;Transcription;Transcriptionregulation;Ublconjugation;Zinc;Zinc-finger		2.41754	0.40359	6.06006	O43474;O43474-1;O43474-4	O43474	O43474;O43474-1;O43474-4	O43474	KLF4_HUMAN	KLF4	KLF4	Krueppel-like factor 4
P49662	P49662	P49662;P49662-2	P49662	CASP4_HUMAN	CASP4	CASP4	Caspase-4	0.909707	0.00383678	-0.136527	0.558591	1.93117	1.93643	40800.6	42041.6	40562	38227.8	36826.3	37207.6	15.3163	15.3595	15.3078	15.2223	15.1684	15.1833	+	SA_C	Cluster -1379	apoptosis;apoptosis in response to endoplasmic reticulum stress;biological regulation;cell death;cellular process;death;macromolecule metabolic process;metabolic process;primary metabolic process;programmed cell death;protein metabolic process;proteolysis;regulation of apoptosis;regulation of biological process;regulation of cell death;regulation of cellular process;regulation of defense response…	catalytic activity;cysteine-type endopeptidase activity;cysteine-type peptidase activity;endopeptidase activity;hydrolase activity;peptidase activity;peptidase activity, acting on L-amino acid peptides	cell part;cytoplasm;cytoplasmic part;endoplasmic reticulum;endoplasmic reticulum membrane;endoplasmic reticulum part;intracellular membrane-bounded organelle;intracellular organelle;intracellular organelle part;intracellular part;IPAF inflammasome complex;macromolecular complex;membrane;membrane part;membrane-bounded organelle;mitochondrion;NALP3 inflammasome complex;organelle;organelle membrane;…	biological regulation;cell death;cellular process;death;macromolecule metabolic process;metabolic process;primary metabolic process;protein metabolic process;proteolysis	cell part;cytoplasm;endoplasmic reticulum;intracellular membrane-bounded organelle;intracellular organelle;macromolecular complex;membrane;mitochondrion;organelle;protein complex		CARD;Peptidase_C14	ALCALA_APOPTOSIS;ALTEMEIER_RESPONSE_TO_LPS_WITH_MECHANICAL_VENTILATION;APOPTOSIS_GO;ATATGCA,MIR-448;BASSO_B_LYMPHOCYTE_NETWORK;BCAT_BILD_ET_AL_UP;BIOCARTA_CASPASE_PATHWAY;BLALOCK_ALZHEIMERS_DISEASE_UP;BLUM_RESPONSE_TO_SALIRASIB_UP;BOYLAN_MULTIPLE_MYELOMA_C_D_DN;CAIRO_HEPATOBLASTOMA_CLASSES_DN;CELL_DEVELOPMENT;CELLULAR_MACROMOLECULE_METABOLIC_PROCESS;CELLULAR_PROTEIN_METABOLIC_PROCESS;CHARAFE_BREA…	Acetylation;Alternativesplicing;Apoptosis;Completeproteome;Endoplasmicreticulum;Hydrolase;Membrane;Mitochondrion;Phosphoprotein;Polymorphism;Protease;Referenceproteome;Thiolprotease;Zymogen		2.41603	-0.136527	-6.01951	P49662	P49662	P49662;P49662-2	P49662	CASP4_HUMAN	CASP4	CASP4	Caspase-4
Q92922	Q92922	Q92922	Q92922	SMRC1_HUMAN	SMARCC1	SMARCC1	SWI/SNF complex subunit SMARCC1	0.850604	0.00389135	-0.233771	0.887342	2.07444	3.36042	30336.1	29345.4	30496.8	26520.4	25335.5	24850.1	14.8887	14.8408	14.8964	14.6948	14.6289	14.601	+	SA_C	Cluster -1379	anatomical structure development;anatomical structure morphogenesis;ATP-dependent chromatin remodeling;biological regulation;biosynthetic process;cell surface receptor linked signaling pathway;cellular biosynthetic process;cellular component disassembly;cellular component disassembly at cellular level;cellular component organization;cellular component organization at cellular level;cellular compo…	binding;chromatin binding;DNA binding;nucleic acid binding;protein binding;protein binding transcription factor activity;protein N-terminus binding;transcription coactivator activity;transcription cofactor activity;transcription factor binding transcription factor activity	cell part;chromatin;chromatin remodeling complex;chromosomal part;chromosome;intracellular non-membrane-bounded organelle;intracellular organelle;intracellular organelle part;intracellular part;macromolecular complex;nBAF complex;non-membrane-bounded organelle;npBAF complex;nuclear chromatin;nuclear chromosome part;nuclear part;nucleoplasm;organelle;organelle part;protein complex;sex chromosome;S…	anatomical structure development;anatomical structure morphogenesis;biological regulation;biosynthetic process;cellular component disassembly;cellular component organization;cellular metabolic process;cellular nitrogen compound metabolic process;cellular process;chromatin modification;chromatin organization;chromosome organization;developmental process;macromolecule metabolic process;metabolic pr…	cell part;chromatin remodeling complex;chromosome;intracellular non-membrane-bounded organelle;intracellular organelle;macromolecular complex;nucleoplasm;organelle;protein complex		Myb_DNA-binding;SWIRM	ACAWYAAAG_UNKNOWN;ACEVEDO_LIVER_CANCER_UP;ACEVEDO_LIVER_TUMOR_VS_NORMAL_ADJACENT_TISSUE_UP;ACTACCT,MIR-196A,MIR-196B;BAELDE_DIABETIC_NEPHROPATHY_DN;BIOPOLYMER_METABOLIC_PROCESS;BLALOCK_ALZHEIMERS_DISEASE_INCIPIENT_UP;BLALOCK_ALZHEIMERS_DISEASE_UP;BORCZUK_MALIGNANT_MESOTHELIOMA_UP;BOYAULT_LIVER_CANCER_SUBCLASS_G1_UP;BROWN_MYELOID_CELL_DEVELOPMENT_DN;CAGGTCC,MIR-492;CAIRO_HEPATOBLASTOMA_CLASSES_UP;…	3D-structure;Acetylation;Chromatinregulator;Coiledcoil;Completeproteome;Directproteinsequencing;Neurogenesis;Nucleus;Phosphoprotein;Polymorphism;Referenceproteome;Transcription;Transcriptionregulation	ALL-1 supercomplex;BAF complex;BRG1-associated complex;Brg1-associated complex I;Brg1-associated complex II;Brg1-based SWI/SNF chromatin remodeling complex;BRG1-SIN3A complex;BRG1-SIN3A-HDAC containing SWI/SNF remodeling complex I;Brm-associated complex;BRM-associated complex;BRM-SIN3A complex;BRM-SIN3A-HDAC complex;EBAFa complex;EBAFb complex;Emerin complex 32;LARC complex (LCR-associated remode…	2.4099	-0.233771	-7.12615	Q92922	Q92922	Q92922	Q92922	SMRC1_HUMAN	SMARCC1	SMARCC1	SWI/SNF complex subunit SMARCC1
Q9BW19	Q9BW19	Q9BW19	Q9BW19	KIFC1_HUMAN	KIFC1	KIFC1	Kinesin-like protein KIFC1	0.824634	0.00390376	-0.278632	1.039	1.71923	3.52506	23391	23055.3	22602.5	19598.9	19071	18270.1	14.5137	14.4928	14.4642	14.2585	14.2191	14.1572	+	SA_C	Cluster -1379	biological regulation;blood coagulation;cell cycle process;cell division;cellular component assembly;cellular component assembly at cellular level;cellular component movement;cellular component organization;cellular component organization at cellular level;cellular component organization or biogenesis;cellular component organization or biogenesis at cellular level;cellular process;chromosome orga…	adenyl nucleotide binding;adenyl ribonucleotide binding;ATP binding;ATPase activity;binding;catalytic activity;hydrolase activity;hydrolase activity, acting on acid anhydrides;hydrolase activity, acting on acid anhydrides, in phosphorus-containing anhydrides;microtubule motor activity;minus-end-directed microtubule motor activity;motor activity;nucleoside-triphosphatase activity;nucleotide bindin…	cell part;cytoplasmic part;cytoskeletal part;early endosome;endosome;intracellular membrane-bounded organelle;intracellular non-membrane-bounded organelle;intracellular organelle;intracellular organelle part;intracellular part;kinesin complex;macromolecular complex;membrane;membrane-bounded organelle;microtubule;microtubule associated complex;microtubule organizing center;non-membrane-bounded org…	biological regulation;cell division;cellular component assembly;cellular component movement;cellular component organization;cellular process;chromosome organization;chromosome segregation;coagulation;cytoskeleton organization;establishment of localization;metabolic process;multicellular organismal process;organelle assembly;organelle organization;regulation of body fluid levels	cell part;endosome;intracellular membrane-bounded organelle;intracellular non-membrane-bounded organelle;intracellular organelle;macromolecular complex;membrane;microtubule organizing center;nucleus;organelle;protein complex		Kinesin	ALCALAY_AML_BY_NPM1_LOCALIZATION_DN;AMUNDSON_GAMMA_RADIATION_RESPONSE;BENPORATH_CYCLING_GENES;BILANGES_SERUM_SENSITIVE_VIA_TSC2;BROWNE_HCMV_INFECTION_30MIN_DN;BUYTAERT_PHOTODYNAMIC_THERAPY_STRESS_DN;CASORELLI_ACUTE_PROMYELOCYTIC_LEUKEMIA_DN;CHANG_CYCLING_GENES;chr6p;CONCANNON_APOPTOSIS_BY_EPOXOMICIN_DN;CROONQUIST_IL6_DEPRIVATION_DN;CYCLIN_D1_KE_.V1_UP;DAZARD_RESPONSE_TO_UV_SCC_DN;DUTERTRE_ESTRADI…	3D-structure;ATP-binding;Cellcycle;Celldivision;Coiledcoil;Completeproteome;Cytoplasm;Cytoskeleton;Endosome;Microtubule;Mitosis;Motorprotein;Nucleotide-binding;Nucleus;Phosphoprotein;Polymorphism;Referenceproteome		2.40852	-0.278632	-8.49965	Q9BW19	Q9BW19	Q9BW19	Q9BW19	KIFC1_HUMAN	KIFC1	KIFC1	Kinesin-like protein KIFC1
Q9BVI0	Q9BVI0	Q9BVI0	Q9BVI0	PHF20_HUMAN	PHF20	PHF20	PHD finger protein 20	0.807071	0.00390484	-0.30868	1.14059	4.43069	2.88752	10763.8	10974.9	10076.3	8683.58	8719.04	8274.35	13.3939	13.4219	13.2987	13.0841	13.09	13.0144	+	SA_C	Cluster -1379	biological regulation;biosynthetic process;cellular biosynthetic process;cellular component organization;cellular component organization at cellular level;cellular component organization or biogenesis;cellular component organization or biogenesis at cellular level;cellular macromolecule biosynthetic process;cellular macromolecule metabolic process;cellular metabolic process;cellular nitrogen comp…	binding;cation binding;DNA binding;ion binding;metal ion binding;nucleic acid binding;transition metal ion binding;zinc ion binding	cell part;cytoplasm;histone acetyltransferase complex;histone methyltransferase complex;intracellular organelle part;intracellular part;macromolecular complex;membrane;methyltransferase complex;MLL1 complex;nuclear membrane;nuclear part;nucleoplasm;nucleoplasm part;organelle membrane;organelle part;protein complex	biological regulation;biosynthetic process;cellular component organization;cellular metabolic process;cellular nitrogen compound metabolic process;cellular process;chromatin modification;chromatin organization;chromosome organization;histone modification;macromolecule metabolic process;macromolecule modification;metabolic process;nitrogen compound metabolic process;nucleobase-containing compound …	cell part;cytoplasm;histone methyltransferase complex;macromolecular complex;membrane;nucleoplasm;protein complex		DUF3776;PHD	AAGCCAT,MIR-135A,MIR-135B;ATAACCT,MIR-154;ATGCACG,MIR-517B;ATGCTGC,MIR-103,MIR-107;BLALOCK_ALZHEIMERS_DISEASE_INCIPIENT_UP;BLALOCK_ALZHEIMERS_DISEASE_UP;BOCHKIS_FOXA2_TARGETS;BROWNE_HCMV_INFECTION_48HR_DN;BROWNE_HCMV_INFECTION_6HR_DN;CAGCAGG,MIR-370;chr20q11;CUI_TCF21_TARGETS_2_DN;CYCLIN_D1_KE_.V1_UP;DACOSTA_UV_RESPONSE_VIA_ERCC3_COMMON_DN;DACOSTA_UV_RESPONSE_VIA_ERCC3_DN;DIAZ_CHRONIC_MEYLOGENOUS…	3D-structure;Acetylation;Alternativesplicing;Chromatinregulator;Completeproteome;Disulfidebond;DNA-binding;Metal-binding;Nucleus;Phosphoprotein;Polymorphism;Referenceproteome;Repeat;Transcription;Transcriptionregulation;Zinc;Zinc-finger	MLL1-WDR5 complex	2.4084	-0.30868	-6.93811	Q9BVI0	Q9BVI0	Q9BVI0	Q9BVI0	PHF20_HUMAN	PHF20	PHF20	PHD finger protein 20
Q02241	Q02241	Q02241;Q02241-2;A0A2U3TZL8;H7BYN4;A0A7I2V5Y5;A0A2R8Y531;H0YME6	Q02241	KIF23_HUMAN	KIF23	KIF23	Kinesin-like protein KIF23	0.858497	0.00392295	-0.219819	0.840175	2.92666	1.58788	18451.4	19365.6	19465.3	16628.8	16434.5	16113.4	14.1714	14.2412	14.2486	14.0214	14.0044	13.976	+	SA_C	Cluster -1379	antigen processing and presentation;antigen processing and presentation of exogenous antigen;antigen processing and presentation of exogenous peptide antigen;antigen processing and presentation of exogenous peptide antigen via MHC class II;antigen processing and presentation of peptide antigen;antigen processing and presentation of peptide antigen via MHC class II;antigen processing and presentat…	adenyl nucleotide binding;adenyl ribonucleotide binding;ATP binding;ATPase activity;binding;catalytic activity;cytoskeletal protein binding;hydrolase activity;hydrolase activity, acting on acid anhydrides;hydrolase activity, acting on acid anhydrides, in phosphorus-containing anhydrides;microtubule binding;microtubule motor activity;motor activity;nucleoside-triphosphatase activity;nucleotide bin…	adherens junction;anchoring junction;cell junction;cell part;cell-substrate adherens junction;cell-substrate junction;centralspindlin complex;centrosome;cytoplasmic part;cytoskeletal part;cytosol;extracellular region part;focal adhesion;intercellular bridge;intracellular membrane-bounded organelle;intracellular non-membrane-bounded organelle;intracellular organelle;intracellular organelle part;in…	biological regulation;cell cycle;cellular component assembly;cellular component movement;cellular component organization;cellular macromolecular complex assembly;cellular process;coagulation;cytokinesis;immune system process;macromolecular complex assembly;metabolic process;mitotic cell cycle;multicellular organismal process;protein complex assembly;regulation of body fluid levels	cell part;centrosome;cytosol;intracellular membrane-bounded organelle;intracellular non-membrane-bounded organelle;intracellular organelle;macromolecular complex;microtubule organizing center;midbody;nucleoplasm;nucleus;organelle;protein complex		Kinesin	ACCATTT,MIR-522;AFFAR_YY1_TARGETS_DN;ALCALAY_AML_BY_NPM1_LOCALIZATION_DN;AMUNDSON_GAMMA_RADIATION_RESPONSE;ATF2_S_UP.V1_UP;ATGCTGC,MIR-103,MIR-107;BASAKI_YBX1_TARGETS_UP;BENPORATH_CYCLING_GENES;BERENJENO_TRANSFORMED_BY_RHOA_UP;BLUM_RESPONSE_TO_SALIRASIB_DN;BONCI_TARGETS_OF_MIR15A_AND_MIR16_1;BROWNE_HCMV_INFECTION_2HR_DN;CAIRO_HEPATOBLASTOMA_CLASSES_UP;CELL_CYCLE_GO_0007049;CELL_CYCLE_PROCESS;CHAN…	3D-structure;Alternativesplicing;ATP-binding;Cellcycle;Celldivision;Coiledcoil;Completeproteome;Cytoplasm;Cytoskeleton;Microtubule;Mitosis;Motorprotein;Nucleotide-binding;Nucleus;Phosphoprotein;Polymorphism;Referenceproteome;Ublconjugation	CEN complex	2.40639	-0.219819	-7.87105	Q02241	Q02241	Q02241;Q02241-2;A0A2U3TZL8;H7BYN4;A0A7I2V5Y5;A0A2R8Y531;H0YME6	Q02241	KIF23_HUMAN	KIF23	KIF23	Kinesin-like protein KIF23
Q96FF9	Q96FF9	Q96FF9;B5MBX0	Q96FF9	CDCA5_HUMAN	CDCA5	CDCA5	Sororin	0.727555	0.00392955	-0.459644	1.65095	5.69604	6.99234	13946.7	15557	14380.4	10040.9	11474.8	10412.4	13.7676	13.9253	13.8118	13.2936	13.4862	13.346	+	SA_C	Cluster -1379	biological regulation;cell cycle;cell cycle phase;cell cycle process;cell division;cellular component organization;cellular component organization at cellular level;cellular component organization or biogenesis;cellular component organization or biogenesis at cellular level;cellular macromolecule metabolic process;cellular metabolic process;cellular nitrogen compound metabolic process;cellular pr…	binding;chromatin binding	cell part;chromatin;chromosomal part;chromosome;chromosome, centromeric region;cohesin complex;cytoplasm;cytoplasmic part;cytosol;intracellular membrane-bounded organelle;intracellular non-membrane-bounded organelle;intracellular organelle;intracellular organelle part;intracellular part;macromolecular complex;membrane;membrane-bounded organelle;non-membrane-bounded organelle;nuclear chromatin;nuc…	biological regulation;cell cycle;cell division;cellular component organization;cellular metabolic process;cellular nitrogen compound metabolic process;cellular process;chromosome organization;DNA metabolic process;DNA packaging;DNA repair;establishment of localization;macromolecule metabolic process;metabolic process;mitosis;mitotic cell cycle;nitrogen compound metabolic process;nuclear division;…	cell part;chromosome;cohesin complex;cytoplasm;cytosol;intracellular membrane-bounded organelle;intracellular non-membrane-bounded organelle;intracellular organelle;macromolecular complex;membrane;nucleoplasm;nucleus;organelle;plasma membrane;protein complex		Sororin	ACEVEDO_FGFR1_TARGETS_IN_PROSTATE_CANCER_MODEL_UP;BENPORATH_ES_1;BENPORATH_PROLIFERATION;BERENJENO_TRANSFORMED_BY_RHOA_UP;CELL_CYCLE_GO_0007049;CELL_CYCLE_PHASE;CELL_CYCLE_PROCESS;CELLULAR_LOCALIZATION;CHANG_CYCLING_GENES;CHIANG_LIVER_CANCER_SUBCLASS_PROLIFERATION_UP;chr11q12;CHROMATIN_BINDING;CHROMOSOMAL_PART;CHROMOSOME;CHROMOSOME_CONDENSATION;CHROMOSOME_ORGANIZATION_AND_BIOGENESIS;CHROMOSOME_SE…	Cellcycle;Celldivision;Chromosome;Completeproteome;Cytoplasm;Mitosis;Nucleus;Phosphoprotein;Polymorphism;Referenceproteome;Ublconjugation	CDCA5-PDS5A-RAD21-SMC1A-PDS5B-SMC3 complex;Sororin-cohesin complex	2.40566	-0.459644	-6.19295	Q96FF9	Q96FF9	Q96FF9;B5MBX0	Q96FF9	CDCA5_HUMAN	CDCA5	CDCA5	Sororin
Q8N392	Q8N392	Q8N392;Q8N392-2	Q8N392	RHG18_HUMAN	ARHGAP18	ARHGAP18	Rho GTPase-activating protein 18	1.19884	0.00393192	0.262038	0.788835	3.279	1.57473	56734.1	57549.9	54034.8	66101.8	67508	68177	15.7919	15.8125	15.7216	16.0124	16.0428	16.057	+	SA_C	Cluster -1380	biological regulation;cellular process;cellular response to stimulus;intracellular signal transduction;regulation of biological process;regulation of cellular process;regulation of response to stimulus;regulation of signal transduction;regulation of signaling;regulation of small GTPase mediated signal transduction;response to stimulus;signal transduction;small GTPase mediated signal transduction	enzyme activator activity;enzyme regulator activity;GTPase activator activity;GTPase regulator activity;nucleoside-triphosphatase regulator activity	cell part;cytoplasmic part;cytosol;intracellular part	biological regulation;cellular process;response to stimulus;signal transduction	cell part;cytosol		RhoGAP	ACEVEDO_FGFR1_TARGETS_IN_PROSTATE_CANCER_MODEL_UP;ACEVEDO_LIVER_CANCER_WITH_H3K9ME3_UP;ARGGGTTAA_UNKNOWN;BASAKI_YBX1_TARGETS_DN;CAGGTG_V$E12_Q6;CHEN_METABOLIC_SYNDROM_NETWORK;CHIANG_LIVER_CANCER_SUBCLASS_PROLIFERATION_UP;CHICAS_RB1_TARGETS_CONFLUENT;chr6q23;DODD_NASOPHARYNGEAL_CARCINOMA_UP;E2F3_UP.V1_DN;GOBERT_OLIGODENDROCYTE_DIFFERENTIATION_UP;GSE11057_NAIVE_VS_CENT_MEMORY_CD4_TCELL_DN;GSE11057_…	Alternativesplicing;Completeproteome;GTPaseactivation;Polymorphism;Referenceproteome		2.4054	0.262038	8.5898	Q8N392	Q8N392	Q8N392;Q8N392-2	Q8N392	RHG18_HUMAN	ARHGAP18	ARHGAP18	Rho GTPase-activating protein 18
P80365	P80365	P80365	P80365	DHI2_HUMAN	HSD11B2	HSD11B2	Corticosteroid 11-beta-dehydrogenase isozyme 2	1.9494	0.00393328	0.966474	3.17031	14.9431	12.0624	5667.89	4298.14	4574.84	9221.64	10684.8	8439.49	12.4686	12.0695	12.1595	13.1708	13.3833	13.0429	+	SA_C	Cluster -1380	biological regulation;biosynthetic process;C21-steroid hormone biosynthetic process;C21-steroid hormone metabolic process;cellular biosynthetic process;cellular hormone metabolic process;cellular metabolic process;cellular process;endocrine process;female pregnancy;glucocorticoid biosynthetic process;glucocorticoid metabolic process;hormone biosynthetic process;hormone metabolic process;lipid bio…	11-beta-hydroxysteroid dehydrogenase [NAD(P)] activity;binding;catalytic activity;coenzyme binding;cofactor binding;lipid binding;NAD binding;nucleotide binding;oxidoreductase activity;oxidoreductase activity, acting on CH-OH group of donors;oxidoreductase activity, acting on the CH-OH group of donors, NAD or NADP as acceptor;steroid binding;steroid dehydrogenase activity;steroid dehydrogenase ac…	cell part;cytoplasmic part;endoplasmic reticulum;intracellular membrane-bounded organelle;intracellular organelle;intracellular part;membrane-bounded organelle;organelle	biological regulation;biosynthetic process;cellular metabolic process;cellular process;endocrine process;hormone metabolic process;lipid metabolic process;metabolic process;multicellular organismal process;multi-organism process;primary metabolic process;response to chemical stimulus;response to drug;response to endogenous stimulus;response to external stimulus;response to extracellular stimulus;…	cell part;endoplasmic reticulum;intracellular membrane-bounded organelle;intracellular organelle;organelle	Aldosterone-regulated sodium reabsorption;Steroid hormone biosynthesis	adh_short	BENPORATH_MYC_TARGETS_WITH_EBOX;BHAT_ESR1_TARGETS_VIA_AKT1_UP;BIOSYNTHETIC_PROCESS;BRCA1_DN.V1_DN;BRUINS_UVC_RESPONSE_VIA_TP53_GROUP_A;BYSTRYKH_HEMATOPOIESIS_STEM_CELL_AND_BRAIN_QTL_TRANS;CAGGTG_V$E12_Q6;CELLULAR_BIOSYNTHETIC_PROCESS;CELLULAR_LIPID_METABOLIC_PROCESS;chr16q22;CTCAAGA,MIR-526B;CTTTGT_V$LEF1_Q2;DANG_BOUND_BY_MYC;DOANE_RESPONSE_TO_ANDROGEN_UP;FERNANDEZ_BOUND_BY_MYC;FLECHNER_BIOPSY_KI…	Completeproteome;Directproteinsequencing;Diseasemutation;Endoplasmicreticulum;Microsome;NAD;Oxidoreductase;Polymorphism;Referenceproteome		2.40525	0.966474	6.17993	P80365	P80365	P80365	P80365	DHI2_HUMAN	HSD11B2	HSD11B2	Corticosteroid 11-beta-dehydrogenase isozyme 2
Q9UPQ9;Q9UPQ9-1	Q9UPQ9	Q9UPQ9;Q9UPQ9-1;H0Y720	Q9UPQ9	TNR6B_HUMAN	TNRC6B	TNRC6B	Trinucleotide repeat-containing gene 6B protein	0.79907	0.00393691	-0.323433	1.19046	4.72928	4.31789	21962.5	23267.6	24134.8	19082.3	18773	17572.1	14.4228	14.506	14.5588	14.2199	14.1964	14.101	+	SA_C	Cluster -1379	biological regulation;cell surface receptor linked signaling pathway;cellular process;cellular response to chemical stimulus;cellular response to fibroblast growth factor stimulus;cellular response to growth factor stimulus;cellular response to organic substance;cellular response to stimulus;defense response;enzyme linked receptor protein signaling pathway;epidermal growth factor receptor signali…	binding;nucleotide binding	cell part;cytoplasmic mRNA processing body;cytoplasmic part;cytosol;intracellular non-membrane-bounded organelle;intracellular organelle;intracellular part;macromolecular complex;non-membrane-bounded organelle;organelle;ribonucleoprotein complex;RNA granule	biological regulation;cellular process;gene silencing;immune system process;macromolecule metabolic process;metabolic process;regulation of gene expression, epigenetic;regulation of translation;response to chemical stimulus;response to endogenous stimulus;response to stimulus;response to stress;signal transduction	cell part;cytosol;intracellular non-membrane-bounded organelle;intracellular organelle;macromolecular complex;organelle;ribonucleoprotein complex		Ago_hook	AAAGACA,MIR-511;AAAGGGA,MIR-204,MIR-211;AAGCACT,MIR-520F;AATGTGA,MIR-23A,MIR-23B;ACAGGGT,MIR-10A,MIR-10B;ACATATC,MIR-190;ACCAAAG,MIR-9;ACCATTT,MIR-522;ACTGAAA,MIR-30A-3P,MIR-30E-3P;AGGAAGC,MIR-516-3P;AGGCACT,MIR-515-3P;AGGTGCA,MIR-500;AGTGCGT,MIR-521;ATAAGCT,MIR-21;ATACCTC,MIR-202;ATCATGA,MIR-433;ATGCTGC,MIR-103,MIR-107;ATGCTGG,MIR-338;ATGTACA,MIR-493;ATGTTAA,MIR-302C;BILANGES_SERUM_RESPONSE_TRAN…	Alternativesplicing;Coiledcoil;Completeproteome;Cytoplasm;Phosphoprotein;Polymorphism;Referenceproteome;RNA-binding;RNA-mediatedgenesilencing;Translationregulation		2.40484	-0.323433	-6.01526	Q9UPQ9;Q9UPQ9-1	Q9UPQ9	Q9UPQ9;Q9UPQ9-1;H0Y720	Q9UPQ9	TNR6B_HUMAN	TNRC6B	TNRC6B	Trinucleotide repeat-containing gene 6B protein
Q8NCC3	Q8NCC3	Q8NCC3;H3BM47;H3BPT3;B4DJW4;H3BMU8	Q8NCC3	PAG15_HUMAN	PLA2G15	PLA2G15	Phospholipase A2 group XV	1.37278	0.00395325	0.458053	1.4515	4.69829	1.55827	7831.89	7617.04	7140.64	10285.8	10517.2	10207.4	12.9351	12.895	12.8018	13.3284	13.3605	13.3173	+	SA_C	Cluster -1380	alcohol metabolic process;amine metabolic process;carboxylic acid catabolic process;carboxylic acid metabolic process;catabolic process;cellular amine metabolic process;cellular biogenic amine metabolic process;cellular catabolic process;cellular ketone metabolic process;cellular lipid catabolic process;cellular lipid metabolic process;cellular metabolic process;cellular nitrogen compound metabol…	binding;calcium-independent phospholipase A2 activity;carboxylic ester hydrolase activity;catalytic activity;hydrolase activity;hydrolase activity, acting on ester bonds;lipase activity;lipid binding;lysophospholipase activity;O-acyltransferase activity;phospholipase A2 activity;phospholipase activity;phospholipid binding;transferase activity;transferase activity, transferring acyl groups;transfe…	cell part;cytoplasmic part;extracellular membrane-bounded organelle;extracellular organelle;extracellular region part;extracellular vesicular exosome;intracellular membrane-bounded organelle;intracellular organelle;intracellular part;lysosome;lytic vacuole;membrane-bounded organelle;membrane-bounded vesicle;mitochondrion;organelle;vacuole;vesicle	alcohol metabolic process;amine metabolic process;catabolic process;cellular ketone metabolic process;cellular lipid metabolic process;cellular metabolic process;cellular nitrogen compound metabolic process;cellular process;lipid metabolic process;metabolic process;nitrogen compound metabolic process;organic acid metabolic process;primary metabolic process;small molecule metabolic process	cell part;extracellular organelle;intracellular membrane-bounded organelle;intracellular organelle;lysosome;mitochondrion;organelle;vacuole;vesicle	Glycerophospholipid metabolism;Lysosome	LCAT	BENPORATH_MYC_MAX_TARGETS;BUYTAERT_PHOTODYNAMIC_THERAPY_STRESS_UP;CARBOXYLESTERASE_ACTIVITY;CARBOXYLIC_ACID_METABOLIC_PROCESS;CATABOLIC_PROCESS;CELLULAR_CATABOLIC_PROCESS;CELLULAR_LIPID_CATABOLIC_PROCESS;CELLULAR_LIPID_METABOLIC_PROCESS;chr16q22;CTACCTC,LET-7A,LET-7B,LET-7C,LET-7D,LET-7E,LET-7F,MIR-98,LET-7G,LET-7I;DANG_BOUND_BY_MYC;FATTY_ACID_METABOLIC_PROCESS;FULCHER_INFLAMMATORY_RESPONSE_LECTI…	3D-structure;Acyltransferase;Alternativesplicing;Completeproteome;Directproteinsequencing;Fattyacidmetabolism;Glycoprotein;Hydrolase;Lipidmetabolism;Lysosome;Referenceproteome;Secreted;Signal;Transferase		2.40305	0.458053	11.0241	Q8NCC3	Q8NCC3	Q8NCC3;H3BM47;H3BPT3;B4DJW4;H3BMU8	Q8NCC3	PAG15_HUMAN	PLA2G15	PLA2G15	Phospholipase A2 group XV
Q05823	Q05823	Q05823;Q05823-2	Q05823	RN5A_HUMAN	RNASEL	RNASEL	2-5A-dependent ribonuclease	1.39452	0.00397625	0.481176	1.52967	6.7508	4.14335	8097.72	8895.22	9250.97	11695.2	12706.1	12196.4	12.9833	13.1188	13.1754	13.5136	13.6332	13.5742	+	SA_C	Cluster -1380	biological regulation;cell surface receptor linked signaling pathway;cellular macromolecule metabolic process;cellular metabolic process;cellular nitrogen compound metabolic process;cellular process;cellular protein metabolic process;cellular response to chemical stimulus;cellular response to cytokine stimulus;cellular response to organic substance;cellular response to stimulus;cellular response …	adenyl nucleotide binding;adenyl ribonucleotide binding;ATP binding;binding;catalytic activity;cation binding;endonuclease activity;endoribonuclease activity;hydrolase activity;hydrolase activity, acting on ester bonds;ion binding;kinase activity;metal ion binding;nuclease activity;nucleic acid binding;nucleotide binding;phosphotransferase activity, alcohol group as acceptor;protein kinase activi…	cell part;cytoplasmic part;cytosol;intracellular organelle lumen;intracellular organelle part;intracellular part;membrane-enclosed lumen;mitochondrial matrix;mitochondrial part;nuclear matrix;nuclear part;organelle lumen;organelle part	biological regulation;cellular metabolic process;cellular nitrogen compound metabolic process;cellular process;establishment of localization;immune system process;macromolecule metabolic process;macromolecule modification;metabolic process;mRNA metabolic process;mRNA processing;multi-organism process;nitrogen compound metabolic process;nucleobase-containing compound metabolic process;phosphorus m…	cell part;cytosol	Hepatitis C	Ank;Pkinase;Ribonuc_2-5A	BIDUS_METASTASIS_DN;chr1q25;DCA_UP.V1_UP;ESC_J1_UP_EARLY.V1_DN;GEORGES_TARGETS_OF_MIR192_AND_MIR215;GOBERT_OLIGODENDROCYTE_DIFFERENTIATION_DN;GSE10325_BCELL_VS_LUPUS_BCELL_UP;GSE10325_CD4_TCELL_VS_LUPUS_CD4_TCELL_UP;GSE11924_TFH_VS_TH17_CD4_TCELL_UP;GSE14308_NAIVE_CD4_TCELL_VS_INDUCED_TREG_UP;GSE16522_ANTI_CD3CD28_STIM_VS_UNSTIM_NAIVE_CD8_TCELL_DN;GSE16522_MEMORY_VS_NAIVE_ANTI_CD3CD28_STIM_CD8_TC…	3D-structure;Acetylation;Alternativesplicing;ANKrepeat;Antiviraldefense;ATP-binding;Completeproteome;Cytoplasm;Endonuclease;Hydrolase;Metal-binding;Mitochondrion;Nuclease;Nucleotide-binding;Polymorphism;Referenceproteome;Repeat;RNA-binding;Zinc;Zinc-finger		2.40053	0.481176	7.22115	Q05823	Q05823	Q05823;Q05823-2	Q05823	RN5A_HUMAN	RNASEL	RNASEL	2-5A-dependent ribonuclease
Q6ZSZ5;Q6ZSZ5-1;Q6ZSZ5-2;Q6ZSZ5-5;Q6ZSZ5-6	Q6ZSZ5	Q6ZSZ5;Q6ZSZ5-5;Q6ZSZ5-6;Q6ZSZ5-2;Q6ZSZ5-1;A0A087WZG4;A0A590UK10;A0A3B3IPE9;M0QZS0	Q6ZSZ5	ARHGI_HUMAN	ARHGEF18	ARHGEF18	Rho guanine nucleotide exchange factor 18	1.14532	0.00402383	0.195565	0.564109	0.775223	2.152	19021	19318	19180.3	21792.1	22492.9	21593.3	14.2153	14.2377	14.2273	14.4115	14.4572	14.3983	+	SA_C	Cluster -1380	actin cytoskeleton organization;actin filament-based process;biological regulation;cell surface receptor linked signaling pathway;cellular component organization;cellular component organization at cellular level;cellular component organization or biogenesis;cellular component organization or biogenesis at cellular level;cellular process;cellular response to stimulus;cytoskeleton organization;enzy…	enzyme regulator activity;GTPase regulator activity;guanyl-nucleotide exchange factor activity;nucleoside-triphosphatase regulator activity;Ras guanyl-nucleotide exchange factor activity;Rho guanyl-nucleotide exchange factor activity;small GTPase regulator activity	apical part of cell;cell junction;cell part;cytoplasm;cytoplasmic part;cytosol;extracellular membrane-bounded organelle;extracellular organelle;extracellular region part;extracellular vesicular exosome;intracellular part;membrane-bounded organelle;membrane-bounded vesicle;organelle;vesicle	biological regulation;cellular component organization;cellular process;cytoskeleton organization;organelle organization;response to stimulus;signal transduction	apical part of cell;cell part;cytoplasm;cytosol;extracellular organelle;organelle;vesicle		PH;RhoGEF	AACATTC,MIR-409-3P;ACATTCC,MIR-1,MIR-206;AGCACTT,MIR-93,MIR-302A,MIR-302B,MIR-302C,MIR-302D,MIR-372,MIR-373,MIR-520E,MIR-520A,MIR-526B,MIR-520B,MIR-520C,MIR-520D;AMIT_EGF_RESPONSE_480_HELA;BAELDE_DIABETIC_NEPHROPATHY_DN;BASSO_CD40_SIGNALING_DN;BCAT_BILD_ET_AL_DN;BHAT_ESR1_TARGETS_NOT_VIA_AKT1_UP;BHAT_ESR1_TARGETS_VIA_AKT1_UP;BIOCARTA_MYOSIN_PATHWAY;BIOCARTA_PAR1_PATHWAY;BLALOCK_ALZHEIMERS_DISEASE…	Alternativesplicing;Coiledcoil;Completeproteome;Cytoplasm;Guanine-nucleotidereleasingfactor;Polymorphism;Referenceproteome		2.39536	0.195565	10.3083	Q6ZSZ5;Q6ZSZ5-1;Q6ZSZ5-2;Q6ZSZ5-5;Q6ZSZ5-6	Q6ZSZ5	Q6ZSZ5;Q6ZSZ5-5;Q6ZSZ5-6;Q6ZSZ5-2;Q6ZSZ5-1;A0A087WZG4;A0A590UK10;A0A3B3IPE9;M0QZS0	Q6ZSZ5	ARHGI_HUMAN	ARHGEF18	ARHGEF18	Rho guanine nucleotide exchange factor 18
O95834-2;O95834-3	O95834-2	O95834;O95834-2;O95834-3;A0A0C4DGQ7;K7EKG3;C9JRL6;K7EII6;K7EIK7	O95834	EMAL2_HUMAN	EML2	EML2	Isoform 2 of Echinoderm microtubule-associated protein-like 2	1.31529	0.00402907	0.395793	1.24102	5.83427	5.07717	27847.4	27993.1	25193.6	33445.6	36614.1	36523.7	14.7653	14.7728	14.6208	15.0295	15.1601	15.1565	+	SA_C	Cluster -1380	biological regulation;multicellular organismal process;negative regulation of biological process;negative regulation of cellular component organization;negative regulation of cellular process;negative regulation of cytoskeleton organization;negative regulation of microtubule polymerization;negative regulation of microtubule polymerization or depolymerization;negative regulation of organelle organ…	binding;cytoskeletal protein binding;microtubule binding;protein binding;tubulin binding	cell part;cytoplasm;cytoskeletal part;intracellular non-membrane-bounded organelle;intracellular organelle;intracellular organelle part;intracellular part;macromolecular complex;microtubule;microtubule associated complex;non-membrane-bounded organelle;organelle;organelle part;protein complex;spindle	biological regulation;multicellular organismal process;neurological system process;regulation of organelle organization	cell part;cytoplasm;intracellular non-membrane-bounded organelle;intracellular organelle;macromolecular complex;organelle;protein complex		HELP;WD40	ACEVEDO_LIVER_CANCER_UP;AGUIRRE_PANCREATIC_CANCER_COPY_NUMBER_UP;BLALOCK_ALZHEIMERS_DISEASE_UP;BROWNE_HCMV_INFECTION_48HR_DN;CCCAGAG,MIR-326;CGGAARNGGCNG_UNKNOWN;chr19q13;CYTOSKELETAL_PART;CYTOSKELETON;DAIRKEE_CANCER_PRONE_RESPONSE_E2;DODD_NASOPHARYNGEAL_CARCINOMA_UP;ENK_UV_RESPONSE_EPIDERMIS_DN;GAJATE_RESPONSE_TO_TRABECTEDIN_UP;GGGTGGRR_V$PAX4_03;GGGYGTGNY_UNKNOWN;GSE12845_IGD_POS_BLOOD_VS_DARKZ…	3D-structure;Alternativesplicing;Completeproteome;Cytoplasm;Cytoskeleton;Microtubule;Polymorphism;Referenceproteome;Repeat;WDrepeat		2.3948	0.395793	6.04208	O95834-2;O95834-3	O95834-2	O95834;O95834-2;O95834-3;A0A0C4DGQ7;K7EKG3;C9JRL6;K7EII6;K7EIK7	O95834	EMAL2_HUMAN	EML2	EML2	Isoform 2 of Echinoderm microtubule-associated protein-like 2
Q9Y624	Q9Y624	Q9Y624;A0A087WY82	Q9Y624	JAM1_HUMAN	F11R	F11R	Junctional adhesion molecule A	1.18404	0.00407774	0.243639	0.726635	3.34144	3.61521	54368.8	54373.6	51284	65732.9	62368	61376.7	15.7305	15.7306	15.6462	16.0043	15.9285	15.9054	+	SA_C	Cluster -1380	actin cytoskeleton organization;actin filament-based process;actomyosin structure organization;biological adhesion;biological regulation;blood coagulation;cell adhesion;cell junction assembly;cell junction organization;cell migration;cell motility;cell surface receptor linked signaling pathway;cell-cell junction assembly;cell-cell junction organization;cellular component assembly;cellular compone…	binding;PDZ domain binding;protein binding;protein domain specific binding	cell junction;cell part;cell-cell junction;cytoplasmic part;cytoplasmic vesicle;cytoskeleton;extracellular membrane-bounded organelle;extracellular organelle;extracellular region part;extracellular vesicular exosome;integral to membrane;intracellular non-membrane-bounded organelle;intracellular organelle;intracellular part;intrinsic to membrane;membrane;membrane part;membrane-bounded organelle;me…	biological adhesion;biological regulation;cell adhesion;cell junction organization;cell motility;cellular component assembly;cellular component movement;cellular component organization;cellular process;coagulation;cytoskeleton organization;establishment of localization;extracellular matrix organization;extracellular structure organization;immune system process;locomotion;multicellular organismal …	cell part;cytoskeleton;extracellular organelle;intracellular non-membrane-bounded organelle;intracellular organelle;membrane;organelle;plasma membrane;vesicle	Cell adhesion molecules (CAMs);Epithelial cell signaling in Helicobacter pylori infection;Leukocyte transendothelial migration;Tight junction	V-set	ACEVEDO_LIVER_CANCER_UP;ACEVEDO_NORMAL_TISSUE_ADJACENT_TO_LIVER_TUMOR_UP;AIGNER_ZEB1_TARGETS;BENPORATH_NANOG_TARGETS;BOQUEST_STEM_CELL_DN;BOYAULT_LIVER_CANCER_SUBCLASS_G1_UP;BUYTAERT_PHOTODYNAMIC_THERAPY_STRESS_UP;BYSTRYKH_HEMATOPOIESIS_STEM_CELL_QTL_CIS;CAGCTG_V$AP4_Q5;CHARAFE_BREAST_CANCER_BASAL_VS_MESENCHYMAL_UP;CHARAFE_BREAST_CANCER_LUMINAL_VS_MESENCHYMAL_UP;CHEN_LIVER_METABOLISM_QTL_CIS;chr1…	3D-structure;Alternativesplicing;Celljunction;Cellmembrane;Completeproteome;Directproteinsequencing;Disulfidebond;Glycoprotein;Host-virusinteraction;Immunoglobulindomain;Membrane;Phosphoprotein;Referenceproteome;Repeat;Signal;Tightjunction;Transmembrane;Transmembranehelix	ITAGV-ITGB3-F11R complex;ITGA2B-ITGB3-F11R complex	2.38958	0.243639	5.9391	Q9Y624	Q9Y624	Q9Y624;A0A087WY82	Q9Y624	JAM1_HUMAN	F11R	F11R	Junctional adhesion molecule A
Q9H871	Q9H871	Q9H871	Q9H871	RMD5A_HUMAN	RMND5A	RMND5A	E3 ubiquitin-protein transferase RMND5A	0.801636	0.00412982	-0.318365	1.17333	4.65438	3.01196	24449.2	25862.1	26828.9	21284.5	20060	20493.9	14.5775	14.6586	14.7115	14.3775	14.292	14.3229	+	SA_C	Cluster -1379							CLTH;zf-RING_UBOX	AACTTT_UNKNOWN;ACTGTGA,MIR-27A,MIR-27B;ATAAGCT,MIR-21;BIDUS_METASTASIS_UP;BROWNE_HCMV_INFECTION_10HR_UP;BROWNE_HCMV_INFECTION_16HR_UP;BUYTAERT_PHOTODYNAMIC_THERAPY_STRESS_UP;CACCAGC,MIR-138;CAGTGTT,MIR-141,MIR-200A;chr2p11;GABRIELY_MIR21_TARGETS;GATTGGY_V$NFY_Q6_01;GCM_DFFA;GCM_ZNF198;GGGCGGR_V$SP1_Q6;GOLDRATH_NAIVE_VS_MEMORY_CD8_TCELL_UP;GRADE_COLON_CANCER_DN;GSE12845_IGD_NEG_BLOOD_VS_DARKZONE_G…	Acetylation;Alternativesplicing;Completeproteome;Referenceproteome	CTLH complex	2.38407	-0.318365	-6.87745	Q9H871	Q9H871	Q9H871	Q9H871	RMD5A_HUMAN	RMND5A	RMND5A	E3 ubiquitin-protein transferase RMND5A
O60493;Q9UMY4;Q9UMY4-1	O60493	Q9UMY4;Q9UMY4-1;O60493;O60493-3;A0A087X0R6	Q9UMY4	SNX12_HUMAN;SNX3_HUMAN	SNX12;SNX3	SNX12	Sorting nexin-3	1.15238	0.00415419	0.204365	0.59386	1.17383	2.5546	146932	143625	146021	162900	171134	169069	17.1648	17.1319	17.1558	17.3136	17.3848	17.3673	+	SA_C	Cluster -1380	biological regulation;biosynthetic process;cation transport;cellular biosynthetic process;cellular component organization;cellular component organization at cellular level;cellular component organization or biogenesis;cellular component organization or biogenesis at cellular level;cellular macromolecule biosynthetic process;cellular macromolecule metabolic process;cellular membrane organization;c…	binding;enzyme binding;lipid binding;phosphatase binding;phosphatidylinositol binding;phosphatidylinositol-3,5-bisphosphate binding;phosphatidylinositol-3-phosphate binding;phosphatidylinositol-4-phosphate binding;phosphatidylinositol-5-phosphate binding;phospholipid binding;protein binding;protein phosphatase binding	cell part;clathrin-coated vesicle;coated vesicle;cytoplasm;cytoplasmic membrane-bounded vesicle;cytoplasmic part;cytoplasmic vesicle;cytosol;early endosome;early endosome membrane;early phagosome;endocytic vesicle;endosomal part;endosome;endosome membrane;extracellular membrane-bounded organelle;extracellular organelle;extracellular region part;extracellular vesicular exosome;extrinsic to membran…	biological regulation;biosynthetic process;cellular component organization;cellular membrane organization;cellular metabolic process;cellular process;endocytosis;establishment of localization;ion transport;macromolecule metabolic process;membrane docking;membrane invagination;membrane organization;metabolic process;multi-organism process;organelle organization;protein transport;regulation of tran…	cell part;cytoplasm;cytoplasmic membrane-bounded vesicle;cytosol;endosome;extracellular organelle;intracellular membrane-bounded organelle;intracellular organelle;membrane;organelle;vesicle		PX	AGUIRRE_PANCREATIC_CANCER_COPY_NUMBER_DN;ATGTCAC,MIR-489;BENPORATH_MYC_MAX_TARGETS;BLALOCK_ALZHEIMERS_DISEASE_DN;BONOME_OVARIAN_CANCER_SURVIVAL_SUBOPTIMAL_DEBULKING;BYSTRYKH_HEMATOPOIESIS_STEM_CELL_QTL_TRANS;CCTGCTG,MIR-214;chr6q21;chrxq13;CYTOPLASM;DANG_BOUND_BY_MYC;DAZARD_RESPONSE_TO_UV_SCC_UP;DE_YY1_TARGETS_DN;DIAZ_CHRONIC_MEYLOGENOUS_LEUKEMIA_UP;ESTABLISHMENT_OF_LOCALIZATION;FORTSCHEGGER_PHF8…	3D-structure;Acetylation;Alternativesplicing;Chromosomalrearrangement;Completeproteome;Cytoplasmicvesicle;Directproteinsequencing;Endosome;Lipid-binding;Membrane;Microphthalmia;Phosphoprotein;Proteintransport;Referenceproteome;Transport;Ublconjugation		2.38151	0.204365	8.68249	O60493;Q9UMY4;Q9UMY4-1	O60493	Q9UMY4;Q9UMY4-1;O60493;O60493-3;A0A087X0R6	Q9UMY4	SNX12_HUMAN;SNX3_HUMAN	SNX12;SNX3	SNX12	Sorting nexin-3
Q05682	Q05682	Q05682;Q05682-2;Q05682-3;Q05682-4;Q05682-5;Q05682-6;C9J813;E7EX44;E9PGZ1	Q05682	CALD1_HUMAN	CALD1	CALD1	Caldesmon	1.36107	0.00416677	0.445795	1.41006	6.89696	4.91309	45588.3	46477.7	51705.9	67311.6	66834.3	61537.7	15.4764	15.5043	15.658	16.0386	16.0283	15.9092	+	SA_C	Cluster -1380	cellular component movement;cellular process;multicellular organismal process;muscle contraction;muscle system process;system process	actin binding;binding;calmodulin binding;cytoskeletal protein binding;protein binding;tropomyosin binding	actin cap;actin cytoskeleton;cell cortex part;cell part;contractile fiber;cytoplasmic part;cytoskeletal part;cytoskeleton;cytosol;intracellular non-membrane-bounded organelle;intracellular organelle;intracellular organelle part;intracellular part;membrane;myofibril;non-membrane-bounded organelle;organelle;organelle part;plasma membrane	cellular component movement;cellular process;multicellular organismal process;muscle contraction	cell part;cytoskeleton;cytosol;intracellular non-membrane-bounded organelle;intracellular organelle;membrane;organelle;plasma membrane	Vascular smooth muscle contraction	Caldesmon	AAAYWAACM_V$HFH4_01;AACTTT_UNKNOWN;ACEVEDO_FGFR1_TARGETS_IN_PROSTATE_CANCER_MODEL_DN;ACEVEDO_LIVER_CANCER_WITH_H3K27ME3_UP;ACTIN_BINDING;AMIT_EGF_RESPONSE_60_MCF10A;AMIT_SERUM_RESPONSE_60_MCF10A;AMUNDSON_POOR_SURVIVAL_AFTER_GAMMA_RADIATION_2G;ASTON_MAJOR_DEPRESSIVE_DISORDER_UP;ATACCTC,MIR-202;AZARE_NEOPLASTIC_TRANSFORMATION_BY_STAT3_DN;BAELDE_DIABETIC_NEPHROPATHY_DN;BENPORATH_NANOG_TARGETS;BERTUC…	Actin-binding;Alternativesplicing;Calmodulin-binding;Completeproteome;Cytoplasm;Cytoskeleton;Muscleprotein;Phosphoprotein;Polymorphism;Referenceproteome;Repeat		2.3802	0.445795	6.35891	Q05682	Q05682	Q05682;Q05682-2;Q05682-3;Q05682-4;Q05682-5;Q05682-6;C9J813;E7EX44;E9PGZ1	Q05682	CALD1_HUMAN	CALD1	CALD1	Caldesmon
A6NKG5	A6NKG5	A6NKG5	A6NKG5	RTL1_HUMAN	RTL1	RTL1	Retrotransposon-like protein 1	0.67808	0.00417274	-0.562302	1.998	5.876	8.67345	9546.19	10719.5	10347.6	6513	7608.74	6636.53	13.2207	13.3879	13.337	12.6691	12.8934	12.6962	+	SA_C	Cluster -1379	developmental process;multicellular organismal development;multicellular organismal process		cell part;integral to membrane;intrinsic to membrane;membrane part	developmental process;multicellular organismal development;multicellular organismal process	cell part		Retrotrans_gag	chr14q32	Completeproteome;Developmentalprotein;Membrane;Polymorphism;Referenceproteome;Transmembrane;Transmembranehelix		2.37958	-0.562302	-6.51587	A6NKG5	A6NKG5	A6NKG5	A6NKG5	RTL1_HUMAN	RTL1	RTL1	Retrotransposon-like protein 1
[truncated: 10,012 more rows]
[truncated: 13 more columns]
