# Supplementary material for: Deregulated expression of the 14q32 miRNA cluster in clear cell renal cancer cells
Source: Front Oncol. 2023 Apr 17;13:1048419. doi: 10.3389/fonc.2023.1048419 (PMC10150008; doi:10.3389/fonc.2023.1048419)
Supplement: Supplementary File 1 — The median-fold change from normal and FDR adjusted p-values (q-values) for each miRNA presented in the Figure 2 heatmaps are presented. [file Table_4.xls]

## Sheet: KIRC_sigExpr
SUPPLEMENTAL FILE 1
miRNA.Accession	miRNA.ID	logFC	AveExpr	t	P.Value	adj.P.Val	Significance
MIMAT0000452	hsa-miR-154-5p	-2.09198	-0.15199	-9.6925	1.04e-20	4.25e-20	DOWN
MIMAT0000448	hsa-miR-136-5p	-1.61944	2.8732	-9.6917	1.04e-20	4.25e-20	DOWN
MIMAT0003329	hsa-miR-411-5p	-2.04576	-0.22488	-9.4866	5.82e-20	2.28e-19	DOWN
MIMAT0000446	hsa-miR-127-3p	-1.46157	6.39912	-9.3902	1.29e-19	5.03e-19	DOWN
MIMAT0004606	hsa-miR-136-3p	-1.65648	0.46762	-8.2085	1.42e-15	4.45e-15	DOWN
MIMAT0004604	hsa-miR-127-5p	-1.22825	5.75672	-8.1496	2.2e-15	6.76e-15	DOWN
MIMAT0000754	hsa-miR-337-3p	-1.45349	2.97922	-7.9371	1.05e-14	3.09e-14	DOWN
MIMAT0002813	hsa-miR-493-5p	-1.60793	0.82227	-7.5392	1.8e-13	4.96e-13	DOWN
MIMAT0003163	hsa-miR-539-5p	-1.39357	1.20438	-6.7711	3.1e-11	7.43e-11	DOWN
MIMAT0015050	hsa-miR-323b-3p	-1.39279	0.28874	-6.215	9.72e-10	2.21e-09	DOWN
MIMAT0000720	hsa-miR-376c-3p	-1.39011	-0.0013	-6.173	1.25e-09	2.82e-09	DOWN
MIMAT0001638	hsa-miR-409-5p	-1.14175	2.0547	-6.0228	3.02e-09	6.68e-09	DOWN
MIMAT0003879	hsa-miR-758-3p	-1.27552	0.47674	-5.8351	8.88e-09	1.89e-08	DOWN
MIMAT0003180	hsa-miR-487b-3p	-1.20929	-0.03779	-5.6995	1.9e-08	3.94e-08	DOWN
MIMAT0022929	hsa-miR-758-5p	-1.21792	0.04878	-5.6676	2.27e-08	4.68e-08	DOWN
MIMAT0004757	hsa-miR-431-3p	-1.13613	0.98642	-5.518	5.14e-08	1.04e-07	DOWN
MIMAT0000722	hsa-miR-370-3p	-1.13451	-0.02106	-5.3452	1.29e-07	2.55e-07	DOWN
MIMAT0000733	hsa-miR-379-5p	-0.86667	6.59882	-5.3413	1.32e-07	2.59e-07	DOWN
MIMAT0000736	hsa-miR-381-3p	-0.95536	2.42621	-5.2217	2.46e-07	4.78e-07	DOWN
MIMAT0005899	hsa-miR-1247-5p	-1.31452	-0.30344	-4.7975	2.04e-06	3.61e-06	DOWN
MIMAT0004814	hsa-miR-654-3p	-0.96041	1.79763	-4.4596	9.83e-06	1.63e-05	DOWN
MIMAT0002814	hsa-miR-432-5p	-0.86055	0.78318	-4.2141	2.9e-05	4.66e-05	DOWN
MIMAT0002171	hsa-miR-410-3p	-0.86747	0.62234	-4.0882	4.95e-05	7.83e-05	DOWN
MIMAT0002817	hsa-miR-495-3p	-0.83366	1.13654	-3.9425	9.03e-05	0.000137	DOWN
MIMAT0004921	hsa-miR-889-3p	-0.68278	1.32434	-3.6055	0.000338	0.000489	DOWN
MIMAT0022721	hsa-miR-1247-3p	-0.99329	1.43763	-3.3711	0.000798	0.00113	DOWN
MIMAT0000737	hsa-miR-382-5p	-0.48441	1.43303	-2.4329	0.0153	0.0198	NS
MIMAT0001639	hsa-miR-409-3p	-0.41179	2.22065	-2.2739	0.0233	0.0296	NS
MIMAT0000721	hsa-miR-369-3p	-0.45054	0.55161	-2.2007	0.0281	0.0353	NS

## Sheet: KIRP_sigExpr
SUPPLEMENTAL FILE 1
miRNA.Accession	miRNA.ID	logFC	AveExpr	t	P.Value	adj.P.Val	Significance
MIMAT0000446	hsa-miR-127-3p	-2.3703	5.8684	-8.9734	2.29e-17	2.29e-16	DOWN
MIMAT0000448	hsa-miR-136-5p	-2.4992	1.62103	-8.6718	2.02e-16	1.76e-15	DOWN
MIMAT0001638	hsa-miR-409-5p	-2.3657	0.36004	-8.1526	7.68e-15	4.89e-14	DOWN
MIMAT0000733	hsa-miR-379-5p	-2.1348	5.95197	-7.9687	2.69e-14	1.57e-13	DOWN
MIMAT0004606	hsa-miR-136-3p	-2.1414	0.65799	-7.856	5.76e-14	3.3e-13	DOWN
MIMAT0004604	hsa-miR-127-5p	-2.2344	4.17904	-7.656	2.18e-13	1.12e-12	DOWN
MIMAT0004814	hsa-miR-654-3p	-2.0188	1.32643	-7.6128	2.9e-13	1.47e-12	DOWN
MIMAT0000754	hsa-miR-337-3p	-1.9363	1.89279	-7.1681	5.09e-12	2.29e-11	DOWN
MIMAT0000736	hsa-miR-381-3p	-1.603	2.49873	-6.3218	8.47e-10	2.81e-09	DOWN
MIMAT0002817	hsa-miR-495-3p	-1.6459	0.09933	-6.1682	2.04e-09	6.38e-09	DOWN
MIMAT0004921	hsa-miR-889-3p	-1.5112	1.32419	-6.095	3.08e-09	9.42e-09	DOWN
MIMAT0000721	hsa-miR-369-3p	-1.6279	-0.00523	-6.0044	5.1e-09	1.52e-08	DOWN
MIMAT0003879	hsa-miR-758-3p	-1.6327	0.35998	-5.9006	9.04e-09	2.55e-08	DOWN
MIMAT0002814	hsa-miR-432-5p	-1.5762	-0.06683	-5.7703	1.84e-08	4.91e-08	DOWN
MIMAT0002813	hsa-miR-493-5p	-1.5358	-0.0674	-5.5945	4.68e-08	1.23e-07	DOWN
MIMAT0002171	hsa-miR-410-3p	-1.4948	0.77855	-5.384	1.39e-07	3.45e-07	DOWN
MIMAT0000737	hsa-miR-382-5p	-1.3094	0.65157	-5.0938	5.94e-07	1.37e-06	DOWN
MIMAT0001639	hsa-miR-409-3p	-1.0913	1.30783	-4.3143	2.12e-05	4.09e-05	DOWN
