# Supplementary material for: Deregulated expression of the 14q32 miRNA cluster in clear cell renal cancer cells
Source: Front Oncol. 2023 Apr 17;13:1048419. doi: 10.3389/fonc.2023.1048419 (PMC10150008; doi:10.3389/fonc.2023.1048419)
Supplement: Supplementary File 2 — The p-values, p-adjusted, and HR values are summarized for the survival plots shown in Figure 2B. [file Table_5.xls]

## Sheet: coxph_pvals_stage_KIRC
SUPPLEMENTAL FILE 2
miRNA	pvals	padj	HR
MIMAT0019043	NA	NA	NA
MIMAT0003948	0.565	0.724852	1.08908
MIMAT0003161	0.34	0.578945	1.04365
MIMAT0000754	0.766	0.893928	0.984835
MIMAT0004952	0.0339	0.118722	1.1855
MIMAT0004757	0.717	0.858027	1.01733
MIMAT0001627	0.595	0.751864	0.973185
MIMAT0000446	0.226	0.428434	0.92794
MIMAT0002815	0.55	0.724852	1.12575
MIMAT0004606	0.295	0.526771	0.953593
MIMAT0000722	0.306	0.535578	0.95606
MIMAT0004690	0.0338	0.118722	1.13699
MIMAT0004813	0.0358	0.120527	1.11002
MIMAT0000687	0.0239	0.0917396	1.18886
MIMAT0000734	0.917	0.946705	1.00771
MIMAT0000735	0.0103	0.0621941	1.22354
MIMAT0005955	0.00784	0.0591936	1.42119
MIMAT0000755	0.639	0.785251	1.02157
MIMAT0003879	0.794	0.898265	0.988694
MIMAT0001629	0.385	0.578945	1.05081
MIMAT0002816	0.00846	0.0591936	1.13509
MIMAT0015049	0.00162	0.0258686	3.33324
MIMAT0004954	0.0175	0.0822284	1.13512
MIMAT0002817	0.197	0.397395	1.06093
MIMAT0000720	0.00232	0.0301491	1.14786
MIMAT0004814	0.125	0.291162	1.07557
MIMAT0002172	0.000149	0.00677561	1.20828
MIMAT0004903	NA	NA	NA
MIMAT0022838	0.182	0.37645	1.1672
MIMAT0022713	0.897	0.946705	1.04178
MIMAT0000736	0.00631	0.0574023	1.16597
MIMAT0003180	0.0648	0.182022	1.08961
MIMAT0022705	0.0488	0.149189	1.12581
MIMAT0004921	0.926	0.946705	1.00473
MIMAT0003164	0.0242	0.0917396	1.2512
MIMAT0003331	0.000481	0.0145851	1.16441
MIMAT0002178	0.0131	0.0702992	1.16414
MIMAT0022697	0.52	0.706947	0.966949
MIMAT0026481	0.36	0.578945	1.04924
MIMAT0003881	0.683	0.828854	1.05371
MIMAT0002176	0.000805	0.0183153	1.15995
MIMAT0015050	0.535	0.715748	0.972891
MIMAT0000453	0.019	0.0822284	1.11823
MIMAT0002818	0.8	0.898265	1.01266
MIMAT0000730	0.00348	0.0395302	1.15093
MIMAT0004920	0.987	0.9872	0.999002
MIMAT0001639	0.868	0.939995	0.990887
MIMAT0002170	0.0237	0.0917396	1.61052
MIMAT0000721	0.0551	0.161641	1.10012
MIMAT0002171	0.352	0.578945	1.04258
MIMAT0003332	0.0827	0.209172	1.11822
MIMAT0022721	0.353	0.578945	0.971508
MIMAT0000729	0.0492	0.149189	1.11292
MIMAT0003386	0.00171	0.0258686	1.17208
MIMAT0022928	0.066	0.182022	1.16973
MIMAT0002813	0.069	0.182118	1.08672
MIMAT0004695	0.0082	0.0591936	1.25403
MIMAT0001625	0.923	0.946705	1.00476
MIMAT0026554	0.566	0.724852	1.12531
MIMAT0004604	0.609	0.759412	0.967081
MIMAT0002814	0.373	0.578945	0.958365
MIMAT0000448	0.897	0.946705	1.00772
MIMAT0026483	0.733	0.865719	1.01633
MIMAT0000733	0.278	0.515968	1.06987
MIMAT0003329	0.206	0.39967	1.05823
MIMAT0002890	0.123	0.291162	1.07528
MIMAT0004696	0.042	0.136634	1.45282
MIMAT0022929	0.972	0.982669	0.998472
MIMAT0026555	0.07	0.182118	1.3509
MIMAT0026607	0.203	0.39967	1.18816
MIMAT0022924	0.516	0.706947	0.935012
MIMAT0022861	0.0155	0.0781827	1.1433
MIMAT0003330	0.462	0.667334	1.03733
MIMAT0022923	0.0112	0.0638111	1.15174
MIMAT0005798	6.94e-05	0.00631889	1.33123
MIMAT0022862	0.00931	0.0605454	1.16841
MIMAT0026614	0.131	0.291754	1.25412
MIMAT0003163	0.377	0.578945	1.04633
MIMAT0026719	0.131	0.291754	1.36446
MIMAT0026626	0.109	0.269186	1.34452
MIMAT0026559	0.135	0.292219	1.08448
MIMAT0000737	0.293	0.526771	1.05408
MIMAT0026636	NA	NA	NA
MIMAT0002175	0.159	0.335524	1.12384
MIMAT0001630	0.49	0.694618	0.702348
MIMAT0000452	0.496	0.694618	1.03061
MIMAT0004689	0.37	0.578945	1.04674
MIMAT0004919	0.0062	0.0574023	1.41662
MIMAT0001638	0.863	0.939995	0.991447
MIMAT0026557	0.849	0.939995	0.993149
MIMAT0001621	0.0185	0.0822284	1.11065
MIMAT0026558	0.784	0.898265	0.968333
MIMAT0026627	0.388	0.578945	0.805556
MIMAT0005899	0.424	0.622911	1.02753
