# Supplementary material for: Deregulated expression of the 14q32 miRNA cluster in clear cell renal cancer cells
Source: Front Oncol. 2023 Apr 17;13:1048419. doi: 10.3389/fonc.2023.1048419 (PMC10150008; doi:10.3389/fonc.2023.1048419)
Supplement: Supplementary File 3 — The CI values for Kaplan Meier analyses are summarized. [file Table_6.xls]

## Sheet: Kaplan_CI_KIRC
SUPPLEMENTAL FILE 3
All survival Kaplan estimates
	n	Events	Median	0.95LCL	0.95UCL
Z.MIMAT0005955=Hi	5	5	11.2	10.8	NA
Z.MIMAT0005955=Low	211	96	62.9	52.9	117
	n	Events	Median	0.95LCL	0.95UCL
Z.MIMAT0004919=Hi	10	8	22.5	7.82	NA
Z.MIMAT0004919=Low	206	93	62.9	52.93	117
	n	Events	Median	0.95LCL	0.95UCL
Z.MIMAT0015049=Hi	2	2	6.08	1.35	NA
Z.MIMAT0015049=Low	214	99	62.89	52.24	93
	n	Events	Median	0.95LCL	0.95UCL
Z.MIMAT0022838=Hi	16	11	20.2	10.8	NA
Z.MIMAT0022838=Low	200	90	65.1	53.4	NA
	n	Events	Median	0.95LCL	0.95UCL
Z.MIMAT0026554=Hi	5	4	15.8	10.8	NA
Z.MIMAT0026554=Low	211	97	62.9	52.9	93
	n	Events	Median	0.95LCL	0.95UCL
Z.MIMAT0005798=Hi	41	30	39.5	25.3	69.2
Z.MIMAT0005798=Low	175	71	73.2	53.4	NA
Early and Late Stages CI
	n	Events	Median	0.95LCL	0.95UCL
Z.MIMAT0005955=Early_Hi	7	2	85.5	NA	NA
Z.MIMAT0005955=Early_Low	208	34	NA	90.9	NA
Z.MIMAT0005955=Late_Hi	5	5	11.2	10.8	NA
Z.MIMAT0005955=Late_Low	211	96	62.9	52.9	117
	n	Events	Median	0.95LCL	0.95UCL
Z.MIMAT0005798=Early_Hi	22	0	NA	NA	NA
Z.MIMAT0005798=Early_Low	193	36	118.8	90.5	NA
Z.MIMAT0005798=Late_Hi	41	30	39.5	25.3	69.2
Z.MIMAT0005798=Late_Low	175	71	73.2	53.4	NA
	n	Events	Median	0.95LCL	0.95UCL
Z.MIMAT0004919=Early_Hi	11	1	NA	NA	NA
Z.MIMAT0004919=Early_Low	204	35	118.8	90.87	NA
Z.MIMAT0004919=Late_Hi	10	8	22.5	7.82	NA
Z.MIMAT0004919=Late_Low	206	93	62.9	52.93	117
