# Supplementary material for: Deregulated expression of the 14q32 miRNA cluster in clear cell renal cancer cells
Source: Front Oncol. 2023 Apr 17;13:1048419. doi: 10.3389/fonc.2023.1048419 (PMC10150008; doi:10.3389/fonc.2023.1048419)
Supplement: Supplementary File 4 — TCGA methylation data across the 14q32 region of interest is summarized. [file Table_7.xlsx]

## Sheet: SUPPLEMENTAL FILE 4
IlmnID	CpG_chrm	CpG_beg	gene_HGNC	p t-test	q t-test	fdr t-test	Delta Beta Average	Beta Average Normal	Beta Average Tumor
cg10247711	chr14	100522065	WDR25	2.53125e-36	2.54661e-36	1.95812e-35	-0.117488	0.798068	0.68058
cg04762815	chr14	100530117	WDR25	6.67572e-21	3.55671e-21	2.7348e-20	-0.0354018	0.866415	0.831014
ch.14.100067392F	chr14	100531301	NA	6.60901e-69	2.39471e-68	1.84133e-67	-0.0320736	0.0797697	0.0476961
cg02032125	chr14	100533848	NA	1.73342e-39	1.98296e-39	1.52473e-38	-0.0807802	0.914254	0.833474
cg00733328	chr14	100534807	NA	9.94121e-36	9.75158e-36	7.49813e-35	-0.0913657	0.866111	0.774745
cg03579392	chr14	100535832	NA	4.1572e-23	2.4349e-23	1.87223e-22	-0.0749698	0.788092	0.713122
cg13223510	chr14	100537007	NA	6.97025e-15	2.83659e-15	2.18109e-14	-0.0140454	0.956704	0.942658
cg20088756	chr14	100537319	BEGAIN	0.000108548	2.32727e-05	0.000178947	-0.00453936	0.977335	0.972795
cg12025832	chr14	100537493	BEGAIN;CTD-2062F14.3	0.000210514	4.40044e-05	0.000338356	-0.00860591	0.950289	0.941683
cg19883293	chr14	100537538	BEGAIN;CTD-2062F14.3	9.4451e-14	3.63344e-14	2.79381e-13	-0.0319818	0.920735	0.888754
cg07505932	chr14	100538041	BEGAIN;CTD-2062F14.3	0.000184419	3.87453e-05	0.000297918	0.00871179	0.885825	0.894537
cg07093953	chr14	100538592	BEGAIN;CTD-2062F14.3	0.0550862	0.00895096	0.0688252	-0.00537919	0.849685	0.844306
cg24033503	chr14	100538790	BEGAIN;CTD-2062F14.3	3.68971e-10	1.17205e-10	9.01206e-10	-0.00130719	0.988673	0.987366
cg11170685	chr14	100539173	BEGAIN;CTD-2062F14.3	2.81053e-06	6.86141e-07	5.27583e-06	-0.00253701	0.981104	0.978567
cg17568841	chr14	100539342	BEGAIN;CTD-2062F14.3	1.36093e-39	1.56364e-39	1.20231e-38	-0.0511875	0.871848	0.820661
cg00783000	chr14	100541312	BEGAIN	2.36709e-05	5.3689e-06	4.12822e-05	-0.0183615	0.863346	0.844985
cg19590140	chr14	100546154	BEGAIN	0.187349	0.0282506	0.217223	0.00959997	0.467703	0.477303
cg18516195	chr14	100546658	BEGAIN	0.0107399	0.00189836	0.0145967	-0.0249775	0.226424	0.201446
cg20033940	chr14	100546836	BEGAIN	4.18278e-07	1.0869e-07	8.35732e-07	-0.0276499	0.149162	0.121512
cg01991752	chr14	100547810	BEGAIN	1.06552e-35	1.04405e-35	8.02786e-35	-0.0981761	0.637604	0.539428
cg03515464	chr14	100549175	BEGAIN	1.92094e-10	6.20311e-11	4.76966e-10	0.0335314	0.804087	0.837619
cg11820913	chr14	100555527	BEGAIN	5.07693e-72	2.06133e-71	1.58498e-70	-0.175042	0.842159	0.667117
cg13583544	chr14	100562877	BEGAIN	1.39251e-18	6.71013e-19	5.15951e-18	-0.044575	0.917008	0.872433
cg18371471	chr14	100563456	BEGAIN	2.37966e-08	6.74848e-09	5.189e-08	-0.0139598	0.976149	0.962189
cg14380774	chr14	100563560	BEGAIN	1.81133e-46	2.7523e-46	2.11628e-45	0.069576	0.775451	0.845027
cg23997405	chr14	100567351	BEGAIN	6.17072e-15	2.51744e-15	1.9357e-14	0.0605588	0.0522731	0.112832
cg09864715	chr14	100567610	BEGAIN	1.09974e-17	5.09319e-18	3.91623e-17	0.0570799	0.0501777	0.107258
cg00443645	chr14	100567898	BEGAIN	3.26949e-20	1.69195e-20	1.30097e-19	0.0739743	0.0336012	0.107575
cg19592071	chr14	100567992	BEGAIN	6.68995e-09	1.96752e-09	1.51285e-08	0.0188996	0.0166848	0.0355844
cg13660701	chr14	100568474	BEGAIN	2.62284e-10	8.40449e-11	6.46233e-10	0.0315071	0.0518097	0.0833167
cg05225311	chr14	100568557	BEGAIN	0.309329	0.0450269	0.346218	-0.0056959	0.260001	0.254305
cg01044883	chr14	100568924	BEGAIN	6.70519e-21	3.57182e-21	2.74642e-20	0.0701558	0.0426675	0.112823
cg13673514	chr14	100569480	BEGAIN	0.135358	0.0208503	0.160321	0.0138016	0.426173	0.439974
cg26279372	chr14	100569854	BEGAIN	7.32692e-05	1.59398e-05	0.000122563	-0.0341401	0.607673	0.573533
cg13521842	chr14	100569864	BEGAIN	0.0297189	0.00499007	0.0383693	0.0212541	0.348713	0.369967
cg21193577	chr14	100569984	BEGAIN	0.00374223	0.000694087	0.00533693	0.026386	0.407473	0.433859
cg05730092	chr14	100570132	BEGAIN	0.0895772	0.0141521	0.108818	-0.0134655	0.683361	0.669895
cg04184810	chr14	100570860	BEGAIN	2.6275e-13	9.88624e-14	7.60167e-13	-0.0328126	0.837019	0.804206
cg04983807	chr14	100570924	BEGAIN	0.527656	0.0734942	0.565107	-0.0028288	0.904158	0.901329
cg01670789	chr14	100570926	BEGAIN	0.573744	0.0793021	0.609765	-0.00157742	0.905408	0.90383
cg14327296	chr14	100584726	BEGAIN	5.36817e-76	2.50663e-75	1.92738e-74	-0.164533	0.70102	0.536487
cg18141386	chr14	100586632	BEGAIN	3.65543e-15	1.50766e-15	1.15926e-14	-0.0641674	0.19161	0.127443
cg01936970	chr14	100587016	BEGAIN	0.00782703	0.001404	0.0107956	0.00278934	0.0146447	0.0174341
cg04618613	chr14	100587018	BEGAIN	0.561958	0.0778138	0.598321	0.00184748	0.104988	0.106835
cg04767897	chr14	100588107	BEGAIN;CTD-2644I21.1	1.77919e-06	4.40932e-07	3.39039e-06	0.0338702	0.516215	0.550086
cg19475658	chr14	100589810	CTD-2644I21.1	0.0486986	0.00796582	0.0612503	-0.0174591	0.727166	0.709707
cg14356262	chr14	100604743	NA	0.00661281	0.00119538	0.00919143	0.00621555	0.94353	0.949745
cg27018464	chr14	100604853	NA	2.96363e-17	1.34656e-17	1.03539e-16	0.0646008	0.763487	0.828088
cg01050273	chr14	100654367	NA	0.569341	0.0787499	0.605519	0.00629179	0.714576	0.720868
cg14282221	chr14	100654680	NA	6.08472e-16	2.60402e-16	2.00227e-15	0.0491407	0.119792	0.168933
cg02480144	chr14	100654755	NA	1.31356e-23	7.85436e-24	6.03933e-23	0.0708307	0.200949	0.27178
cg14500250	chr14	100654802	NA	1.11073e-05	2.58643e-06	1.98874e-05	0.00425722	0.0137112	0.0179684
cg23525541	chr14	100656661	LINC00523	0.0434143	0.0071448	0.0549374	-0.00470231	0.919609	0.914907
cg19741273	chr14	100656925	LINC00523	4.49512e-17	2.02576e-17	1.55764e-16	-0.048512	0.832742	0.78423
cg16381321	chr14	100657052	LINC00523	0.0105812	0.00187165	0.0143914	-0.0137328	0.868892	0.855159
cg03659476	chr14	100657143	LINC00523	6.18079e-37	6.36972e-37	4.89777e-36	0.0661097	0.774069	0.840178
cg23528142	chr14	100657198	LINC00523	3.69017e-28	2.66507e-28	2.04921e-27	0.0689162	0.89861	0.967526
cg16391347	chr14	100657261	LINC00523	9.62685e-88	6.77395e-87	5.20858e-86	0.151523	0.703183	0.854706
cg23954066	chr14	100657344	LINC00523	4.64603e-52	8.81075e-52	6.77471e-51	0.134781	0.739994	0.874774
cg11882517	chr14	100662108	LINC00523	0.000103737	2.22815e-05	0.000171325	-0.0132156	0.935191	0.921976
cg06835156	chr14	100665121	LINC00523	0.962764	0.125831	0.967529	0.000549722	0.746171	0.746721
cg00859280	chr14	100670730	LINC00523	9.09794e-19	4.41968e-19	3.39835e-18	0.0421703	0.118635	0.160805
cg15871797	chr14	100673357	LINC00523	1.83229e-12	6.60302e-13	5.07715e-12	0.0661552	0.304549	0.370704
cg00001809	chr14	100687687	NA	1.36679e-52	2.64844e-52	2.03642e-51	-0.107066	0.808166	0.701101
cg11726507	chr14	100689181	NA	6.23604e-29	4.64589e-29	3.57229e-28	-0.104969	0.923978	0.819009
cg09942166	chr14	100691577	NA	6.75958e-34	6.15635e-34	4.7337e-33	0.163091	0.37246	0.535551
cg11806439	chr14	100691612	NA	4.17683e-26	2.77498e-26	2.13372e-25	0.136529	0.416895	0.553425
cg15341866	chr14	100691757	NA	7.06573e-44	9.66996e-44	7.43537e-43	0.206146	0.418838	0.624984
cg23692500	chr14	100691821	NA	7.2948e-25	4.60466e-25	3.54058e-24	0.129258	0.459097	0.588355
cg03548062	chr14	100691913	NA	1.94312e-49	3.32366e-49	2.55561e-48	0.24351	0.458378	0.701888
cg07957069	chr14	100693134	NA	1.12786e-10	3.69071e-11	2.83784e-10	-0.0334723	0.895439	0.861967
cg23315424	chr14	100695683	NA	5.21124e-12	1.83401e-12	1.4102e-11	0.0381631	0.555273	0.593436
cg06955979	chr14	100696218	NA	0.0047272	0.000867735	0.00667213	-0.0128911	0.87319	0.860299
cg22879420	chr14	100705879	NA	1.87292e-14	7.46138e-15	5.73716e-14	-0.0391749	0.907799	0.868624
cg17008318	chr14	100708785	NA	5.40382e-15	2.2106e-15	1.69976e-14	0.057622	0.33932	0.396942
cg01194073	chr14	100708964	NA	1.02572e-39	1.18474e-39	9.10961e-39	0.1721	0.412053	0.584154
cg18684879	chr14	100709179	NA	1.57707e-38	1.73438e-38	1.33359e-37	0.0917491	0.237078	0.328827
cg24707486	chr14	100709307	NA	5.11201e-60	1.32198e-59	1.01649e-58	0.238283	0.485155	0.723439
cg18089426	chr14	100709632	NA	2.22629e-41	2.75728e-41	2.12011e-40	0.188836	0.3819	0.570736
cg10189261	chr14	100709767	NA	8.37806e-10	2.60611e-10	2.00388e-09	0.0263667	0.0927708	0.119138
cg08175591	chr14	100709814	NA	6.09234e-11	2.0235e-11	1.55589e-10	0.03101	0.0331975	0.0642075
cg15986276	chr14	100709972	NA	8.49033e-13	3.11247e-13	2.39322e-12	0.043909	0.0752995	0.119209
cg18092977	chr14	100723829	NA	0.175468	0.0265746	0.204336	-0.0156866	0.606171	0.590484
cg27109672	chr14	100725459	DLK1	0.000127348	2.71397e-05	0.000208681	-0.0118579	0.919088	0.907231
cg18122767	chr14	100725534	DLK1	4.52788e-62	1.267e-61	9.74216e-61	-0.125214	0.503968	0.378754
cg09212014	chr14	100725555	DLK1	3.25687e-65	1.02839e-64	7.90746e-64	-0.177539	0.734545	0.557005
cg23522522	chr14	100725852	DLK1	0.0507557	0.00828367	0.0636943	-0.0116777	0.901469	0.889792
cg06504820	chr14	100725935	DLK1	0.66603	0.0907236	0.697586	0.00279989	0.841546	0.844346
cg16544010	chr14	100725939	DLK1	0.000967424	0.000190132	0.00146195	0.0225233	0.779149	0.801672
cg16103098	chr14	100726036	DLK1	0.0976891	0.0153542	0.11806	0.0196	0.711846	0.731446
cg18392604	chr14	100726048	DLK1	0.090641	0.0143103	0.110034	0.0042695	0.949275	0.953544
cg10113715	chr14	100726078	DLK1	0.000177773	3.73974e-05	0.000287554	-0.0151003	0.899733	0.884633
cg15831296	chr14	100726253	DLK1	5.11164e-17	2.29778e-17	1.7668e-16	0.0534469	0.826957	0.880404
cg09865386	chr14	100726261	DLK1	3.75592e-06	9.08133e-07	6.98277e-06	0.0311119	0.703106	0.734218
cg13684115	chr14	100726296	DLK1	1.8226e-23	1.08314e-23	8.3284e-23	0.0865398	0.811426	0.897966
cg18864857	chr14	100726382	DLK1	0.1537	0.0234829	0.180564	-0.00909283	0.865068	0.855976
cg14092276	chr14	100726514	DLK1	3.01647e-28	2.18615e-28	1.68096e-27	0.152012	0.346566	0.498578
cg18373878	chr14	100726522	DLK1	4.81268e-10	1.51875e-10	1.16779e-09	0.0732093	0.533673	0.606883
cg10528576	chr14	100726575	DLK1	5.35695e-64	1.61006e-63	1.238e-62	0.312675	0.238148	0.550823
cg16800708	chr14	100726635	DLK1	4.06533e-20	2.09519e-20	1.61102e-19	0.0357008	0.0269194	0.0626202
cg17412258	chr14	100726679	DLK1	4.78634e-24	2.91742e-24	2.24324e-23	0.0294011	0.0269105	0.0563116
cg02874376	chr14	100727059	DLK1	6.05487e-49	1.0157e-48	7.80987e-48	0.186066	0.0193486	0.205415
cg21575295	chr14	100727094	DLK1	6.30105e-41	7.65513e-41	5.88614e-40	0.100231	0.0583981	0.158629
cg09971646	chr14	100727807	DLK1	1.06357e-15	4.50112e-16	3.46098e-15	0.0828321	0.290708	0.37354
cg18279536	chr14	100728410	DLK1	4.39219e-10	1.38938e-10	1.06832e-09	-0.0424471	0.54664	0.504193
cg18121862	chr14	100728974	DLK1	0.00637317	0.00115401	0.00887336	-0.0152213	0.779762	0.764541
cg06755717	chr14	100729754	DLK1	4.73014e-13	1.75664e-13	1.35071e-12	-0.0709937	0.703367	0.632373
cg01983373	chr14	100729792	DLK1	8.55928e-50	1.48547e-49	1.1422e-48	-0.121176	0.44311	0.321934
cg16057408	chr14	100730660	DLK1	0.0173187	0.00298949	0.0229866	0.0197621	0.291456	0.311218
cg21902964	chr14	100732059	DLK1	2.58438e-62	7.2901e-62	5.60546e-61	-0.118006	0.896806	0.7788
cg13546977	chr14	100732137	DLK1	1.7599e-28	1.28753e-28	9.89997e-28	-0.095635	0.921371	0.825736
cg12193817	chr14	100732343	DLK1	3.66238e-28	2.64542e-28	2.0341e-27	-0.096476	0.761161	0.664685
cg11847710	chr14	100732421	DLK1	0.000153281	3.24371e-05	0.000249414	-0.0167642	0.924125	0.907361
cg18085033	chr14	100732445	DLK1	4.04787e-09	1.20685e-09	9.27964e-09	-0.00947598	0.989367	0.979891
cg18627429	chr14	100732473	DLK1	0.000373922	7.64063e-05	0.000587499	-0.0139741	0.905171	0.891197
cg19937288	chr14	100733535	DLK1	2.56469e-33	2.282e-33	1.75466e-32	-0.0865803	0.895622	0.809042
cg19845209	chr14	100734094	DLK1	2.56724e-05	5.80466e-06	4.46328e-05	-0.0221294	0.854364	0.832235
cg01242498	chr14	100734379	DLK1	5.88191e-24	3.57166e-24	2.7463e-23	-0.0346132	0.924392	0.889779
cg27272533	chr14	100734562	DLK1	9.25054e-13	3.3847e-13	2.60254e-12	-0.0176736	0.980566	0.962892
cg16146794	chr14	100734808	DLK1	5.09432e-23	2.97249e-23	2.28559e-22	-0.0287452	0.955917	0.927172
cg00019511	chr14	100734950	DLK1	0.588309	0.0811262	0.623791	-0.00133448	0.909726	0.908391
cg18101157	chr14	100734978	DLK1	5.20803e-12	1.83292e-12	1.40936e-11	-0.00801509	0.964275	0.95626
cg18893311	chr14	100735273	DLK1	4.32029e-19	2.1291e-19	1.63709e-18	-0.0583475	0.930678	0.87233
cg09940861	chr14	100735311	DLK1	8.26831e-10	2.5728e-10	1.97827e-09	-0.0451477	0.763227	0.71808
cg13606495	chr14	100736409	DLK1	9.76454e-13	3.56869e-13	2.74402e-12	-0.0515578	0.831346	0.779788
cg19774899	chr14	100737558	DLK1	1.00628e-05	2.35155e-06	1.80814e-05	-0.0119605	0.948159	0.936199
cg26223968	chr14	100737902	DLK1	7.48718e-12	2.6118e-12	2.00825e-11	-0.0488287	0.854621	0.805793
cg13519191	chr14	100762668	NA	1.66046e-51	3.08004e-51	2.36829e-50	-0.158473	0.606282	0.447809
cg14187585	chr14	100769533	NA	6.48687e-55	1.3779e-54	1.05948e-53	-0.120686	0.84834	0.727654
cg16562127	chr14	100769607	NA	2.27926e-05	5.17707e-06	3.98072e-05	-0.0155987	0.89722	0.881622
cg18603483	chr14	100769732	NA	3.6109e-32	3.06865e-32	2.35953e-31	-0.0872847	0.848988	0.761703
cg01163366	chr14	100776110	NA	1.62243e-11	5.5585e-12	4.27401e-11	0.0616025	0.484212	0.545814
cg03571393	chr14	100778035	MEG3	3.08611e-17	1.40115e-17	1.07736e-16	0.131725	0.354568	0.486293
cg27086900	chr14	100778204	MEG3	3.57206e-06	8.65137e-07	6.65216e-06	0.0553036	0.668594	0.723897
cg15513657	chr14	100778268	MEG3	0.0223666	0.00381217	0.0293123	0.0255318	0.597104	0.622636
cg04195941	chr14	100804479	MEG3	4.99822e-19	2.45606e-19	1.8885e-18	-0.0570754	0.780798	0.723723
cg11110759	chr14	100816345	MEG3	8.2452e-83	4.88106e-82	3.75312e-81	-0.164573	0.861982	0.697408
cg12197579	chr14	100821338	MEG3	1.04885e-46	1.60888e-46	1.23709e-45	-0.111544	0.844626	0.733082
cg13551098	chr14	100823132	MEG3	1.2314e-14	4.94938e-15	3.80565e-14	0.0701191	0.658756	0.728876
cg13709211	chr14	100823857	MEG3	5.13089e-30	3.9968e-30	3.0732e-29	-0.0414377	0.939753	0.898315
cg00764369	chr14	100824218	MEG3	4.08766e-61	1.10195e-60	8.47309e-60	0.0751475	0.804316	0.879464
cg10515315	chr14	100824379	MEG3	1.55792e-36	1.58131e-36	1.21589e-35	0.0909656	0.487379	0.578345
cg15991553	chr14	100824529	MEG3	2.45845e-21	1.33467e-21	1.02625e-20	0.0701635	0.577595	0.647759
cg23870378	chr14	100824730	MEG3	4.81996e-42	6.12077e-42	4.70634e-41	0.105878	0.556742	0.66262
cg14034270	chr14	100824762	MEG3	4.65743e-35	4.44565e-35	3.41832e-34	0.0739344	0.746353	0.820287
cg16567044	chr14	100824798	MEG3;MEG3_1	3.5061e-26	2.33654e-26	1.7966e-25	0.0639891	0.379594	0.443583
cg10540302	chr14	100824842	MEG3;MEG3_1	9.83589e-09	2.86183e-09	2.2005e-08	0.0317947	0.425558	0.457353
cg02313552	chr14	100824950	MEG3;MEG3_1	7.91895e-24	4.782e-24	3.67695e-23	0.0623632	0.695459	0.757822
cg02982753	chr14	100825072	MEG3;MEG3_1	6.75971e-24	4.09361e-24	3.14763e-23	0.0861055	0.370342	0.456448
cg02888166	chr14	100825102	MEG3;MEG3_1	4.69453e-42	5.96563e-42	4.58706e-41	0.0859817	0.572757	0.658739
cg24089209	chr14	100825121	MEG3;MEG3_1	6.01604e-27	4.13716e-27	3.18112e-26	0.0769664	0.446982	0.523948
cg16738180	chr14	100825131	MEG3;MEG3_1	3.84451e-44	5.31766e-44	4.08883e-43	0.095165	0.483441	0.578606
cg19643803	chr14	100825162	MEG3;MEG3_1	1.48971e-23	8.88677e-24	6.83316e-23	0.0720987	0.388927	0.461026
cg10943497	chr14	100825233	MEG3;MEG3_1	7.55035e-30	5.84129e-30	4.49145e-29	0.0657645	0.738307	0.804072
cg10065153	chr14	100825264	MEG3;MEG3_1	7.54765e-05	1.63997e-05	0.000126099	0.0262707	0.659649	0.68592
cg09280976	chr14	100825349	MEG3;MEG3_1	1.05686e-07	2.86653e-08	2.20411e-07	0.0419434	0.591866	0.63381
cg22940816	chr14	100825491	MEG3;MEG3_1	4.0718e-28	2.93566e-28	2.25727e-27	0.059819	0.472166	0.531985
cg14070323	chr14	100825518	MEG3;MEG3_1	1.2616e-12	4.58346e-13	3.52428e-12	0.0563721	0.631895	0.688267
cg14119337	chr14	100825553	MEG3;MEG3_1	5.84713e-22	3.25987e-22	2.50656e-21	0.0660535	0.397119	0.463172
cg20952167	chr14	100825595	MEG3;MEG3_1	3.07665e-07	8.07506e-08	6.20903e-07	0.0304294	0.453927	0.484357
cg12967319	chr14	100825659	MEG3;MEG3_1	0.18629	0.0281013	0.216075	0.0071954	0.470822	0.478017
cg04304932	chr14	100825790	MEG3;MEG3_1	0.119449	0.0185462	0.142605	0.00755447	0.614037	0.621591
cg04576764	chr14	100825811	MEG3;MEG3_1	0.349167	0.0503413	0.387081	0.00550396	0.619768	0.625272
cg25836301	chr14	100825968	MEG3;MEG3_1	5.11492e-07	1.32036e-07	1.01524e-06	0.0300463	0.52274	0.552786
cg09926418	chr14	100826054	MEG3;MEG3_1	0.00212519	0.00040409	0.0031071	0.0173006	0.570155	0.587455
cg23176399	chr14	100826305	MEG3;MEG3_1	0.00059633	0.000119567	0.000919368	0.0180594	0.455429	0.473488
cg05711886	chr14	100826342	MEG3;MEG3_1	7.53393e-07	1.92024e-07	1.4765e-06	0.0239408	0.529973	0.553914
cg15419911	chr14	100826534	MEG3	2.5097e-13	9.45175e-14	7.26759e-13	0.0376321	0.59324	0.630872
cg14245102	chr14	100826629	MEG3	2.02795e-15	8.46626e-16	6.50983e-15	0.0881977	0.416161	0.504359
cg15373285	chr14	100826752	MEG3	2.71014e-06	6.62374e-07	5.09309e-06	0.0240645	0.482603	0.506667
cg14123427	chr14	100827112	MEG3	2.45475e-06	6.01979e-07	4.6287e-06	0.021129	0.456457	0.477586
cg15101633	chr14	100827388	MEG3	0.997155	0.129732	0.997529	-1.78659e-05	0.518726	0.518708
cg26374305	chr14	100827518	MEG3	6.88898e-36	6.80509e-36	5.23253e-35	0.138985	0.435887	0.574872
cg08698721	chr14	100827809	MEG3	2.76636e-18	1.31635e-18	1.01216e-17	0.0507026	0.520763	0.571466
cg04291079	chr14	100828092	MEG3;MEG3_2	3.62284e-09	1.08348e-09	8.33102e-09	0.0580749	0.79875	0.856825
cg09285543	chr14	100829796	MEG3	1.86477e-81	1.05013e-80	8.07459e-80	-0.234713	0.874501	0.639787
cg24183098	chr14	100829959	MEG3	1.33391e-24	8.32183e-25	6.39878e-24	-0.0957418	0.794188	0.698447
cg11035687	chr14	100830911	MEG3	1.83171e-08	5.23446e-09	4.02485e-08	-0.0174374	0.929025	0.911587
cg16106804	chr14	100832486	MEG3	0.0527509	0.00859259	0.0660696	0.012511	0.897207	0.909718
cg15503076	chr14	100832530	MEG3	3.29592e-26	2.19863e-26	1.69056e-25	0.0912297	0.543712	0.634942
cg13701991	chr14	100832582	MEG3	6.43523e-05	1.40645e-05	0.000108144	-0.0305616	0.884952	0.854391
cg27142093	chr14	100836169	MEG3;RP11-123M6.2	1.50364e-78	7.65727e-78	5.88779e-77	-0.14754	0.720872	0.573332
cg24757755	chr14	100837912	MEG3;RP11-123M6.2	3.93128e-68	1.38197e-67	1.06262e-66	-0.194155	0.806037	0.611882
cg14121301	chr14	100841080	MEG3;RP11-123M6.2	2.93737e-23	1.73159e-23	1.33145e-22	-0.0439167	0.922761	0.878845
cg08051604	chr14	100843048	MEG3;RP11-123M6.2	0.404574	0.0576625	0.443375	0.00663627	0.776743	0.78338
cg09971102	chr14	100843338	MEG3;RP11-123M6.2	2.27977e-16	9.94991e-17	7.65062e-16	-0.0670503	0.808714	0.741664
cg00971034	chr14	100845406	MEG3;RP11-123M6.2	1.2488e-32	1.08141e-32	8.31513e-32	-0.0873173	0.789326	0.702009
cg08294662	chr14	100845496	MEG3;RP11-123M6.2	5.9414e-57	1.36803e-56	1.0519e-55	-0.12222	0.971563	0.849343
cg02144518	chr14	100847352	MEG3;RP11-123M6.2	2.1023e-11	7.16268e-12	5.50748e-11	-0.0339851	0.906698	0.872713
cg18186343	chr14	100851282	MEG3;MIR770;RP11-123M6.2	1.72622e-08	4.94168e-09	3.79973e-08	-0.0504337	0.713696	0.663262
cg03039990	chr14	100851284	MEG3;MIR770;RP11-123M6.2	0.000252178	5.23473e-05	0.000402506	-0.027562	0.71309	0.685528
cg01022345	chr14	100851481	MEG3;MIR770;RP11-123M6.2	4.88472e-26	3.23631e-26	2.48844e-25	-0.0718612	0.791781	0.719919
cg19509303	chr14	100852365	MEG3;MIR770;RP11-123M6.2	7.63883e-30	5.90858e-30	4.54319e-29	-0.0492222	0.827227	0.778004
cg07460524	chr14	100853188	MEG3;RP11-123M6.2	2.3341e-29	1.7702e-29	1.36114e-28	-0.0704177	0.944386	0.873968
cg23912522	chr14	100854599	MEG3;RP11-123M6.2	4.13181e-21	2.22135e-21	1.70803e-20	-0.050539	0.947661	0.897122
cg05200614	chr14	100857170	MEG3;RP11-123M6.2	0.0215968	0.00368724	0.0283517	-0.0195596	0.78926	0.7697
cg02577745	chr14	100868244	MIR493	1.04834e-44	1.48391e-44	1.141e-43	-0.122709	0.885091	0.762382
cg10940210	chr14	100868569	MIR493	0.00164382	0.00031607	0.00243031	-0.0158582	0.848004	0.832146
cg04714497	chr14	100868791	MIR493	7.09739e-23	4.11476e-23	3.1639e-22	0.0786462	0.714944	0.79359
cg12785573	chr14	100868890	MIR493	7.53455e-16	3.20995e-16	2.46818e-15	-0.0815109	0.764446	0.682935
cg11346901	chr14	100868945	MIR493	2.44671e-23	1.44667e-23	1.11237e-22	-0.0780769	0.690971	0.612894
cg04802696	chr14	100869043	MIR493	1.43786e-33	1.29228e-33	9.93653e-33	-0.0735092	0.820867	0.747358
cg16762843	chr14	100869048	MIR493	8.35115e-16	3.55147e-16	2.73078e-15	-0.0406162	0.835476	0.79486
cg24044238	chr14	100873689	MIR337	0.428225	0.0607456	0.467082	0.00409136	0.84495	0.849041
cg18485627	chr14	100873850	MIR337	0.000361782	7.40142e-05	0.000569105	-0.00974597	0.944603	0.934857
cg27039821	chr14	100874627	NA	1.1774e-33	1.06237e-33	8.16873e-33	0.127997	0.686716	0.814714
cg18804680	chr14	100874940	NA	0.110616	0.0172579	0.132698	-0.0110629	0.712082	0.701019
cg11887124	chr14	100874993	NA	1.06224e-17	4.92289e-18	3.78528e-17	-0.073045	0.758678	0.685633
cg19945937	chr14	100875100	NA	1.9528e-38	2.13801e-38	1.64395e-37	-0.089704	0.865613	0.775909
cg00488716	chr14	100875211	NA	4.94618e-42	6.27669e-42	4.82623e-41	-0.0662333	0.914821	0.848588
cg26255560	chr14	100879842	MIR431	2.76306e-22	1.5624e-22	1.20135e-21	-0.0377915	0.830122	0.79233
cg01971130	chr14	100880034	MIR431	0.190659	0.0287154	0.220796	-0.00429807	0.919885	0.915587
cg02022380	chr14	100880706	MIR431;MIR433;RTL1	2.10203e-26	1.41286e-26	1.08637e-25	-0.0625913	0.958998	0.896407
cg06165706	chr14	100880805	MIR431;MIR433;RTL1	1.92159e-48	3.16039e-48	2.43007e-47	-0.113262	0.743747	0.630484
cg18340059	chr14	100880856	MIR431;MIR433;RTL1	1.46623e-08	4.21763e-09	3.24299e-08	-0.0387823	0.752015	0.713233
cg23546343	chr14	100880946	MIR431;MIR433;RTL1	8.05336e-55	1.70456e-54	1.31066e-53	-0.0948007	0.924465	0.829664
cg15516314	chr14	100880952	MIR431;MIR433;RTL1	1.83751e-41	2.2829e-41	1.75535e-40	-0.08401	0.930386	0.846376
cg07087646	chr14	100881020	MIR431;MIR433;RTL1	4.82056e-30	3.75907e-30	2.8904e-29	-0.0757249	0.856989	0.781264
cg21894512	chr14	100881697	MIR127;MIR433;RTL1	4.34669e-09	1.29351e-09	9.946e-09	-0.0220753	0.915615	0.893539
cg08244382	chr14	100881820	MIR127;MIR433;RTL1	3.52883e-11	1.18772e-11	9.13251e-11	-0.0246824	0.931633	0.906951
cg13662173	chr14	100881823	MIR127;MIR433;RTL1	4.21311e-15	1.73231e-15	1.33199e-14	-0.0290203	0.919083	0.890063
cg08175935	chr14	100881847	MIR127;MIR433;RTL1	2.6015e-09	7.85123e-10	6.03692e-09	-0.0178736	0.980055	0.962182
cg02135795	chr14	100881898	MIR127;MIR433;RTL1	6.692e-13	2.46605e-13	1.89618e-12	-0.012469	0.921915	0.909446
cg24721750	chr14	100882108	MIR127;RTL1	4.71409e-10	1.48846e-10	1.1445e-09	-0.00805692	0.971685	0.963628
cg13555689	chr14	100882228	MIR127;RTL1	7.25281e-60	1.86372e-59	1.43304e-58	-0.0782178	0.933928	0.85571
cg26976046	chr14	100882348	MIR127;RTL1	1.46902e-45	2.15386e-45	1.65613e-44	-0.0575677	0.96206	0.904492
cg05899507	chr14	100882782	MIR127;RTL1	1.42487e-44	2.00656e-44	1.54287e-43	-0.103021	0.908876	0.805856
cg21103400	chr14	100882813	MIR127;RTL1	6.91029e-11	2.28817e-11	1.7594e-10	-0.027376	0.894402	0.867026
cg21217911	chr14	100882835	MIR127;RTL1	4.34008e-11	1.45356e-11	1.11766e-10	-0.0194662	0.935439	0.915972
cg10726559	chr14	100882946	MIR127;RTL1	3.28446e-19	1.62682e-19	1.25089e-18	-0.0492284	0.982979	0.933751
cg25063505	chr14	100882948	MIR127;RTL1	8.92478e-16	3.79042e-16	2.91451e-15	-0.0320474	0.871643	0.839595
cg18862502	chr14	100882975	MIR127;RTL1	1.65309e-45	2.41825e-45	1.85943e-44	-0.0883302	0.886353	0.798023
cg11205335	chr14	100883035	MIR127;MIR432;RTL1	1.03035e-09	3.18797e-10	2.45127e-09	-0.0202207	0.955297	0.935076
cg06792448	chr14	100883294	MIR136;MIR432;RTL1	7.02189e-12	2.45389e-12	1.88683e-11	-0.01773	0.955027	0.937297
cg19603885	chr14	100883398	MIR136;MIR432;RTL1	1.47193e-14	5.89315e-15	4.53132e-14	-0.00938623	0.980062	0.970676
cg27267198	chr14	100883582	MIR136;MIR432;RTL1	2.20924e-10	7.1103e-11	5.46721e-10	-0.00617574	0.977769	0.971593
cg05371620	chr14	100883756	MIR136;MIR432;RTL1	1.09175e-26	7.42303e-27	5.70768e-26	-0.0199988	0.957212	0.937213
cg18141891	chr14	100884307	MIR136;MIR432;RTL1	3.49392e-08	9.79784e-09	7.5337e-08	-0.00714887	0.949039	0.94189
cg23377000	chr14	100884319	MIR136;MIR432;RTL1	6.12898e-09	1.80698e-09	1.38941e-08	-0.00874122	0.946296	0.937555
cg23682215	chr14	100884356	MIR136;MIR432;RTL1	8.44829e-19	4.10981e-19	3.16009e-18	-0.0264511	0.957921	0.93147
cg26254637	chr14	100884393	MIR136;MIR432;RTL1	3.41855e-29	2.57378e-29	1.97902e-28	-0.0670675	0.943384	0.876316
cg18947995	chr14	100884401	MIR136;MIR432;RTL1	3.09936e-15	1.28251e-15	9.86138e-15	-0.0407209	0.973273	0.932552
cg02344891	chr14	100884534	MIR136;MIR432;RTL1	4.66681e-23	2.72746e-23	2.09718e-22	-0.0382829	0.934463	0.89618
cg04699566	chr14	100884688	MIR136;RTL1	5.24514e-09	1.55269e-09	1.19389e-08	-0.0222912	0.913233	0.890942
cg13227162	chr14	100884859	RTL1	1.79032e-21	9.77837e-22	7.51873e-21	-0.0750738	0.815538	0.740465
cg21037784	chr14	100885173	RTL1	1.29764e-47	2.06443e-47	1.58737e-46	0.142407	0.43199	0.574397
cg25020591	chr14	100885359	RTL1	3.65076e-08	1.02238e-08	7.8612e-08	-0.0402491	0.819301	0.779051
cg06999127	chr14	100885803	RTL1	1.31004e-28	9.63131e-29	7.40565e-28	-0.0845347	0.823153	0.738618
cg05710299	chr14	100886211	RTL1	9.81925e-23	5.66027e-23	4.35226e-22	0.0527473	0.821004	0.873751
cg00941900	chr14	100891263	NA	6.0111e-102	6.9233e-101	5.32342e-100	-0.244413	0.83809	0.593677
cg18990667	chr14	100893455	MEG8;MEG8_1	1.17938e-11	4.07043e-12	3.12981e-11	0.0662116	0.583475	0.649686
cg23196205	chr14	100893475	MEG8;MEG8_1	1.99846e-07	5.31378e-08	4.08584e-07	-0.0644447	0.805237	0.740793
cg06830724	chr14	100893565	MEG8;MEG8_1	0.000392656	8.00755e-05	0.000615712	0.0466684	0.647628	0.694297
cg13804788	chr14	100893627	MEG8;MEG8_1	3.01651e-13	1.13147e-13	8.7e-13	-0.038847	0.906847	0.868
cg00869308	chr14	100893664	MEG8;MEG8_1	1.26789e-12	4.60567e-13	3.54137e-12	-0.0503168	0.776891	0.726574
cg18122215	chr14	100893677	MEG8;MEG8_1	2.014e-24	1.24696e-24	9.58801e-24	-0.0792371	0.918507	0.83927
cg16406141	chr14	100893704	MEG8;MEG8_1	1.0097e-09	3.12557e-10	2.4033e-09	-0.0233632	0.960716	0.937353
cg10772372	chr14	100893765	MEG8;MEG8_1	6.03896e-25	3.82392e-25	2.94027e-24	-0.0600293	0.937093	0.877064
cg08112616	chr14	100893850	MEG8;MEG8_1	1.01083e-61	2.7933e-61	2.14781e-60	-0.179691	0.919095	0.739404
cg05303297	chr14	100893898	MEG8;MEG8_1	9.29821e-26	6.09125e-26	4.68365e-25	-0.0676396	0.915214	0.847574
cg26325174	chr14	100894349	MEG8;MEG8_1	8.42631e-41	1.01816e-40	7.82876e-40	-0.0964684	0.521879	0.425411
cg01034631	chr14	100894666	MEG8;MEG8_1	8.57974e-25	5.39734e-25	4.15009e-24	-0.0716334	0.814542	0.742909
cg00166915	chr14	100895021	MEG8	3.12319e-98	3.15604e-97	2.42672e-96	-0.263656	0.854823	0.591167
cg18538961	chr14	100896854	MEG8;SNORD112	4.7168e-16	2.02835e-16	1.55962e-15	0.0878149	0.517242	0.605057
cg13573346	chr14	100897587	MEG8;MEG8_2;SNORD112	1.55629e-32	1.34272e-32	1.03243e-31	-0.143592	0.854727	0.711135
cg21874404	chr14	100897849	MEG8;MEG8_2;SNORD112	4.66839e-41	5.7031e-41	4.3852e-40	-0.180157	0.736354	0.556197
cg15811668	chr14	100900030	MEG8	0.0233258	0.00396701	0.0305029	-0.0235115	0.340023	0.316512
cg16126137	chr14	100900962	MEG8	1.6441e-05	3.77695e-06	2.90415e-05	0.0453865	0.328879	0.374265
cg06804177	chr14	100904651	MEG8	7.47562e-51	1.35275e-50	1.04015e-49	0.184221	0.283228	0.467449
cg09197332	chr14	100910287	MEG8;MIR370	1.323e-10	4.31231e-11	3.31579e-10	0.0697806	0.575203	0.644984
cg19766363	chr14	100923903	MEG8;SNORD113-1	2.94696e-16	1.27941e-16	9.83754e-16	-0.0446634	0.913787	0.869123
cg02953562	chr14	100924581	MEG8;SNORD113-1	0.010212	0.00180931	0.013912	-0.0262293	0.747215	0.720986
cg07010373	chr14	100924651	MEG8;SNORD113-1	5.32781e-24	3.24139e-24	2.49235e-23	-0.0973643	0.738564	0.6412
cg02675047	chr14	100926888	MEG8;SNORD113-2	9.06217e-30	6.98929e-30	5.37417e-29	-0.0973956	0.901731	0.804335
cg04997124	chr14	100927059	MEG8;SNORD113-2	1.01484e-46	1.5575e-46	1.19759e-45	-0.144744	0.873867	0.729123
cg03562978	chr14	100929176	MEG8;SNORD113-3	5.97951e-65	1.86872e-64	1.43688e-63	-0.184837	0.700287	0.51545
cg05218696	chr14	100936156	MEG8;SNORD113-4	8.80506e-54	1.78937e-53	1.37587e-52	-0.171671	0.917371	0.7457
cg04784410	chr14	100936484	MEG8;SNORD113-4	5.46325e-87	3.75079e-86	2.88404e-85	-0.229931	0.533364	0.303434
cg00789416	chr14	100937958	MEG8;SNORD113-5	6.15967e-29	4.59018e-29	3.52945e-28	-0.085677	0.889848	0.804171
cg25945753	chr14	100939249	MEG8;SNORD113-6	5.90523e-08	1.6303e-08	1.25356e-07	-0.0257525	0.871346	0.845593
cg13153796	chr14	100939290	MEG8;SNORD113-6	1.8477e-18	8.85581e-19	6.80935e-18	-0.0540354	0.909789	0.855754
cg04262465	chr14	100939355	MEG8;SNORD113-6	5.09526e-42	6.46273e-42	4.96929e-41	-0.13161	0.728662	0.597052
cg09293488	chr14	100939417	MEG8;SNORD113-6	5.36053e-39	6.00563e-39	4.61781e-38	-0.0976051	0.929413	0.831808
cg25045972	chr14	100939504	MEG8;SNORD113-6	6.84632e-51	1.24043e-50	9.53785e-50	-0.16153	0.876638	0.715108
cg17930169	chr14	100940477	MEG8;SNORD113-7	1.42665e-11	4.90307e-12	3.77004e-11	-0.0597541	0.845565	0.785811
cg09812790	chr14	100942812	MEG8;SNORD113-8	8.53577e-34	7.74597e-34	5.95599e-33	-0.118026	0.898603	0.780577
cg02990507	chr14	100944544	MEG8;SNORD113-9	2.96985e-23	1.75039e-23	1.3459e-22	-0.0579037	0.935346	0.877442
cg21053224	chr14	100945304	MEG8;SNORD113-9	0.423109	0.0600831	0.461987	0.00904088	0.78727	0.796311
cg20052865	chr14	100949790	MEG8;SNORD114-1	2.92287e-57	6.80492e-57	5.2324e-56	-0.184189	0.538575	0.354386
cg01526498	chr14	100950220	MEG8	3.79353e-22	2.13222e-22	1.63949e-21	-0.0736574	0.860315	0.786657
cg19637048	chr14	100953372	MEG8;SNORD114-3;SNORD114-4	4.77092e-17	2.14751e-17	1.65125e-16	-0.0357083	0.918693	0.882985
cg07959741	chr14	100953980	MEG8;SNORD114-4;SNORD114-5	3.23994e-37	3.37747e-37	2.59698e-36	-0.121961	0.89174	0.769779
cg14125733	chr14	100954727	MEG8;SNORD114-5	0.000870731	0.000171905	0.0013218	-0.0377431	0.813238	0.775495
cg00910338	chr14	100956779	MEG8;SNORD114-6	3.18169e-32	2.70965e-32	2.08349e-31	-0.11693	0.854937	0.738007
cg20269160	chr14	100961702	MEG8;SNORD114-7	1.2276e-56	2.79362e-56	2.14805e-55	-0.129445	0.893393	0.763948
cg01928104	chr14	100962126	MEG8;SNORD114-7	1.71171e-14	6.83148e-15	5.25282e-14	-0.0168141	0.949538	0.932724
cg13639866	chr14	100963873	MEG8	1.05685e-26	7.18895e-27	5.52769e-26	-0.0928598	0.937357	0.844497
cg26435481	chr14	100965782	MEG8;SNORD114-10;SNORD114-9	0.256429	0.0378436	0.290985	-0.0145706	0.680089	0.665518
cg16689211	chr14	100966076	MEG8;SNORD114-10;SNORD114-9	2.75972e-14	1.09048e-14	8.38483e-14	-0.0603739	0.861913	0.801539
cg07472806	chr14	100966549	MEG8;SNORD114-10	1.23269e-20	6.49141e-21	4.99133e-20	-0.091013	0.865505	0.774492
cg10931901	chr14	100966976	MEG8;SNORD114-10;SNORD114-11	5.98219e-08	1.65097e-08	1.26945e-07	-0.0744507	0.784186	0.709736
cg02279953	chr14	100967263	MEG8;SNORD114-11	0.280226	0.0410884	0.315935	0.0148933	0.789079	0.803973
cg03401464	chr14	100968263	MEG8;SNORD114-12	4.14795e-37	4.30551e-37	3.31057e-36	-0.148511	0.617681	0.46917
cg04096085	chr14	100968998	MEG8;SNORD114-12;SNORD114-13	0.000377516	7.71099e-05	0.000592909	-0.03873	0.802889	0.764159
cg05202424	chr14	100969127	MEG8;SNORD114-13	3.25312e-33	2.88275e-33	2.21659e-32	-0.121968	0.837484	0.715516
cg25996157	chr14	100969464	MEG8;SNORD114-13	0.0573954	0.00930362	0.0715368	-0.0163626	0.799283	0.78292
cg16221927	chr14	100970202	MEG8	1.63996e-22	9.36617e-23	7.20178e-22	-0.114253	0.860496	0.746243
cg10245797	chr14	100970987	MEG8;SNORD114-14	7.00465e-15	2.85025e-15	2.1916e-14	-0.0395236	0.929963	0.890439
cg03217360	chr14	100972092	MEG8;SNORD114-14;SNORD114-15	2.85476e-13	1.07219e-13	8.24426e-13	-0.034675	0.943013	0.908338
cg08023458	chr14	100972123	MEG8;SNORD114-14;SNORD114-15;SNORD114-16	1.75703e-11	6.00969e-12	4.62094e-11	-0.0272995	0.960318	0.933019
cg14144771	chr14	100972325	MEG8;SNORD114-15;SNORD114-16	6.54788e-15	2.66839e-15	2.05176e-14	-0.0384937	0.897829	0.859335
cg12725520	chr14	100973231	MEG8;SNORD114-16	1.16616e-25	7.60851e-26	5.85029e-25	-0.10799	0.868906	0.760916
cg23811289	chr14	100974071	MEG8;SNORD114-17	7.24252e-44	9.90919e-44	7.61932e-43	-0.154437	0.662758	0.508321
cg04966586	chr14	100979649	MEG8;SNORD113;SNORD114-20	8.17245e-21	4.33752e-21	3.33518e-20	-0.0573443	0.894527	0.837183
cg10000148	chr14	100980757	MEG8;SNORD114-20;SNORD114-21	3.40917e-76	1.60433e-75	1.23359e-74	-0.247308	0.741929	0.49462
cg02351406	chr14	100981051	MEG8;SNORD114-20;SNORD114-21	7.95925e-41	9.62827e-41	7.40331e-40	-0.122451	0.861015	0.738565
cg09848749	chr14	100981647	MEG8;SNORD114-21;SNORD114-22	3.25184e-48	5.29874e-48	4.07428e-47	-0.150242	0.867761	0.717519
cg14219236	chr14	100981755	MEG8;SNORD114-21;SNORD114-22	1.68263e-29	1.28346e-29	9.86867e-29	-0.0969221	0.912068	0.815146
cg00554539	chr14	100982247	MEG8;SNORD114-22	4.77101e-08	1.32573e-08	1.01937e-07	-0.0453176	0.869829	0.824512
cg07947615	chr14	100982973	MEG8;SNORD114-22;SNORD114-23	2.66767e-29	2.01841e-29	1.55199e-28	-0.123785	0.727625	0.60384
cg01013868	chr14	100983501	MEG8;SNORD114-23;SNORD114-24	0.000353372	7.23574e-05	0.000556366	-0.033853	0.773583	0.73973
cg24947073	chr14	100983728	MEG8;SNORD114-23;SNORD114-24	2.15126e-05	4.89671e-06	3.76515e-05	-0.0356032	0.881921	0.846318
cg06963672	chr14	100983923	MEG8;SNORD114-23;SNORD114-24	3.76571e-08	1.05367e-08	8.10182e-08	-0.0533131	0.84231	0.788997
cg10785170	chr14	100984824	MEG8;SNORD114-24;SNORD114-25	4.14817e-12	1.46767e-12	1.12851e-11	-0.0452886	0.901355	0.856066
cg27278001	chr14	100985401	MEG8;SNORD114-25	5.37358e-16	2.30483e-16	1.77222e-15	-0.0414913	0.919056	0.877564
cg10472263	chr14	100986030	MEG8;SNORD114-25;SNORD114-26	4.12151e-36	4.11141e-36	3.16132e-35	-0.0960961	0.870848	0.774752
cg04550367	chr14	100986732	MEG8;SNORD114-26;SNORD114-27	4.61548e-06	1.10789e-06	8.51876e-06	-0.0335172	0.889362	0.855845
cg01803704	chr14	100986868	MEG8;SNORD114-26;SNORD114-27	1.42823e-06	3.56508e-07	2.74124e-06	-0.0523777	0.834501	0.782123
cg14489199	chr14	100987093	MEG8;SNORD114-26;SNORD114-27	3.08846e-09	9.27854e-10	7.1344e-09	-0.0714275	0.794469	0.723041
cg01767862	chr14	100988505	SNORD114-28	4.91319e-48	7.95195e-48	6.11436e-47	-0.139481	0.911236	0.771755
cg05187247	chr14	100988922	SNORD114-28;SNORD114-29	0.609496	0.0837517	0.643979	-0.00540289	0.83689	0.831487
cg05899471	chr14	100990095	SNORD114-29	9.43274e-49	1.56984e-48	1.20707e-47	-0.12681	0.895152	0.768342
cg18482367	chr14	100992162	SNORD114-31	1.44762e-09	4.43881e-10	3.41306e-09	-0.0198711	0.926369	0.906498
cg05402841	chr14	100992170	SNORD114-31	3.2939e-16	1.42722e-16	1.09741e-15	-0.0348648	0.920291	0.885426
cg19591908	chr14	100992916	SNORD113;SNORD114-31	7.86001e-21	4.17505e-21	3.21026e-20	-0.115817	0.789837	0.674021
cg18646828	chr14	100993209	SNORD113;SNORD114-31	7.3777e-17	3.29251e-17	2.53166e-16	-0.084549	0.826404	0.741855
cg06366345	chr14	100993253	SNORD113;SNORD114-31	1.26647e-13	4.84227e-14	3.72329e-13	-0.0621707	0.866447	0.804276
cg02019528	chr14	101004108	NA	2.60688e-32	2.22829e-32	1.71337e-31	-0.0822246	0.892505	0.81028
cg05196610	chr14	101004913	NA	9.54742e-29	7.05905e-29	5.4278e-28	-0.0795994	0.908041	0.828441
cg18910298	chr14	101005149	NA	3.05284e-35	2.93581e-35	2.25738e-34	-0.146183	0.446935	0.300752
cg14307693	chr14	101005173	NA	0.264872	0.0389991	0.29987	0.0124263	0.270045	0.282471
cg21178618	chr14	101018143	NA	3.79886e-21	2.04538e-21	1.57272e-20	-0.0828724	0.844606	0.761733
cg14866339	chr14	101021418	MIR379	4.18743e-36	4.17596e-36	3.21095e-35	-0.0995529	0.895556	0.796003
cg14440205	chr14	101021590	MIR379	6.5421e-87	4.47801e-86	3.44321e-85	-0.213409	0.817659	0.60425
cg20562547	chr14	101021645	MIR379	8.8097e-19	4.28243e-19	3.29282e-18	-0.025638	0.934782	0.909144
cg14410227	chr14	101022007	MIR379;MIR411	1.62514e-16	7.14167e-17	5.49133e-16	-0.0301295	0.935917	0.905787
cg18440069	chr14	101022053	MIR379;MIR411	1.88568e-79	9.90091e-79	7.61295e-78	-0.170133	0.852199	0.682067
cg13278105	chr14	101022085	MIR379;MIR411	1.26824e-51	2.36476e-51	1.8183e-50	-0.125498	0.904689	0.779191
cg02691745	chr14	101022150	MIR379;MIR411	5.20492e-46	7.76859e-46	5.97338e-45	-0.103213	0.892887	0.789674
cg20067612	chr14	101023077	MIR299;MIR411	1.56314e-52	3.02208e-52	2.32372e-51	-0.130006	0.912222	0.782216
cg00989505	chr14	101023158	MIR299;MIR411	2.01604e-43	2.71009e-43	2.08383e-42	-0.0834812	0.918594	0.835113
cg18384960	chr14	101023190	MIR299;MIR411	1.66509e-45	2.43548e-45	1.87268e-44	-0.128698	0.877221	0.748523
cg21876806	chr14	101023217	MIR299;MIR411	6.79257e-38	7.27904e-38	5.59696e-37	-0.0791073	0.950974	0.871867
cg01132653	chr14	101023311	MIR299;MIR411	2.55896e-71	1.01207e-70	7.78192e-70	-0.150357	0.903844	0.753488
cg02135464	chr14	101023383	MIR299;MIR411	1.06547e-15	4.50883e-16	3.4669e-15	-0.00826934	0.970752	0.962483
cg11869773	chr14	101023443	MIR299	5.819e-20	2.97913e-20	2.2907e-19	-0.0514987	0.973543	0.922044
cg19603100	chr14	101023647	AL132709.2;MIR299	4.32613e-44	5.97177e-44	4.59178e-43	-0.108223	0.874917	0.766694
cg25069907	chr14	101023659	AL132709.2;MIR299	1.26676e-10	4.13436e-11	3.17897e-10	-0.0177486	0.974442	0.956693
cg23492249	chr14	101023682	AL132709.2;MIR299	1.23245e-28	9.07142e-29	6.97515e-28	-0.0427794	0.951238	0.908458
cg10969550	chr14	101023702	AL132709.2;MIR299	6.58585e-16	2.81392e-16	2.16366e-15	-0.0292965	0.93915	0.909854
cg10036091	chr14	101023725	AL132709.2;MIR299	2.85497e-27	1.9881e-27	1.52868e-26	-0.0507066	0.929947	0.879241
cg18484488	chr14	101023780	AL132709.2;MIR299	1.87549e-13	7.11047e-14	5.46734e-13	-0.0353217	0.911321	0.876
cg03556771	chr14	101023784	AL132709.2;MIR299	2.69875e-10	8.64135e-11	6.64446e-10	-0.0205221	0.950387	0.929865
cg10082525	chr14	101023807	AL132709.2;MIR299	1.85566e-64	5.68486e-64	4.37117e-63	-0.150884	0.941717	0.790833
cg00175487	chr14	101023848	AL132709.2;MIR299	2.0773e-100	2.26181e-99	1.73913e-98	-0.250254	0.878092	0.627838
cg24768094	chr14	101023915	AL132709.2	1.93719e-41	2.40445e-41	1.84881e-40	-0.0878353	0.860008	0.772172
cg25562958	chr14	101024338	AL132709.2;MIR1197;MIR323A	8.9186e-80	4.73909e-79	3.64396e-78	-0.219037	0.835517	0.61648
cg23310549	chr14	101025039	AL132709.2;MIR1197;MIR323A;MIR758	4.41478e-26	2.93033e-26	2.25317e-25	-0.0418176	0.952167	0.910349
cg12820006	chr14	101025159	MIR1197;MIR323A;MIR758	5.31501e-36	5.27539e-36	4.05632e-35	-0.110982	0.930443	0.819461
cg26015115	chr14	101025331	MIR1197;MIR323A;MIR329-1;MIR758	1.68708e-35	1.63961e-35	1.26072e-34	-0.104688	0.884658	0.77997
cg06549228	chr14	101025405	MIR1197;MIR323A;MIR329-1;MIR758	1.07575e-15	4.55152e-16	3.49973e-15	-0.0455484	0.887911	0.842363
cg21501241	chr14	101025501	MIR1197;MIR323A;MIR329-1;MIR758	8.40092e-17	3.73938e-17	2.87526e-16	-0.0470134	0.92675	0.879737
cg16575409	chr14	101025559	MIR1197;MIR323A;MIR329-1;MIR758	6.22633e-08	1.71628e-08	1.31967e-07	0.0566575	0.624487	0.681144
cg11035122	chr14	101025656	MIR1197;MIR323A;MIR329-1;MIR329-2;MIR758	8.17065e-18	3.80718e-18	2.92739e-17	-0.086853	0.64185	0.554997
cg09250367	chr14	101025794	MIR323A;MIR329-1;MIR329-2;MIR758	2.34049e-07	6.19438e-08	4.76295e-07	0.0461625	0.470713	0.516876
cg13637893	chr14	101025853	MIR329-1;MIR329-2;MIR758	3.85096e-06	9.30272e-07	7.153e-06	0.0504725	0.532323	0.582795
cg23935255	chr14	101025926	MIR329-1;MIR329-2;MIR758	0.107997	0.0168732	0.129741	0.0248931	0.661873	0.686766
cg16208643	chr14	101025992	MIR329-1;MIR329-2;MIR758	1.53163e-25	9.94646e-26	7.64797e-25	0.129089	0.582271	0.71136
cg01587049	chr14	101026068	MIR329-1;MIR329-2;MIR758	2.07849e-06	5.12506e-07	3.94073e-06	0.0542828	0.543357	0.59764
cg00752143	chr14	101026593	MIR329-1;MIR329-2	1.75273e-11	5.99543e-12	4.60997e-11	-0.0595856	0.69322	0.633634
cg12044862	chr14	101026690	MIR329-1;MIR329-2	2.0274e-19	1.01331e-19	7.79149e-19	-0.0634799	0.934113	0.870633
cg06961429	chr14	101027023	MIR329-2	5.00857e-84	3.09368e-83	2.37878e-82	-0.23061	0.775007	0.544397
cg07429629	chr14	101029266	MIR1193;MIR494	1.06659e-21	5.88004e-22	4.52124e-21	-0.0701997	0.895132	0.824933
cg10400174	chr14	101029420	MIR1193;MIR494	1.90375e-12	6.85408e-13	5.2702e-12	-0.036075	0.967936	0.931861
cg14148088	chr14	101029489	MIR1193;MIR494	1.11982e-23	6.71943e-24	5.16667e-23	-0.0729343	0.940017	0.867082
cg01244514	chr14	101029509	MIR1193;MIR494	5.46938e-21	2.92434e-21	2.24856e-20	-0.0758189	0.795062	0.719243
cg15862128	chr14	101029569	MIR1193;MIR494	3.34492e-08	9.39239e-09	7.22194e-08	-0.00915967	0.952492	0.943332
cg17341844	chr14	101029572	MIR1193;MIR494	1.11168e-14	4.47889e-15	3.44388e-14	-0.0264689	0.914748	0.888279
cg12823329	chr14	101029691	MIR1193;MIR494	6.30446e-20	3.22276e-20	2.47803e-19	-0.0784637	0.861029	0.782565
cg24698352	chr14	101030004	MIR1193	4.18215e-24	2.55469e-24	1.96433e-23	-0.0489946	0.936336	0.887341
cg09866283	chr14	101030072	MIR1193	1.75652e-26	1.18438e-26	9.10684e-26	-0.0492485	0.880019	0.830771
cg04272133	chr14	101031245	MIR543	5.46709e-36	5.42309e-36	4.16989e-35	0.103676	0.570787	0.674463
cg01232479	chr14	101031322	MIR543	1.40243e-11	4.8221e-12	3.70778e-11	0.0478789	0.774597	0.822476
cg18875631	chr14	101031422	MIR543	0.0945643	0.0148921	0.114508	-0.00486636	0.945056	0.940189
cg05865548	chr14	101031868	MIR543	5.43431e-94	4.74359e-93	3.64741e-92	-0.251834	0.841972	0.590138
cg12242174	chr14	101031886	MIR543	5.20262e-13	1.92813e-13	1.48257e-12	-0.026053	0.940878	0.914825
cg20287230	chr14	101031894	MIR543	2.05156e-07	5.45051e-08	4.19097e-07	-0.0205507	0.891712	0.871161
cg18805031	chr14	101031970	MIR543	0.391577	0.0559554	0.430249	-0.00218915	0.93514	0.932951
cg10270238	chr14	101031979	MIR543	2.59962e-07	6.85852e-08	5.27361e-07	-0.0245482	0.940492	0.915944
cg21146428	chr14	101032005	MIR543	1.33884e-15	5.63897e-16	4.33589e-15	-0.0698514	0.823408	0.753557
cg10300864	chr14	101032814	MIR495	6.13331e-82	3.51651e-81	2.70389e-80	-0.228598	0.817617	0.589019
cg00856952	chr14	101033095	MIR495	4.9421e-31	4.01376e-31	3.08624e-30	-0.100405	0.897197	0.796792
cg26931307	chr14	101033282	MIR495	5.45872e-34	4.99158e-34	3.83809e-33	-0.116565	0.899665	0.7831
cg04826652	chr14	101033555	MIR495	0.458605	0.064684	0.497364	-0.00482627	0.913968	0.909141
cg02662576	chr14	101033689	MIR495	6.68328e-13	2.46294e-13	1.89379e-12	-0.0702332	0.850479	0.780246
cg21809913	chr14	101033714	MIR495	0.0231192	0.00393352	0.0302454	0.0205488	0.712816	0.733364
cg27074221	chr14	101033742	MIR495	1.13688e-10	3.71955e-11	2.86001e-10	-0.0674014	0.761317	0.693916
cg14910227	chr14	101033787	MIR495	1.86229e-68	6.62732e-68	5.09584e-67	-0.233394	0.791372	0.557978
cg02047319	chr14	101038792	AL132709.3;AL132709.7;AL132709.9;MIR654	1.32371e-15	5.57687e-16	4.28814e-15	-0.038036	0.926016	0.88798
cg01200264	chr14	101039185	AL132709.3;AL132709.7;AL132709.9;MIR376B;MIR654	5.67859e-82	3.25886e-81	2.50579e-80	-0.212622	0.846216	0.633594
cg10268144	chr14	101039260	AL132709.3;AL132709.6;AL132709.7;AL132709.9;MIR376B;MIR654	2.61664e-12	9.3552e-13	7.19335e-12	-0.0235434	0.972255	0.948712
cg20084852	chr14	101039553	AL132709.6;AL132709.7;AL132709.9;MIR376B;MIR654	5.57437e-27	3.83824e-27	2.95127e-26	-0.0545723	0.935449	0.880876
cg08095475	chr14	101039580	AL132709.6;AL132709.7;AL132709.9;MIR376B;MIR654	1.07379e-07	2.91095e-08	2.23827e-07	-0.0212657	0.908347	0.887081
cg14037354	chr14	101039588	AL132709.6;AL132709.7;AL132709.9;MIR376B;MIR654	2.14772e-12	7.71173e-13	5.92966e-12	-0.0360494	0.923086	0.887036
cg14371292	chr14	101039602	AL132709.6;AL132709.7;AL132709.9;MIR376B;MIR654	1.01435e-07	2.75501e-08	2.11837e-07	-0.0262582	0.916997	0.890739
cg13995230	chr14	101039749	AL132709.6;AL132709.7;AL132709.9;MIR376B;MIR654	3.19691e-99	3.34081e-98	2.5688e-97	-0.290293	0.757629	0.467336
cg19757573	chr14	101039908	AL132709.6;AL132709.9;MIR300;MIR376B;MIR654	4.95522e-53	9.78092e-53	7.52069e-52	-0.197055	0.903309	0.706254
cg12881150	chr14	101039985	AL132709.6;AL132709.9;MIR300;MIR376B;MIR654	3.29308e-32	2.80329e-32	2.15549e-31	-0.0789084	0.919064	0.840155
cg14144314	chr14	101040041	AL132709.6;AL132709.9;MIR300;MIR376B;MIR654	2.15905e-32	1.85191e-32	1.42396e-31	-0.0587171	0.846944	0.788227
cg04585937	chr14	101040194	AL132709.6;MIR300;MIR376B;MIR654	4.19274e-52	7.96547e-52	6.12476e-51	-0.178513	0.902335	0.723821
cg21882238	chr14	101040241	AL132709.6;MIR300;MIR376B;MIR654	8.56318e-33	7.46394e-33	5.73913e-32	-0.0557587	0.924248	0.86849
cg09836347	chr14	101040600	AL132709.6;MIR300	7.545e-11	2.49288e-11	1.91681e-10	-0.0201073	0.921483	0.901376
cg02174748	chr14	101041232	MIR300	0.111614	0.0174031	0.133815	-0.0137147	0.583315	0.569601
cg10137253	chr14	101041252	MIR300	1.14182e-21	6.28707e-22	4.83422e-21	-0.0784422	0.812605	0.734163
cg14427563	chr14	101041704	MIR1185-1	4.20663e-14	1.6472e-14	1.26655e-13	-0.0359427	0.95614	0.920197
cg06392565	chr14	101042061	MIR1185-1	2.80457e-24	1.72555e-24	1.3268e-23	-0.0505713	0.886043	0.835472
cg10079327	chr14	101042451	MIR1185-1	9.81013e-34	8.88095e-34	6.82869e-33	-0.132711	0.879391	0.74668
cg05216211	chr14	101042578	MIR1185-1	0.000100067	2.15217e-05	0.000165484	-0.0249957	0.860544	0.835548
cg13098800	chr14	101042806	MIR1185-1;MIR1185-2	1.22786e-19	6.19658e-20	4.76464e-19	-0.0491306	0.883216	0.834086
cg01709493	chr14	101043053	MIR1185-1;MIR1185-2	5.86221e-10	1.84037e-10	1.41509e-09	-0.0353574	0.878901	0.843544
cg02975060	chr14	101043678	MIR1185-2;MIR381HG	2.35358e-58	5.7158e-58	4.39496e-57	-0.143121	0.931774	0.788654
cg13192714	chr14	101044038	MIR1185-2;MIR381HG	4.08756e-30	3.19671e-30	2.45799e-29	-0.102135	0.781318	0.679183
cg13677859	chr14	101044805	MIR381;MIR381HG	2.49165e-06	6.10703e-07	4.69578e-06	-0.0371748	0.645538	0.608364
cg00844429	chr14	101044971	MIR381;MIR381HG;MIR487B	1.58848e-13	6.04463e-14	4.6478e-13	0.0643748	0.578023	0.642397
cg10177827	chr14	101045087	MIR381;MIR381HG;MIR487B	2.80595e-25	1.80165e-25	1.38532e-24	-0.0748474	0.773299	0.698451
cg01078903	chr14	101046036	MIR381HG;MIR487B;MIR539	1.57154e-13	5.98192e-14	4.59958e-13	-0.0307718	0.95038	0.919608
cg02882979	chr14	101046254	MIR381HG;MIR487B;MIR539	4.02711e-17	1.81884e-17	1.39853e-16	-0.0577614	0.855597	0.797835
cg19560831	chr14	101046274	MIR381HG;MIR487B;MIR539	2.87972e-26	1.92514e-26	1.48027e-25	-0.03638	0.946037	0.909657
cg18863119	chr14	101046315	MIR381HG;MIR487B;MIR539	2.80556e-27	1.95431e-27	1.5027e-26	-0.048426	0.933032	0.884607
cg14361526	chr14	101046394	MIR381HG;MIR487B;MIR539;MIR889	1.79342e-53	3.60545e-53	2.77228e-52	-0.153739	0.809074	0.655335
cg02044725	chr14	101046488	MIR381HG;MIR487B;MIR539;MIR889	2.93253e-32	2.50119e-32	1.9232e-31	-0.0665222	0.924996	0.858474
cg18604419	chr14	101046699	MIR381HG;MIR539;MIR889	6.39848e-34	5.83261e-34	4.48478e-33	-0.0659881	0.97746	0.911472
cg18096939	chr14	101047234	MIR381HG;MIR539;MIR544A;MIR889	2.33196e-32	1.99735e-32	1.53579e-31	-0.0781357	0.827618	0.749482
cg08509270	chr14	101047257	MIR381HG;MIR539;MIR544A;MIR889	0.000628474	0.000125746	0.000966876	-0.0203564	0.725443	0.705087
cg09337069	chr14	101047306	MIR381HG;MIR539;MIR544A;MIR889	1.04354e-23	6.27045e-24	4.82144e-23	-0.0506224	0.946442	0.89582
cg03290602	chr14	101047713	MIR381HG;MIR544A;MIR889	1.27213e-41	1.59003e-41	1.2226e-40	-0.128905	0.940722	0.811817
cg11005998	chr14	101048304	MIR381HG;MIR544A;MIR655	1.93603e-24	1.1998e-24	9.22546e-24	-0.0522044	0.924802	0.872598
cg22971028	chr14	101049008	MIR381HG;MIR655	7.08985e-14	2.745e-14	2.11067e-13	-0.0239409	0.968733	0.944792
cg03862290	chr14	101049401	MIR381HG;MIR655	2.19464e-12	7.87733e-13	6.05699e-12	-0.0420278	0.930166	0.888138
cg04223832	chr14	101049517	MIR381HG;MIR655	3.65493e-54	7.53543e-54	5.7941e-53	-0.119848	0.847868	0.728021
cg11116300	chr14	101049541	MIR381HG;MIR655	2.06699e-80	1.1225e-79	8.63109e-79	-0.184527	0.783929	0.599402
cg16438722	chr14	101051120	AL132709.4;MIR381HG;MIR487A	0.344541	0.0497288	0.382372	0.00100063	0.977504	0.978504
cg01586072	chr14	101051125	AL132709.4;MIR381HG;MIR487A	0.269467	0.0396249	0.304681	-0.000670826	0.983868	0.983197
cg03019112	chr14	101052182	MIR487A	2.67277e-70	1.01898e-69	7.83511e-69	-0.215996	0.877871	0.661875
cg00395657	chr14	101052277	MIR487A	1.13329e-29	8.70549e-30	6.69377e-29	-0.0874006	0.883918	0.796517
cg23399577	chr14	101052428	MIR487A	2.57579e-50	4.56677e-50	3.51146e-49	-0.0790891	0.879147	0.800058
cg06746453	chr14	101052477	MIR487A	1.10624e-21	6.09489e-22	4.68645e-21	-0.0352697	0.95509	0.91982
cg07521789	chr14	101053049	NA	4.14007e-44	5.71841e-44	4.39696e-43	-0.124997	0.891571	0.766574
cg10734581	chr14	101053740	AL132709.5;MIR134	1.4837e-162	1.55463e-160	1.19538e-159	-0.268312	0.667747	0.399434
cg14942536	chr14	101053831	AL132709.5;MIR134	7.03484e-63	2.02752e-62	1.55899e-61	-0.155136	0.918084	0.762949
cg01533177	chr14	101054031	AL132709.5;MIR134;MIR485	1.62321e-24	1.00887e-24	7.75732e-24	-0.052043	0.938601	0.886558
cg12573499	chr14	101054074	AL132709.5;MIR134;MIR485	1.0022e-17	4.65044e-18	3.57579e-17	-0.0490393	0.907108	0.858068
cg26238975	chr14	101054324	AL132709.5;MIR134;MIR382;MIR485	8.43609e-24	5.08857e-24	3.91267e-23	-0.100752	0.975059	0.874307
cg13753460	chr14	101054651	AL132709.5;MIR134;MIR382;MIR485	1.04674e-100	1.15254e-99	8.86204e-99	-0.2186	0.748658	0.530057
cg04761768	chr14	101055071	AL132709.5;MIR323B;MIR382;MIR485	6.78315e-51	1.22931e-50	9.45235e-50	-0.130228	0.779834	0.649606
cg21103170	chr14	101055126	AL132709.5;MIR323B;MIR382;MIR485	2.76784e-17	1.25904e-17	9.68091e-17	-0.0251245	0.939908	0.914784
cg06934265	chr14	101055139	AL132709.5;MIR323B;MIR382;MIR485	3.83613e-33	3.39078e-33	2.60722e-32	-0.06378	0.894446	0.830666
cg23488816	chr14	101055174	AL132709.5;MIR323B;MIR382;MIR485	6.74729e-16	2.88152e-16	2.21564e-15	-0.0309304	0.926802	0.895871
cg14431528	chr14	101055204	AL132709.5;MIR323B;MIR382;MIR485	9.126e-37	9.34468e-37	7.18526e-36	-0.102578	0.783457	0.680878
cg01119169	chr14	101055265	AL132709.5;MIR323B;MIR382;MIR485	3.92328e-31	3.19836e-31	2.45927e-30	-0.0776241	0.963251	0.885627
cg18444589	chr14	101055270	AL132709.5;MIR323B;MIR382;MIR485	1.71842e-23	1.02245e-23	7.86179e-23	-0.0732706	0.943192	0.869922
cg21071540	chr14	101055356	MIR323B;MIR382;MIR485	1.62575e-13	6.18273e-14	4.75399e-13	-0.0463216	0.827659	0.781337
cg23940023	chr14	101055365	MIR323B;MIR382;MIR485	1.89396e-15	7.91866e-16	6.08877e-15	-0.0355762	0.934826	0.89925
cg09291131	chr14	101055471	MIR323B;MIR382;MIR485	3.43201e-08	9.62959e-09	7.40432e-08	-0.0441175	0.944593	0.900476
cg03153765	chr14	101055803	MIR323B;MIR382	1.15526e-23	6.92721e-24	5.32643e-23	-0.0783272	0.907006	0.828678
cg00594228	chr14	101056093	MIR323B	3.01009e-29	2.272e-29	1.74697e-28	-0.0812624	0.93816	0.856898
cg04561503	chr14	101056201	MIR323B	1.09725e-29	8.43426e-30	6.48522e-29	-0.0909073	0.910528	0.819621
cg23029159	chr14	101058297	MIR154	6.77402e-63	1.95348e-62	1.50206e-61	-0.172636	0.852589	0.679953
cg19477205	chr14	101058768	MIR154	2.96785e-27	2.06505e-27	1.58785e-26	-0.123123	0.785441	0.662317
cg11069071	chr14	101059127	MIR154;MIR496	9.32909e-89	6.80199e-88	5.23015e-87	-0.290153	0.775675	0.485522
cg06265809	chr14	101059446	MIR154;MIR496	4.7999e-48	7.77179e-48	5.97584e-47	-0.116121	0.833229	0.717108
cg21492137	chr14	101059601	MIR154;MIR496	5.61052e-42	7.10411e-42	5.46245e-41	-0.131481	0.91596	0.784479
cg05249271	chr14	101059657	MIR154;MIR496	4.33981e-22	2.43335e-22	1.87104e-21	-0.0610111	0.912385	0.851374
cg06753050	chr14	101059668	MIR154;MIR496	1.53658e-25	9.97761e-26	7.67192e-25	-0.0639308	0.934736	0.870806
cg15508280	chr14	101059751	MIR154;MIR496	8.35087e-35	7.88774e-35	6.06499e-34	-0.102139	0.905047	0.802908
cg09213165	chr14	101059802	MIR154;MIR496	6.01395e-33	5.27273e-33	4.05428e-32	-0.09903	0.927771	0.828741
cg14355941	chr14	101060147	MIR496	5.99676e-36	5.9385e-36	4.5662e-35	-0.138031	0.894546	0.756515
cg02883666	chr14	101060332	MIR496	0.000257782	5.34682e-05	0.000411124	-0.0303281	0.768951	0.738623
cg19631264	chr14	101060464	MIR496	0.599267	0.0824868	0.634252	0.0034292	0.880711	0.88414
cg26116969	chr14	101060469	MIR496	0.0585221	0.00947568	0.0728598	0.0112017	0.864277	0.875479
cg15171962	chr14	101060528	MIR377;MIR496	7.26551e-08	1.9939e-08	1.53314e-07	-0.0332382	0.861702	0.828464
cg21176597	chr14	101060532	MIR377;MIR496	0.21968	0.0327743	0.252006	-0.00522893	0.839253	0.834024
cg23468699	chr14	101060555	MIR377;MIR496	2.22073e-14	8.81439e-15	6.77751e-14	-0.0183119	0.982155	0.963843
cg11869269	chr14	101060708	MIR377	1.72676e-17	7.9267e-18	6.09495e-17	-0.0394286	0.89802	0.858591
cg20474788	chr14	101060734	MIR377	3.31298e-26	2.20974e-26	1.6991e-25	-0.0534523	0.915809	0.862357
cg18588811	chr14	101060806	MIR377	7.45791e-50	1.29782e-49	9.97912e-49	-0.132351	0.883019	0.750668
cg03663955	chr14	101061350	MIR377	3.46172e-22	1.9493e-22	1.49884e-21	-0.0814829	0.908862	0.827379
cg05138957	chr14	101061785	MIR377	1.54537e-70	5.94335e-70	4.56992e-69	-0.196418	0.777792	0.581374
cg11721554	chr14	101061818	MIR377	2.83115e-97	2.76705e-96	2.12762e-95	-0.261579	0.85678	0.595201
cg22542859	chr14	101061896	MIR377	5.82328e-20	2.9813e-20	2.29236e-19	-0.0695397	0.857613	0.788073
cg14906110	chr14	101061950	MIR377	4.80928e-43	6.36765e-43	4.89617e-42	-0.0902559	0.801915	0.711659
cg18163364	chr14	101061982	MIR377	2.40652e-12	8.62018e-13	6.62818e-12	-0.0314918	0.906216	0.874724
cg22823821	chr14	101061994	MIR377	2.45813e-08	6.9647e-09	5.35526e-08	-0.0142184	0.93507	0.920851
cg11134801	chr14	101062016	MIR377	7.47644e-19	3.64538e-19	2.80298e-18	-0.0591352	0.890686	0.831551
cg10006887	chr14	101062031	MIR377	0.00139702	0.000270464	0.00207964	-0.0227462	0.772751	0.750005
cg13166942	chr14	101062186	NA	4.70719e-24	2.86988e-24	2.20669e-23	-0.118759	0.846183	0.727424
cg11120364	chr14	101062241	NA	3.85191e-18	1.8207e-18	1.39996e-17	0.0501657	0.751751	0.801917
cg05224126	chr14	101062333	NA	0.132327	0.0204149	0.156973	0.00720628	0.91899	0.926196
cg04235416	chr14	101064005	MIR409;MIR412;MIR541	1.95927e-50	3.48918e-50	2.68288e-49	-0.153005	0.833679	0.680675
cg07126399	chr14	101064199	MIR369;MIR409;MIR412;MIR541	6.43002e-72	2.60011e-71	1.99926e-70	-0.204265	0.787544	0.583279
cg03050096	chr14	101064242	MIR369;MIR409;MIR412;MIR541	7.22555e-43	9.49575e-43	7.30142e-42	-0.10871	0.690441	0.581731
cg10948070	chr14	101064315	MIR369;MIR409;MIR412;MIR541	7.30321e-22	4.05482e-22	3.11781e-21	0.0953917	0.531151	0.626542
cg21230021	chr14	101064432	MIR369;MIR409;MIR410;MIR412;MIR541	2.01214e-07	5.34928e-08	4.11314e-07	0.0474456	0.438922	0.486367
cg02180737	chr14	101064518	MIR369;MIR409;MIR410;MIR412;MIR541	2.90859e-05	6.54699e-06	5.03407e-05	0.0328476	0.725904	0.758751
cg07918453	chr14	101065065	MIR369;MIR409;MIR410;MIR412	9.74529e-12	3.37807e-12	2.59745e-11	-0.0233954	0.948351	0.924956
cg20547131	chr14	101065172	MIR369;MIR409;MIR410;MIR412	2.63508e-112	4.25342e-111	3.27052e-110	-0.244343	0.698327	0.453984
cg23270924	chr14	101065255	MIR369;MIR409;MIR410;MIR412;MIR656	6.61453e-45	9.43807e-45	7.25707e-44	-0.0966324	0.936262	0.83963
cg14285142	chr14	101065279	MIR369;MIR409;MIR410;MIR412;MIR656	5.65895e-22	3.1571e-22	2.42754e-21	-0.0532342	0.955973	0.902739
cg18264298	chr14	101065321	MIR369;MIR409;MIR410;MIR412;MIR656	1.16634e-30	9.32573e-31	7.17068e-30	-0.0596936	0.880531	0.820837
cg02887623	chr14	101065417	MIR369;MIR410;MIR412;MIR656	2.69811e-10	8.6394e-11	6.64295e-10	-0.0423168	0.903016	0.860699
cg12782201	chr14	101065430	MIR369;MIR410;MIR412;MIR656	0.0415082	0.00684804	0.0526555	-0.00776018	0.964481	0.956721
cg05537796	chr14	101065468	MIR369;MIR410;MIR412;MIR656	4.26485e-32	3.61475e-32	2.77944e-31	-0.0794154	0.864272	0.784856
cg22977139	chr14	101065529	MIR369;MIR410;MIR412;MIR656	8.7054e-09	2.54184e-09	1.95445e-08	0.0172329	0.885583	0.902816
cg25122402	chr14	101065563	MIR369;MIR410;MIR656	0.0130586	0.00228572	0.0175752	-0.00365756	0.980491	0.976834
cg19944840	chr14	101065567	MIR369;MIR410;MIR656	0.00262458	0.000494435	0.00380178	-0.0050646	0.979006	0.973941
cg21878393	chr14	101065609	MIR369;MIR410;MIR656	2.64769e-06	6.47591e-07	4.97942e-06	-0.00913037	0.982462	0.973331
cg18269894	chr14	101065768	MIR410;MIR656	7.95074e-25	5.00959e-25	3.85194e-24	-0.073879	0.9319	0.858021
cg02582514	chr14	101065832	MIR410;MIR656	3.71229e-10	1.179e-10	9.06553e-10	-0.030645	0.908519	0.877874
cg05297328	chr14	101065887	MIR410;MIR656	9.53701e-06	2.23285e-06	1.71687e-05	-0.0144291	0.829185	0.814756
cg21513316	chr14	101065958	MIR410;MIR656	2.77516e-48	4.53441e-48	3.48657e-47	-0.132825	0.82326	0.690435
cg10529599	chr14	101065990	MIR410;MIR656	2.39776e-12	8.5894e-13	6.60451e-12	-0.0205624	0.941845	0.921282
cg04578631	chr14	101066014	MIR656	6.24851e-06	1.4845e-06	1.14145e-05	-0.0121732	0.956002	0.943829
cg16695570	chr14	101066548	MIR656	2.92757e-36	2.93773e-36	2.25886e-35	-0.105177	0.845531	0.740354
cg04563422	chr14	101066564	MIR656	9.83318e-23	5.66806e-23	4.35825e-22	-0.043582	0.89768	0.854098
cg06889454	chr14	101066600	MIR656	2.20116e-25	1.41971e-25	1.09164e-24	-0.0415079	0.768296	0.726788
cg16796899	chr14	101066789	MIR656	4.61966e-08	1.28483e-08	9.87924e-08	-0.0159072	0.945814	0.929906
cg25952596	chr14	101068746	MEG9	0.72856	0.0983355	0.756115	-0.00241403	0.814354	0.81194
cg02167837	chr14	101068867	MEG9	5.46185e-14	2.12699e-14	1.63547e-13	-0.0335177	0.903267	0.869749
cg01749054	chr14	101069121	MEG9	0.000147596	3.12806e-05	0.000240521	-0.0192048	0.891258	0.872053
cg04572860	chr14	101069832	MEG9	8.92481e-31	7.17257e-31	5.51509e-30	-0.0588918	0.916871	0.857979
cg10548805	chr14	101071732	MEG9	7.54946e-22	4.18853e-22	3.22062e-21	-0.0438079	0.876004	0.832196
cg01154336	chr14	101072857	MEG9	0.00223323	0.00042373	0.00325812	0.0186848	0.756848	0.775533
cg15512715	chr14	101073117	NA	0.000511001	0.000103091	0.000792683	-0.0296716	0.665502	0.63583
cg23305899	chr14	101073151	NA	0.00170203	0.000326772	0.0025126	-0.0356876	0.356136	0.320448
cg00852414	chr14	101076712	AL132709.1	7.93682e-09	2.32338e-09	1.78648e-08	0.0299209	0.85426	0.88418
cg06624154	chr14	101077779	AL132709.1	2.01689e-24	1.2487e-24	9.60142e-24	0.0775547	0.0741215	0.151676
cg13539424	chr14	101077883	AL132709.1	1.35176e-13	5.16126e-14	3.96857e-13	0.0351344	0.0314418	0.0665762
cg10287111	chr14	101125720	NA	3.81548e-44	5.27818e-44	4.05847e-43	-0.115079	0.927988	0.812909
cg23380751	chr14	101125990	NA	6.83567e-30	5.29863e-30	4.07419e-29	-0.0727122	0.902848	0.830136
cg15880113	chr14	101126142	NA	8.34982e-72	3.36204e-71	2.58512e-70	-0.137066	0.822332	0.685266
cg12837173	chr14	101128978	NA	2.38808e-29	1.81052e-29	1.39213e-28	0.0882072	0.698243	0.78645
cg12972290	chr14	101129168	NA	0.0571556	0.00926702	0.0712554	0.0157791	0.249767	0.265546
cg10055669	chr14	101129381	NA	0.869896	0.115081	0.884871	-0.00112277	0.872583	0.87146
cg02162144	chr14	101151856	NA	1.00088e-15	4.24093e-16	3.26091e-15	0.0701573	0.607493	0.677651
cg20030294	chr14	101151944	NA	1.30933e-14	5.25563e-15	4.04113e-14	0.0681336	0.531747	0.599881
cg08082788	chr14	101152068	NA	5.44488e-11	1.8135e-11	1.39442e-10	0.0492513	0.785237	0.834488
cg08157575	chr14	101194389	NA	0.0194137	0.00333272	0.0256257	-0.0216642	0.594525	0.572861
cg10860578	chr14	101223477	NA	5.58569e-24	3.39502e-24	2.61048e-23	-0.0813952	0.753508	0.672113
cg26224664	chr14	101227597	NA	3.57824e-42	4.56861e-42	3.51287e-41	0.15584	0.706997	0.862837
cg02881082	chr14	101228036	NA	7.33715e-32	6.15826e-32	4.73517e-31	-0.0842725	0.867477	0.783205
cg04165845	chr14	101229907	NA	5.80475e-18	2.72238e-18	2.09328e-17	0.0467244	0.806062	0.852787
cg06741336	chr14	101230156	NA	2.43104e-06	5.96339e-07	4.58533e-06	-0.0318688	0.927579	0.895711
cg26096042	chr14	101232742	NA	1.10345e-18	5.34063e-19	4.10648e-18	0.0847386	0.429822	0.514561
cg09317728	chr14	101232810	NA	6.32165e-34	5.76373e-34	4.43181e-33	0.0895974	0.386925	0.476523
cg26393534	chr14	101233753	NA	1.79762e-46	2.73177e-46	2.1005e-45	-0.13157	0.534253	0.402683
cg25611750	chr14	101289318	NA	1.65381e-07	4.4232e-08	3.40106e-07	-0.0336049	0.845569	0.811964
cg21026566	chr14	101293316	NA	3.12502e-61	8.46861e-61	6.51163e-60	-0.155917	0.884292	0.728375
cg05054910	chr14	101360314	NA	0.371134	0.0532643	0.409557	0.00706392	0.272137	0.279201
cg23237276	chr14	101361111	NA	2.52009e-14	9.97729e-15	7.67168e-14	0.0619448	0.399187	0.461132
cg24751707	chr14	101364531	NA	9.77436e-21	5.17066e-21	3.97579e-20	0.106626	0.358558	0.465184
cg10965975	chr14	101364822	NA	2.96741e-06	7.23162e-07	5.5605e-06	0.0280794	0.173759	0.201838
cg01590338	chr14	101364994	NA	3.47345e-32	2.95381e-32	2.27123e-31	0.144625	0.158152	0.302776
cg11782714	chr14	101365352	NA	0.000332534	6.82641e-05	0.000524892	0.0344292	0.70339	0.737819
cg23155785	chr14	101367077	NA	6.59288e-30	5.11354e-30	3.93188e-29	-0.096052	0.852172	0.75612
cg02949824	chr14	101368029	NA	0.000164106	3.46299e-05	0.000266274	-0.0211223	0.808178	0.787056
cg27129656	chr14	101374099	NA	7.52967e-29	5.59019e-29	4.29838e-28	-0.111213	0.927106	0.815892
cg10249213	chr14	101374228	NA	6.26801e-07	1.607e-07	1.23564e-06	-0.0232745	0.886128	0.862854
cg19700955	chr14	101374409	NA	6.36095e-19	3.11104e-19	2.39212e-18	0.039339	0.846819	0.886158
cg23600624	chr14	101374594	NA	1.56394e-21	8.56231e-22	6.58368e-21	-0.0684739	0.894994	0.82652
cg01219907	chr14	101398228	NA	1.22196e-10	3.99134e-11	3.069e-10	-0.0272193	0.883028	0.855808
cg25057705	chr14	101398293	NA	0.288278	0.0421823	0.324345	-0.00333545	0.908183	0.904847
cg26242304	chr14	101398338	NA	2.29035e-50	4.06807e-50	3.128e-49	-0.172269	0.766262	0.593993
cg09257914	chr14	101406577	LINC00524	3.73901e-28	2.69998e-28	2.07606e-27	-0.0714784	0.878705	0.807227
cg07431458	chr14	101409155	LINC00524	6.06934e-06	1.44346e-06	1.1099e-05	-0.029914	0.786066	0.756152
cg02268202	chr14	101409205	LINC00524	3.66577e-10	1.16469e-10	8.95547e-10	-0.0374317	0.754674	0.717242
cg26312888	chr14	101409266	LINC00524	1.79274e-135	6.39601e-134	4.91798e-133	-0.25795	0.749444	0.491493
cg14030940	chr14	101439936	NA	5.47332e-31	4.43711e-31	3.41176e-30	-0.104129	0.768348	0.664219
cg16290006	chr14	101442223	RP11-168L7.3	4.80198e-07	1.24237e-07	9.55276e-07	-0.0154266	0.898169	0.882743
cg13257690	chr14	101442414	RP11-168L7.3	6.64138e-100	7.11258e-99	5.46896e-98	-0.305637	0.855201	0.549564
cg11874976	chr14	101442492	RP11-168L7.3	1.27524e-73	5.48537e-73	4.21778e-72	-0.171223	0.927543	0.75632
cg24755459	chr14	101442527	RP11-168L7.3	2.40688e-73	1.02369e-72	7.87132e-72	-0.172087	0.842164	0.670077
cg19009471	chr14	101442660	RP11-168L7.3	8.5599e-61	2.28033e-60	1.75338e-59	-0.195751	0.799941	0.60419
cg11667061	chr14	101442683	RP11-168L7.3	2.68537e-64	8.1746e-64	6.28557e-63	-0.180058	0.838224	0.658165
cg14250737	chr14	101443343	RP11-168L7.3	1.01019e-07	2.74402e-08	2.10992e-07	-0.00943298	0.96407	0.954637
cg04830355	chr14	101453442	RP11-1029J19.2	2.09911e-32	1.80151e-32	1.38521e-31	0.124202	0.211109	0.335311
cg21059392	chr14	101456412	RP11-1029J19.2	2.23709e-14	8.87748e-15	6.82602e-14	0.0820769	0.552682	0.634759
cg16204357	chr14	101456817	RP11-1029J19.2	1.02697e-10	3.36782e-11	2.58956e-10	0.0652789	0.171789	0.237068
cg14098847	chr14	101456880	RP11-1029J19.2	1.71458e-31	1.41796e-31	1.09029e-30	0.111706	0.0938422	0.205548
cg20981086	chr14	101456918	RP11-1029J19.2	1.32222e-35	1.29092e-35	9.9261e-35	0.139327	0.0846483	0.223976
cg09821185	chr14	101457028	RP11-1029J19.2	3.04746e-18	1.44721e-18	1.11278e-17	0.07628	0.0897671	0.166047
cg05870140	chr14	101457089	RP11-1029J19.2	3.3757e-11	1.13724e-11	8.74441e-11	0.03797	0.0777603	0.11573
cg09061632	chr14	101457283	NA	9.59803e-14	3.69101e-14	2.83807e-13	0.0275755	0.105962	0.133538
cg05369857	chr14	101457364	NA	6.10084e-20	3.12037e-20	2.39929e-19	0.0800008	0.043211	0.123212
cg15848561	chr14	101457848	NA	4.21848e-23	2.47008e-23	1.89928e-22	0.110639	0.336072	0.446712
cg07738439	chr14	101458120	NA	6.8348e-26	4.50061e-26	3.46058e-25	0.0594664	0.127624	0.18709
cg06757662	chr14	101458258	NA	3.37046e-11	1.13551e-11	8.73107e-11	0.0374395	0.0383934	0.0758329
cg11795222	chr14	101458520	NA	6.84881e-13	2.52262e-13	1.93968e-12	0.0435063	0.0807583	0.124265
cg02173289	chr14	101458682	NA	4.02349e-24	2.4593e-24	1.89099e-23	0.0664774	0.126762	0.193239
cg13364038	chr14	101458941	NA	1.80637e-26	1.2175e-26	9.36151e-26	0.077969	0.131709	0.209678
cg17261234	chr14	101459281	NA	1.8865e-21	1.02944e-21	7.91554e-21	0.0577814	0.0825263	0.140308
cg18362509	chr14	101459367	NA	2.77081e-05	6.24812e-06	4.80427e-05	0.00791159	0.0175507	0.0254623
cg16466870	chr14	101460621	NA	9.02374e-48	1.44431e-47	1.11055e-46	-0.0935127	0.768198	0.674686
cg04295632	chr14	101460966	NA	1.81853e-15	7.61029e-16	5.85166e-15	-0.0343228	0.944794	0.910471
cg08172927	chr14	101461659	NA	2.9662e-34	2.74145e-34	2.10794e-33	-0.092448	0.754132	0.661684
cg10339295	chr14	101475865	NA	6.85768e-81	3.7914e-80	2.91526e-79	-0.238774	0.833206	0.594432
cg13754877	chr14	101477316	NA	0.000201193	4.2132e-05	0.000323959	0.032389	0.369599	0.401988
cg07033549	chr14	101478238	NA	3.45219e-30	2.70785e-30	2.08211e-29	-0.0727637	0.936874	0.864111
cg22908423	chr14	101480903	NA	4.41133e-06	1.06043e-06	8.15381e-06	0.0391627	0.21739	0.256552
cg02854229	chr14	101496656	NA	4.92192e-32	4.16137e-32	3.19973e-31	0.126271	0.387526	0.513797
cg14299483	chr14	101501442	NA	8.51742e-39	9.46425e-39	7.2772e-38	0.139834	0.301189	0.441023
cg05152974	chr14	101504321	NA	5.09862e-07	1.31626e-07	1.01209e-06	-0.0093342	0.958149	0.948815
cg20494424	chr14	101504371	NA	1.65493e-31	1.36942e-31	1.05296e-30	-0.0797507	0.963405	0.883655
cg18812079	chr14	101520680	NA	2.01364e-24	1.24676e-24	9.58651e-24	0.0759964	0.446888	0.522884
cg06821183	chr14	101523726	NA	4.74455e-25	3.01719e-25	2.31996e-24	-0.0675579	0.821258	0.7537
cg23947828	chr14	101525799	NA	1.34163e-10	4.37141e-11	3.36124e-10	0.0429856	0.19893	0.241916
cg22800007	chr14	101526080	NA	1.43174e-57	3.37287e-57	2.59345e-56	0.156333	0.491486	0.647819
cg15859864	chr14	101526412	NA	6.33032e-06	1.50339e-06	1.15598e-05	0.0257574	0.80252	0.828277
cg25062251	chr14	101526502	NA	2.60219e-31	2.13628e-31	1.64262e-30	-0.0799586	0.748702	0.668744
cg19885388	chr14	101526590	NA	1.11844e-08	3.24248e-09	2.49319e-08	-0.0293718	0.914896	0.885524
cg23356302	chr14	101527160	NA	5.14277e-41	6.27032e-41	4.82134e-40	-0.0722366	0.887361	0.815124
cg08194011	chr14	101530104	NA	0.000181645	3.81844e-05	0.000293605	0.037585	0.313322	0.350907
